# Supplementary material for: Crystal structure of trans-di­chloridobis­[N-(5,5-di­methyl-4,5-di­hydro-3H-pyrrol-2-yl-κN)acetamide]palladium(II) dihydrate
Source: Acta Crystallogr E Crystallogr Commun. 2017 Mar 17;73(Pt 4):528–30. doi: 10.1107/S2056989017003929 (PMC5382614; doi:10.1107/S2056989017003929)
Supplement: Supplementary file 1 [file e-73-00528-sup1.cif]

##############################################################################
#                                                                            #
# This CIF contains the data in a paper accepted for publication in          #
# Acta Crystallographica Section E. It conforms to the requirements of       #
# Notes for Authors for Acta Crystallographica Section E, and has been       #
# peer reviewed under the auspices of the IUCr Commission on Journals.       #
#                                                                            #
# Full details of the Crystallographic Information File format               #
# are given in the paper "The Crystallographic Information File (CIF):       #
# a New Standard Archive File for Crystallography" by S. R. Hall, F. H.      #
# Allen and I. D. Brown [Acta Cryst. (1991), A47, 655-685].                  #
#                                                                            #
# The current version of the core CIF dictionary is obtainable from          #
# ftp://ftp.iucr.org/pub/cif_core.dic.                                       #
#                                                                            #
# Software is freely available for graphical display of the structure(s)     #
# in this CIF. For information consult the CIF software page                 #
# http://www.iucr.org/resources/cif/software.                                #
#                                                                            #
# This file may be used for bona fide research purposes within the           #
# scientific community so long as proper attribution is given to the journal # 
# article from which it was obtained.                                        #
#                                                                            #
##############################################################################
data_I
_audit_creation_method     'SHELXL-2014/7'
_journal_date_recd_electronic     2017-03-06
_journal_date_accepted     2017-03-10
_journal_name_full     'Acta Crystallographica, Section E'
_journal_year     2017
_journal_volume     73
_journal_issue      4
_journal_page_first     528
_journal_page_last     530
_journal_paper_category     GM
_journal_paper_doi     10.1107/S2056989017003929
_journal_coeditor_code     RZ5207
_publ_contact_author_name     'Jamal Lasri'
_publ_contact_author_address
;
Department of Chemistry, Rabigh College of Science and Arts, PO Box 344,
King Abdulaziz University, Jeddah,
Saudi Arabia
;
_publ_contact_author_email     'jlasri@kau.edu.sa'
_publ_contact_author_fax     ?
_publ_contact_author_phone     ?
_publ_section_title
;\
Crystal structure of
<i>trans</i>-dichloridobis[<i>N</i>-(5,5-dimethyl-4,5-dihydro-3<i>H</i>-\
pyrrol-2-yl-\k<i>N</i>)acetamide]palladium(II) dihydrate
;
loop_
    _publ_author_name
    _publ_author_footnote
    _publ_author_address
    'Lasri, Jamal' .
;
Department of Chemistry, Rabigh College of Science and Arts, PO Box 344,
King Abdulaziz University, Jeddah,
Saudi Arabia
;
    'Eltayeb, Naser Eltaher' .
;
Department of Chemistry, Rabigh College of Science and Arts, PO Box 344,
King Abdulaziz University, Jeddah,
Saudi Arabia
;
    'Haukka, Matti'
;
Additional correspondence author, e-mail: matti.o.haukka@jyu.fi.
;
;
University of Jyv\"askyl\"a, Department of Chemistry,
University of Jyv\"askyl\"a,
PO Box 35, FI-40014,
Finland
;
    'Babgi, Bandar A.' .
;
Department of Chemistry, Rabigh College of Science and Arts, PO Box 344,
King Abdulaziz University, Jeddah,
Saudi Arabia
;
_publ_section_synopsis
;\
The synthesis and crystal structure of the complex
<i>trans</i>-[dichlorido-bis(<i>N</i>-(4,5-dihydro-5,5-dimethyl-3<i>H</i>-\
pyrrol-2-yl)acetamide)]palladium(II) dihydrate is described.
;
_chemical_name_systematic
;\
<i>trans</i>-Dichloridobis[<i>N</i>-(5,5-dimethyl-4,5-dihydro-3<i>H</i>-\
pyrrol-2-yl-\k<i>N</i>)acetamide]palladium(II) dihydrate
;
_chemical_name_common     ?
_chemical_formula_moiety     'C16 H28 Cl2 N4 O2 Pd, 2(H2 O)'
_chemical_formula_sum     'C16 H32 Cl2 N4 O4 Pd'
_chemical_formula_iupac     '[Pd Cl2 (C8 H14 N2 O)2] , 2H2 O'
_chemical_formula_weight     521.75
_chemical_melting_point     ?
_shelx_space_group_comment
;
The symmetry employed for this shelxl refinement is uniquely defined
by the following loop, which should always be used as a source of
symmetry information in preference to the above space-group names.
They are only intended as comments.
;
_space_group_crystal_system     monoclinic
_space_group_name_H-M_alt     'P 21/c'
_space_group_name_Hall     '-P 2ybc'
loop_
    _space_group_symop_operation_xyz
    'x, y, z'
    '-x, y+1/2, -z+1/2'
    '-x, -y, -z'
    'x, -y-1/2, z-1/2'
_cell_length_a     15.945(12)
_cell_length_b     8.765(6)
_cell_length_c     16.894(13)
_cell_angle_alpha     90
_cell_angle_beta     101.481(19)
_cell_angle_gamma     90
_cell_volume     2314(3)
_cell_formula_units_Z     4
_cell_measurement_reflns_used     9661
_cell_measurement_theta_min     2.46
_cell_measurement_theta_max     25.37
_cell_measurement_temperature     293(2)
_exptl_crystal_description     block
_exptl_crystal_colour     yellow
_exptl_crystal_size_max     0.237
_exptl_crystal_size_mid     0.204
_exptl_crystal_size_min     0.046
_exptl_crystal_density_diffrn     1.498
_exptl_crystal_density_meas     ?
_exptl_crystal_density_method     ?
_exptl_crystal_F_000     1072
_exptl_absorpt_coefficient_mu     1.059
_exptl_absorpt_correction_type     multi-scan
_exptl_absorpt_process_details
;
(SADABS; Bruker, 2016);
additional spherical absorption correction applied with \m*<i>r</i> =  0.2000
;
_shelx_estimated_absorpt_T_min     0.787
_shelx_estimated_absorpt_T_max     0.953
_exptl_absorpt_correction_T_min     0.5942
_exptl_absorpt_correction_T_max     0.7452
_diffrn_ambient_temperature     293(2)
_diffrn_radiation_type     MoK\a
_diffrn_radiation_wavelength     0.71073
_diffrn_measurement_device_type     'Bruker D8 Quest'
_diffrn_measurement_method     '\f and \w scans'
_diffrn_detector_area_resol_mean     ?
_diffrn_reflns_number     30712
_diffrn_reflns_av_R_equivalents     0.0502
_diffrn_reflns_theta_min     2.629
_diffrn_reflns_theta_max     26.927
_diffrn_reflns_theta_full     25.242
_diffrn_measured_fraction_theta_max     0.846
_diffrn_measured_fraction_theta_full     0.966
_diffrn_reflns_limit_h_min     -20
_diffrn_reflns_limit_h_max     20
_diffrn_reflns_limit_k_min     -10
_diffrn_reflns_limit_k_max     10
_diffrn_reflns_limit_l_min     -18
_diffrn_reflns_limit_l_max     19
_diffrn_standards_number     0
_diffrn_standards_interval_count     0
_diffrn_standards_interval_time     0
_diffrn_standards_decay_%     0
_refine_special_details     ?
_reflns_number_total     4239
_reflns_number_gt     3546
_reflns_threshold_expression     'I > 2\s(I)'
_refine_ls_structure_factor_coef     Fsqd
_refine_ls_matrix_type     full
_refine_ls_R_factor_all     0.0447
_refine_ls_R_factor_gt     0.0318
_refine_ls_wR_factor_gt     0.0648
_refine_ls_wR_factor_ref     0.0705
_refine_ls_goodness_of_fit_ref     1.071
_refine_ls_restrained_S_all     1.071
_refine_ls_number_reflns     4239
_refine_ls_number_parameters     274
_refine_ls_number_restraints     0
_refine_ls_hydrogen_treatment     mixed
_refine_ls_weighting_scheme     calc
_refine_ls_weighting_details
              'w=1/[\s^2^(Fo^2^)+(0.0253P)^2^+2.6880P] where P=(Fo^2^+2Fc^2^)/3'
_atom_sites_solution_hydrogens     mixed
_atom_sites_solution_primary     ?
_atom_sites_solution_secondary     ?
_refine_ls_shift/su_max     0.001
_refine_ls_shift/su_mean     0.000
_refine_diff_density_max     0.563
_refine_diff_density_min     -0.500
_refine_ls_extinction_method     none
_refine_ls_extinction_coef     .
loop_
    _atom_type_symbol
    _atom_type_description
    _atom_type_scat_dispersion_real
    _atom_type_scat_dispersion_imag
    _atom_type_scat_source
    'C' 'C' 0.0033 0.0016
                         'International Tables Vol C Tables 4.2.6.8 and 6.1.1.4'
    'H' 'H' 0.0000 0.0000
                         'International Tables Vol C Tables 4.2.6.8 and 6.1.1.4'
    'N' 'N' 0.0061 0.0033
                         'International Tables Vol C Tables 4.2.6.8 and 6.1.1.4'
    'O' 'O' 0.0106 0.0060
                         'International Tables Vol C Tables 4.2.6.8 and 6.1.1.4'
    'Cl' 'Cl' 0.1484 0.1585
                         'International Tables Vol C Tables 4.2.6.8 and 6.1.1.4'
    'Pd' 'Pd' -0.9988 1.0072
                         'International Tables Vol C Tables 4.2.6.8 and 6.1.1.4'
_computing_data_collection
;
APEX3 (Bruker, 2016)
;
_computing_cell_refinement
;
SAINT (Bruker, 2016)
;
_computing_data_reduction
;
SAINT (Bruker, 2016)
;
_computing_structure_solution
;
<i>SHELXS2014/7</i> (Sheldrick, 2008)
;
_computing_structure_refinement
;
<i>SHELXL2014/7</i> (Sheldrick, 2015)
;
_computing_molecular_graphics
;
<i>SHELXL2014/7</i> (Sheldrick, 2015)
;
_computing_publication_material
;
APEX3 (Bruker, 2016) and PLATON (Spek, 2015)
;
loop_
    _atom_site_type_symbol
    _atom_site_label
    _atom_site_fract_x
    _atom_site_fract_y
    _atom_site_fract_z
    _atom_site_U_iso_or_equiv
    _atom_site_adp_type
    _atom_site_calc_flag
    _atom_site_occupancy
    _atom_site_disorder_assembly
    _atom_site_disorder_group
    Pd Pd1 0.21183(2) 0.43221(3) 0.41558(2) 0.02882(8) Uani d 1 . .
    Cl Cl1 0.15431(6) 0.28686(10) 0.50868(5) 0.0475(2) Uani d 1 . .
    Cl Cl2 0.27918(6) 0.56600(11) 0.32714(6) 0.0523(2) Uani d 1 . .
    O O1 0.3558(2) -0.0129(5) 0.2615(2) 0.1043(13) Uani d 1 . .
    O O2 0.46851(17) 0.6655(3) 0.6391(2) 0.0817(10) Uani d 1 . .
    O O3 0.6085(3) 0.6187(6) 0.7839(2) 0.0918(13) Uani d 1 . .
    O O4 0.6653(2) 0.6870(4) 0.9547(2) 0.0641(8) Uani d 1 . .
    N N1 0.18404(15) 0.2675(3) 0.32579(15) 0.0330(6) Uani d 1 . .
    N N2 0.30573(19) 0.1373(3) 0.3545(2) 0.0458(7) Uani d 1 . .
    N N3 0.23602(16) 0.6039(3) 0.50208(15) 0.0330(6) Uani d 1 . .
    N N4 0.36553(17) 0.5252(4) 0.56263(18) 0.0438(7) Uani d 1 . .
    C C1 0.1043(2) 0.2662(4) 0.2637(2) 0.0432(8) Uani d 1 . .
    C C2 0.1062(3) 0.1119(5) 0.2189(2) 0.0575(10) Uani d 1 . .
    H H2A 0.0740 0.0350 0.2415 0.069 Uiso calc 1 . .
    H H2B 0.0816 0.1233 0.1619 0.069 Uiso calc 1 . .
    C C3 0.1936(3) 0.0699(4) 0.2301(2) 0.0528(9) Uani d 1 . .
    H H3A 0.2186 0.1003 0.1847 0.063 Uiso calc 1 . .
    H H3B 0.2016 -0.0388 0.2393 0.063 Uiso calc 1 . .
    C C4 0.2301(2) 0.1634(4) 0.30675(19) 0.0368(7) Uani d 1 . .
    C C5 0.3638(3) 0.0430(5) 0.3314(3) 0.0642(11) Uani d 1 . .
    C C6 0.4363(3) 0.0199(6) 0.4007(3) 0.0914(17) Uani d 1 . .
    H H6A 0.4398 0.1053 0.4368 0.137 Uiso calc 1 . .
    H H6B 0.4887 0.0114 0.3812 0.137 Uiso calc 1 . .
    H H6C 0.4271 -0.0718 0.4288 0.137 Uiso calc 1 . .
    C C7 0.0348(2) 0.2747(5) 0.3112(3) 0.0652(12) Uani d 1 . .
    H H7A -0.0198 0.2642 0.2754 0.098 Uiso calc 1 . .
    H H7B 0.0374 0.3714 0.3383 0.098 Uiso calc 1 . .
    H H7C 0.0420 0.1940 0.3504 0.098 Uiso calc 1 . .
    C C8 0.1026(3) 0.3988(5) 0.2027(2) 0.0623(11) Uani d 1 . .
    H H8A 0.0500 0.3957 0.1636 0.093 Uiso calc 1 . .
    H H8B 0.1499 0.3884 0.1757 0.093 Uiso calc 1 . .
    H H8C 0.1070 0.4944 0.2309 0.093 Uiso calc 1 . .
    C C9 0.1786(2) 0.7343(4) 0.5045(2) 0.0430(8) Uani d 1 . .
    C C10 0.2181(3) 0.8178(5) 0.5865(3) 0.0696(12) Uani d 1 . .
    H H10A 0.2118 0.9275 0.5808 0.084 Uiso calc 1 . .
    H H10B 0.1904 0.7841 0.6297 0.084 Uiso calc 1 . .
    C C11 0.3071(2) 0.7748(4) 0.6028(2) 0.0557(10) Uani d 1 . .
    H H11A 0.3284 0.7564 0.6599 0.067 Uiso calc 1 . .
    H H11B 0.3423 0.8515 0.5839 0.067 Uiso calc 1 . .
    C C12 0.3034(2) 0.6287(4) 0.55392(19) 0.0363(7) Uani d 1 . .
    C C13 0.4437(2) 0.5445(5) 0.6085(2) 0.0547(10) Uani d 1 . .
    C C14 0.4948(2) 0.4047(5) 0.6150(3) 0.0798(15) Uani d 1 . .
    H H14A 0.4739 0.3403 0.5693 0.120 Uiso calc 1 . .
    H H14B 0.4905 0.3519 0.6638 0.120 Uiso calc 1 . .
    H H14C 0.5535 0.4303 0.6160 0.120 Uiso calc 1 . .
    C C15 0.0952(3) 0.6747(5) 0.5097(3) 0.0810(14) Uani d 1 . .
    H H15A 0.0571 0.7578 0.5139 0.121 Uiso calc 1 . .
    H H15B 0.1002 0.6107 0.5565 0.121 Uiso calc 1 . .
    H H15C 0.0729 0.6162 0.4621 0.121 Uiso calc 1 . .
    C C16 0.1746(3) 0.8313(5) 0.4258(3) 0.0782(14) Uani d 1 . .
    H H16A 0.1352 0.9143 0.4253 0.117 Uiso calc 1 . .
    H H16B 0.1556 0.7680 0.3793 0.117 Uiso calc 1 . .
    H H16C 0.2304 0.8709 0.4245 0.117 Uiso calc 1 . .
    H H1 0.727(6) 0.706(10) 0.968(5) 0.23(4) Uiso d 1 . .
    H H2 0.647(2) 0.669(4) 0.915(2) 0.036(12) Uiso d 1 . .
    H H3 0.641(4) 0.588(8) 0.765(4) 0.12(3) Uiso d 1 . .
    H H4 0.570(5) 0.644(8) 0.747(4) 0.15(3) Uiso d 1 . .
    H H5 0.353(2) 0.434(4) 0.544(2) 0.036(9) Uiso d 1 . .
    H H6 0.316(2) 0.186(4) 0.401(2) 0.044(10) Uiso d 1 . .
loop_
    _atom_site_aniso_label
    _atom_site_aniso_U_11
    _atom_site_aniso_U_22
    _atom_site_aniso_U_33
    _atom_site_aniso_U_12
    _atom_site_aniso_U_13
    _atom_site_aniso_U_23
    Pd1 0.02776(12) 0.02964(13) 0.02942(14) 0.00102(10) 0.00656(9) -0.00173(11)
    Cl1 0.0576(5) 0.0483(5) 0.0396(5) -0.0088(4) 0.0168(4) 0.0040(4)
    Cl2 0.0484(5) 0.0583(5) 0.0565(5) -0.0123(4) 0.0260(4) -0.0003(5)
    O1 0.101(3) 0.116(3) 0.101(3) 0.047(2) 0.034(2) -0.027(2)
    O2 0.0476(16) 0.064(2) 0.125(3) -0.0168(15) -0.0023(17) -0.0192(19)
    O3 0.076(3) 0.122(3) 0.072(2) 0.015(2) 0.002(2) -0.035(2)
    O4 0.063(2) 0.065(2) 0.058(2) 0.0002(15) -0.0035(16) -0.0105(17)
    N1 0.0315(13) 0.0333(14) 0.0344(14) -0.0017(11) 0.0070(11) -0.0043(12)
    N2 0.0457(17) 0.0401(17) 0.0516(19) 0.0085(13) 0.0100(15) -0.0064(15)
    N3 0.0363(14) 0.0281(14) 0.0359(14) 0.0023(11) 0.0102(12) -0.0004(11)
    N4 0.0343(15) 0.0404(18) 0.0538(19) -0.0045(13) 0.0018(13) -0.0087(14)
    C1 0.0386(18) 0.050(2) 0.0368(18) -0.0045(15) -0.0020(14) -0.0042(16)
    C2 0.062(2) 0.057(2) 0.050(2) -0.0137(19) 0.0011(18) -0.0125(19)
    C3 0.074(3) 0.044(2) 0.041(2) 0.0026(19) 0.0120(18) -0.0076(17)
    C4 0.0472(19) 0.0310(17) 0.0346(18) -0.0012(15) 0.0139(15) 0.0006(14)
    C5 0.061(3) 0.048(2) 0.089(3) 0.016(2) 0.030(2) 0.002(2)
    C6 0.053(3) 0.079(3) 0.140(5) 0.027(2) 0.014(3) 0.007(3)
    C7 0.0337(19) 0.087(3) 0.071(3) -0.003(2) 0.0012(18) -0.006(2)
    C8 0.060(2) 0.059(3) 0.058(2) 0.001(2) -0.0113(19) 0.006(2)
    C9 0.048(2) 0.0326(18) 0.050(2) 0.0088(15) 0.0162(16) -0.0012(15)
    C10 0.081(3) 0.050(2) 0.077(3) 0.013(2) 0.015(2) -0.021(2)
    C11 0.064(3) 0.039(2) 0.061(2) -0.0030(18) 0.0060(19) -0.0127(18)
    C12 0.0408(18) 0.0303(16) 0.0384(18) -0.0032(14) 0.0088(15) -0.0016(14)
    C13 0.0393(19) 0.057(3) 0.066(3) -0.0099(18) 0.0078(18) -0.003(2)
    C14 0.036(2) 0.074(3) 0.122(4) 0.003(2) 0.000(2) -0.010(3)
    C15 0.053(3) 0.066(3) 0.130(4) 0.020(2) 0.034(3) -0.001(3)
    C16 0.099(3) 0.061(3) 0.080(3) 0.039(3) 0.029(3) 0.025(2)
_geom_special_details
;
 All esds (except the esd in the dihedral angle between two l.s. planes)
 are estimated using the full covariance matrix.  The cell esds are taken
 into account individually in the estimation of esds in distances, angles
 and torsion angles; correlations between esds in cell parameters are only
 used when they are defined by crystal symmetry.  An approximate (isotropic)
 treatment of cell esds is used for estimating esds involving l.s. planes.
;
loop_
    _geom_bond_atom_site_label_1
    _geom_bond_atom_site_label_2
    _geom_bond_site_symmetry_2
    _geom_bond_distance
    _geom_bond_publ_flag
    Pd1 N1 . 2.077(3) .
    Pd1 N3 . 2.080(3) .
    Pd1 Cl2 . 2.3238(14) .
    Pd1 Cl1 . 2.3478(14) .
    O1 C5 . 1.262(5) ?
    O2 C13 . 1.211(5) ?
    O3 H3 . 0.71(6) ?
    O3 H4 . 0.81(7) ?
    O4 H1 . 0.98(9) ?
    O4 H2 . 0.70(4) ?
    N1 C4 . 1.253(4) ?
    N1 C1 . 1.478(4) ?
    N2 C4 . 1.330(4) ?
    N2 C5 . 1.355(5) ?
    N2 H6 . 0.88(3) ?
    N3 C12 . 1.263(4) ?
    N3 C9 . 1.470(4) ?
    N4 C12 . 1.329(4) ?
    N4 C13 . 1.341(5) ?
    N4 H5 . 0.87(3) ?
    C1 C7 . 1.494(5) ?
    C1 C8 . 1.551(5) ?
    C1 C2 . 1.553(5) ?
    C2 C3 . 1.417(5) ?
    C2 H2A . 0.9700 ?
    C2 H2B . 0.9700 ?
    C3 C4 . 1.545(5) ?
    C3 H3A . 0.9700 ?
    C3 H3B . 0.9700 ?
    C5 C6 . 1.486(6) ?
    C6 H6A . 0.9600 ?
    C6 H6B . 0.9600 ?
    C6 H6C . 0.9600 ?
    C7 H7A . 0.9600 ?
    C7 H7B . 0.9600 ?
    C7 H7C . 0.9600 ?
    C8 H8A . 0.9600 ?
    C8 H8B . 0.9600 ?
    C8 H8C . 0.9600 ?
    C9 C15 . 1.448(5) ?
    C9 C16 . 1.569(5) ?
    C9 C10 . 1.583(5) ?
    C10 C11 . 1.442(5) ?
    C10 H10A . 0.9700 ?
    C10 H10B . 0.9700 ?
    C11 C12 . 1.518(5) ?
    C11 H11A . 0.9700 ?
    C11 H11B . 0.9700 ?
    C13 C14 . 1.463(6) ?
    C14 H14A . 0.9600 ?
    C14 H14B . 0.9600 ?
    C14 H14C . 0.9600 ?
    C15 H15A . 0.9600 ?
    C15 H15B . 0.9600 ?
    C15 H15C . 0.9600 ?
    C16 H16A . 0.9600 ?
    C16 H16B . 0.9600 ?
    C16 H16C . 0.9600 ?
loop_
    _geom_angle_atom_site_label_1
    _geom_angle_atom_site_label_2
    _geom_angle_atom_site_label_3
    _geom_angle_site_symmetry_1
    _geom_angle_site_symmetry_3
    _geom_angle
    _geom_angle_publ_flag
    N1 Pd1 N3 . . 177.41(10) .
    N1 Pd1 Cl2 . . 86.56(9) .
    N3 Pd1 Cl2 . . 92.39(9) .
    N1 Pd1 Cl1 . . 93.26(9) .
    N3 Pd1 Cl1 . . 87.97(9) .
    Cl2 Pd1 Cl1 . . 175.38(3) .
    H3 O3 H4 . . 105(7) ?
    H1 O4 H2 . . 117(6) ?
    C4 N1 C1 . . 106.2(3) ?
    C4 N1 Pd1 . . 130.0(2) ?
    C1 N1 Pd1 . . 123.5(2) ?
    C4 N2 C5 . . 121.3(4) ?
    C4 N2 H6 . . 117(2) ?
    C5 N2 H6 . . 122(2) ?
    C12 N3 C9 . . 107.2(3) ?
    C12 N3 Pd1 . . 128.7(2) ?
    C9 N3 Pd1 . . 123.6(2) ?
    C12 N4 C13 . . 124.3(3) ?
    C12 N4 H5 . . 119(2) ?
    C13 N4 H5 . . 116(2) ?
    N1 C1 C7 . . 104.1(3) ?
    N1 C1 C8 . . 111.4(3) ?
    C7 C1 C8 . . 113.8(3) ?
    N1 C1 C2 . . 104.7(3) ?
    C7 C1 C2 . . 113.1(3) ?
    C8 C1 C2 . . 109.2(3) ?
    C3 C2 C1 . . 106.0(3) ?
    C3 C2 H2A . . 110.5 ?
    C1 C2 H2A . . 110.5 ?
    C3 C2 H2B . . 110.5 ?
    C1 C2 H2B . . 110.5 ?
    H2A C2 H2B . . 108.7 ?
    C2 C3 C4 . . 99.8(3) ?
    C2 C3 H3A . . 111.8 ?
    C4 C3 H3A . . 111.8 ?
    C2 C3 H3B . . 111.8 ?
    C4 C3 H3B . . 111.8 ?
    H3A C3 H3B . . 109.5 ?
    N1 C4 N2 . . 118.5(3) ?
    N1 C4 C3 . . 117.3(3) ?
    N2 C4 C3 . . 124.2(3) ?
    O1 C5 N2 . . 124.0(4) ?
    O1 C5 C6 . . 127.1(4) ?
    N2 C5 C6 . . 109.0(4) ?
    C5 C6 H6A . . 109.5 ?
    C5 C6 H6B . . 109.5 ?
    H6A C6 H6B . . 109.5 ?
    C5 C6 H6C . . 109.5 ?
    H6A C6 H6C . . 109.5 ?
    H6B C6 H6C . . 109.5 ?
    C1 C7 H7A . . 109.5 ?
    C1 C7 H7B . . 109.5 ?
    H7A C7 H7B . . 109.5 ?
    C1 C7 H7C . . 109.5 ?
    H7A C7 H7C . . 109.5 ?
    H7B C7 H7C . . 109.5 ?
    C1 C8 H8A . . 109.5 ?
    C1 C8 H8B . . 109.5 ?
    H8A C8 H8B . . 109.5 ?
    C1 C8 H8C . . 109.5 ?
    H8A C8 H8C . . 109.5 ?
    H8B C8 H8C . . 109.5 ?
    C15 C9 N3 . . 107.8(3) ?
    C15 C9 C16 . . 111.3(4) ?
    N3 C9 C16 . . 108.5(3) ?
    C15 C9 C10 . . 108.9(3) ?
    N3 C9 C10 . . 104.0(3) ?
    C16 C9 C10 . . 115.7(3) ?
    C11 C10 C9 . . 104.5(3) ?
    C11 C10 H10A . . 110.8 ?
    C9 C10 H10A . . 110.8 ?
    C11 C10 H10B . . 110.8 ?
    C9 C10 H10B . . 110.8 ?
    H10A C10 H10B . . 108.9 ?
    C10 C11 C12 . . 100.8(3) ?
    C10 C11 H11A . . 111.6 ?
    C12 C11 H11A . . 111.6 ?
    C10 C11 H11B . . 111.6 ?
    C12 C11 H11B . . 111.6 ?
    H11A C11 H11B . . 109.4 ?
    N3 C12 N4 . . 118.2(3) ?
    N3 C12 C11 . . 117.2(3) ?
    N4 C12 C11 . . 124.6(3) ?
    O2 C13 N4 . . 123.0(4) ?
    O2 C13 C14 . . 124.9(4) ?
    N4 C13 C14 . . 112.1(3) ?
    C13 C14 H14A . . 109.5 ?
    C13 C14 H14B . . 109.5 ?
    H14A C14 H14B . . 109.5 ?
    C13 C14 H14C . . 109.5 ?
    H14A C14 H14C . . 109.5 ?
    H14B C14 H14C . . 109.5 ?
    C9 C15 H15A . . 109.5 ?
    C9 C15 H15B . . 109.5 ?
    H15A C15 H15B . . 109.5 ?
    C9 C15 H15C . . 109.5 ?
    H15A C15 H15C . . 109.5 ?
    H15B C15 H15C . . 109.5 ?
    C9 C16 H16A . . 109.5 ?
    C9 C16 H16B . . 109.5 ?
    H16A C16 H16B . . 109.5 ?
    C9 C16 H16C . . 109.5 ?
    H16A C16 H16C . . 109.5 ?
    H16B C16 H16C . . 109.5 ?
loop_
    _geom_torsion_atom_site_label_1
    _geom_torsion_atom_site_label_2
    _geom_torsion_atom_site_label_3
    _geom_torsion_atom_site_label_4
    _geom_torsion_site_symmetry_1
    _geom_torsion_site_symmetry_2
    _geom_torsion_site_symmetry_3
    _geom_torsion_site_symmetry_4
    _geom_torsion
    _geom_torsion_publ_flag
    C4 N1 C1 C7 . . . . 133.6(3) ?
    Pd1 N1 C1 C7 . . . . -52.9(4) ?
    C4 N1 C1 C8 . . . . -103.4(3) ?
    Pd1 N1 C1 C8 . . . . 70.2(3) ?
    C4 N1 C1 C2 . . . . 14.5(3) ?
    Pd1 N1 C1 C2 . . . . -171.9(2) ?
    N1 C1 C2 C3 . . . . -24.4(4) ?
    C7 C1 C2 C3 . . . . -137.2(3) ?
    C8 C1 C2 C3 . . . . 95.0(4) ?
    C1 C2 C3 C4 . . . . 22.3(4) ?
    C1 N1 C4 N2 . . . . -178.3(3) ?
    Pd1 N1 C4 N2 . . . . 8.7(5) ?
    C1 N1 C4 C3 . . . . -0.2(4) ?
    Pd1 N1 C4 C3 . . . . -173.2(2) ?
    C5 N2 C4 N1 . . . . -169.9(3) ?
    C5 N2 C4 C3 . . . . 12.1(5) ?
    C2 C3 C4 N1 . . . . -15.3(4) ?
    C2 C3 C4 N2 . . . . 162.7(3) ?
    C4 N2 C5 O1 . . . . 8.2(7) ?
    C4 N2 C5 C6 . . . . -172.4(4) ?
    C12 N3 C9 C15 . . . . -130.9(3) ?
    Pd1 N3 C9 C15 . . . . 57.0(4) ?
    C12 N3 C9 C16 . . . . 108.4(4) ?
    Pd1 N3 C9 C16 . . . . -63.7(4) ?
    C12 N3 C9 C10 . . . . -15.3(4) ?
    Pd1 N3 C9 C10 . . . . 172.5(2) ?
    C15 C9 C10 C11 . . . . 139.3(4) ?
    N3 C9 C10 C11 . . . . 24.6(4) ?
    C16 C9 C10 C11 . . . . -94.4(4) ?
    C9 C10 C11 C12 . . . . -22.5(4) ?
    C9 N3 C12 N4 . . . . -179.9(3) ?
    Pd1 N3 C12 N4 . . . . -8.3(5) ?
    C9 N3 C12 C11 . . . . 0.9(4) ?
    Pd1 N3 C12 C11 . . . . 172.4(2) ?
    C13 N4 C12 N3 . . . . 172.2(3) ?
    C13 N4 C12 C11 . . . . -8.6(6) ?
    C10 C11 C12 N3 . . . . 15.3(4) ?
    C10 C11 C12 N4 . . . . -163.9(4) ?
    C12 N4 C13 O2 . . . . -8.9(6) ?
    C12 N4 C13 C14 . . . . 172.6(4) ?
loop_
    _geom_hbond_atom_site_label_D
    _geom_hbond_atom_site_label_H
    _geom_hbond_atom_site_label_A
    _geom_hbond_site_symmetry_A
    _geom_hbond_distance_DH
    _geom_hbond_distance_HA
    _geom_hbond_distance_DA
    _geom_hbond_angle_DHA
    _geom_hbond_publ_flag
    O4 H1 Cl1 2_656 0.98(10) 1.99(9) 2.952(4) 169(8) yes
    O4 H2 O3 . 0.69(3) 2.22(3) 2.909(5) 171(3) yes
    O3 H3 Cl2 3_666 0.71(6) 2.58(7) 3.269(5) 163(8) yes
    O3 H4 O2 . 0.81(7) 2.19(7) 2.994(6) 169(7) yes
    N4 H5 O4 2_646 0.87(3) 2.19(4) 3.010(5) 159(3) yes
    N2 H6 O4 2_646 0.88(3) 2.40(3) 3.194(5) 151(3) yes
_shelx_hkl_file
;
   0   0  -2  288.97    9.00
   0   0  -3    0.30    1.70
   0   0   3    1.10    1.80
   0   0   3   -1.10    0.60
   0   0  -4   34.10    1.80
   0   0   4   45.70    4.00
   0   0  -4   37.50    1.90
   0   0   4   40.90    2.20
   0   0  -4   40.00    3.80
   0   0   5   -0.50    1.00
   0   0   5    1.30    2.00
   0   0  -5   -0.40    0.70
   0   0  -5   -1.20    2.00
   0   0  -6  517.95   15.30
   0   0  -6  529.05   15.30
   0   0   6  548.65   18.40
   0   0   6  549.65   15.60
   0   0  -6  541.25   18.20
   0   0  -7   -1.00    0.90
   0   0  -7    0.70    0.80
   0   0   7    1.40    2.90
   0   0   7    1.20    1.40
   0   0  -7    0.40    2.90
   0   0  -8  186.78    6.60
   0   0  -8  187.68   10.30
   0   0   8  202.68   10.40
   0   0  -8  191.28    6.60
   0   0   8  202.38    7.10
   0   0  -9   -4.00    3.80
   0   0  -9    0.30    1.30
   0   0   9    2.50    3.80
   0   0   9    0.00    1.50
   0   0  -9    1.40    1.10
   0   0 -10  621.84   19.40
   0   0 -10  695.03   24.80
   0   0 -10  648.94   19.30
   0   0  10  672.43   24.80
   0   0  10  692.53   20.00
   0   0 -11    2.80    1.50
   0   0 -11   -1.50    1.60
   0   0  11   -0.20    2.10
   0   0  11   -4.30    4.60
   0   0  12 1501.45   41.90
   0   0  12 1511.85   48.30
   0   0 -12 1498.55   47.80
   0   0 -12 1466.95   41.20
   0   0 -12 1434.46   41.40
   0   0  13    1.30    6.30
   0   0 -13   -2.00    1.80
   0   0  13   -0.30    2.50
   0   0 -13   -5.30    5.80
   0   0 -13   -0.70    2.20
   0   0 -14  111.69    5.70
   0   0 -14  115.59    6.10
   0   0 -14  134.29   12.70
   0   0  14  128.79    6.80
   0   0 -15    3.70    2.60
   0   0 -15   -3.30    2.10
   0   0  15    0.60    3.00
   0   0  15   -2.00    8.50
   0   0 -15    1.30    7.40
   0   0  16   17.60    3.80
   0   0 -16   23.00    9.70
   0   0 -16   18.30    3.10
   0   0  16   25.00   11.20
   0   0 -16    9.20    2.90
   0   0  17    1.00    3.60
   0   0 -17   -0.20   10.00
   0   0 -17    0.70    2.80
   0   0  17   -7.40   10.90
   0   0  18   19.60   13.80
   0   0  18   33.10    5.20
   0   0 -18   31.90   14.50
   0   1   0   -0.60    0.80
   0  -1   0    0.10    0.70
   0  -1   0    0.20    0.50
   0   1  -1 4019.90  107.29
   0   1   2 1453.25   38.30
   0   1   2 1450.75   37.80
   0   1  -2 1336.07   38.80
   0  -1  -2 1397.06   38.30
   0  -1   2 1347.17   38.90
   0  -1  -2 1375.16   38.00
   0   1  -3   44.40    4.00
   0   1   3   40.10    2.30
   0  -1  -3   39.20    2.50
   0  -1   3   47.60    2.60
   0  -1   3   45.30    4.00
   0   1   4   70.09    4.50
   0   1  -4   77.49    5.10
   0   1   4   82.09    3.40
   0  -1  -4   75.29    3.50
   0  -1   4   80.89    3.60
   0  -1  -4   81.49    4.70
   0  -1   4   80.19    5.20
   0   1  -5  644.54   21.20
   0   1   5  674.53   20.50
   0   1   5  675.73   18.90
   0  -1   5  694.93   18.70
   0  -1  -5  676.03   20.50
   0  -1  -5  642.54   19.00
   0  -1  -5  623.64   18.90
   0  -1   5  614.54   21.20
   0   1   6  321.47    9.70
   0   1  -6  277.07   12.00
   0   1   6  307.27   11.60
   0  -1   6  282.17   12.20
   0  -1  -6  299.47    9.70
   0  -1  -6  301.17   11.60
   0  -1  -6  288.67    9.60
   0  -1   6  311.27    9.50
   0   1   7  279.87   11.60
   0   1   7  290.57    9.30
   0   1  -7  256.27   12.00
   0  -1   7  280.97    9.00
   0  -1  -7  271.77    9.30
   0  -1  -7  278.37   11.60
   0  -1  -7  280.17    9.40
   0  -1   7  279.07   12.50
   0   1  -8  167.28    5.10
   0   1   8  172.68    6.50
   0   1  -8  157.88    9.60
   0   1   8  162.08    9.20
   0  -1  -8  162.88    6.60
   0  -1   8  165.48    9.90
   0  -1   8  168.58    6.30
   0  -1  -8  164.88    6.60
   0  -1  -8  173.28    9.20
   0   1  -9    1.50    4.20
   0   1   9    1.30    1.90
   0   1   9   -0.50    3.40
   0   1  -9    0.30    0.70
   0   1  -9    1.20    0.80
   0  -1  -9    0.20    3.70
   0  -1  -9   -1.00    1.70
   0  -1  -9   -3.30    1.80
   0  -1   9    0.50    4.00
   0  -1   9    2.90    1.70
   0   1  10  299.17   14.00
   0   1 -10  279.27    8.70
   0   1  10  304.07   10.40
   0   1 -10  275.47   14.70
   0   1 -10  267.77    8.20
   0  -1 -10  292.97   14.10
   0  -1 -10  290.67   10.40
   0  -1 -10  296.87   10.30
   0  -1  10  300.07   10.00
   0  -1  10  291.37   15.00
   0   1  11  754.72   22.90
   0   1  11  765.22   27.70
   0   1 -11  745.43   27.90
   0  -1 -11  735.73   23.00
   0  -1 -11  752.82   22.90
   0  -1 -11  782.62   27.60
   0  -1  11  779.02   22.50
   0  -1  11  767.32   28.70
   0   1  12   -2.70    2.70
   0   1  12   -0.80    5.30
   0   1 -12   -3.10    5.50
   0  -1 -12   -4.40    2.40
   0  -1  12   -0.90    6.60
   0  -1  12    0.80    2.30
   0  -1 -12   -3.50    5.20
   0  -1 -12   -2.90    1.90
   0   1  13  376.06   19.60
   0   1  13  386.36   13.50
   0   1 -13  398.86   19.60
   0  -1  13  334.97   21.90
   0  -1 -13  396.66   13.50
   0  -1  13  397.86   13.10
   0  -1 -13  352.86   13.40
   0  -1 -13  393.16   19.40
   0   1 -14   29.50    8.50
   0   1  14   17.50    3.70
   0   1  14   19.90    8.40
   0  -1  14   32.00    4.40
   0  -1 -14   18.20    3.50
   0  -1 -14   21.10    3.80
   0  -1 -14   10.90    8.30
   0  -1  14   19.20    8.70
   0   1  15   14.20    8.50
   0   1  15   10.40    3.50
   0   1 -15   15.80    9.50
   0  -1  15   13.00    9.50
   0  -1 -15   11.60    8.20
   0  -1 -15    3.70    3.20
   0  -1 -15    9.80    3.70
   0   1 -16   13.40    9.80
   0   1  16    5.10    3.70
   0   1  16   -1.00    8.90
   0  -1  16    4.00    3.30
   0  -1  16   -2.10    9.70
   0  -1 -16    5.10    3.50
   0  -1 -16   14.70    4.00
   0  -1 -16   -1.20    8.70
   0   1  17   26.90    4.90
   0   1 -17   19.10   12.10
   0   1  17   26.40   12.50
   0  -1 -17   28.10    4.90
   0  -1  17   20.80    4.30
   0  -1 -17   28.40    4.80
   0  -1 -17   36.10   11.70
   0  -1  17   21.10   12.10
   0   1  18   12.80   13.10
   0   1  18    4.50    4.30
   0  -1  18    4.60   13.30
   0  -1  18    4.60    4.70
   0   2   0  236.58    9.00
   0   2   0  229.18    7.30
   0  -2   0  217.38    7.50
   0  -2   0  217.28    8.60
   0   2  -1   80.69    3.50
   0   2   1   76.09    4.40
   0   2   1   81.09    3.50
   0  -2  -1   71.09    3.80
   0  -2   1   84.19    3.50
   0  -2   1   74.59    5.10
   0  -2  -1   77.39    4.30
   0   2  -2  281.67    8.70
   0   2   2  279.67    8.70
   0   2   2  265.47    9.40
   0  -2  -2  276.27    9.50
   0  -2  -2  270.87    9.00
   0  -2   2  266.97    8.30
   0  -2   2  263.77   10.90
   0  -2   2  263.37   10.00
   0   2   3 1603.04   41.10
   0   2   3 1525.65   41.80
   0  -2  -3 1441.66   41.60
   0  -2   3 1450.75   42.80
   0  -2   3 1415.96   40.20
   0  -2  -3 1482.25   41.40
   0   2   4  859.81   23.50
   0   2   4  846.72   24.50
   0  -2   4  801.32   25.70
   0  -2   4  753.02   22.40
   0  -2  -4  836.92   24.40
   0  -2  -4  813.02   23.90
   0  -2   4  825.02   23.10
   0   2  -5 1277.77   37.90
   0   2   5 1230.28   36.40
   0   2   5 1324.37   35.20
   0  -2  -5 1251.57   35.60
   0  -2   5 1244.18   38.00
   0  -2  -5 1307.27   36.50
   0  -2   5 1279.37   34.80
   0  -2   5 1127.09   33.70
   0   2   6 1942.31   51.69
   0   2   6 1797.72   52.99
   0   2  -6 1901.71   54.89
   0  -2   6 1882.11   51.29
   0  -2   6 1806.22   54.89
   0  -2  -6 1824.22   51.99
   0  -2  -6 1901.71   53.29
   0  -2  -6 1893.71   52.09
   0   2   7  250.97    9.00
   0   2  -7  246.28   12.20
   0   2   7  297.47   11.60
   0  -2  -7  238.48    9.50
   0  -2  -7  250.07   11.10
   0  -2  -7  246.38    9.50
   0  -2   7  245.58    9.00
   0  -2   7  267.37   12.60
   0   2   8  398.66   12.90
   0   2   8  405.96   15.40
   0   2  -8  373.26   16.40
   0  -2  -8  367.56   13.10
   0  -2   8  388.76   12.50
   0  -2  -8  383.66   15.10
   0  -2   8  383.66   16.80
   0  -2  -8  392.06   13.20
   0   2  -9  485.95   22.40
   0   2   9  509.15   19.20
   0   2   9  542.25   16.70
   0  -2  -9  526.55   17.00
   0  -2  -9  510.75   17.00
   0  -2  -9  540.75   19.60
   0  -2   9  533.85   16.10
   0  -2   9  516.05   21.20
   0   2 -10    3.20    5.10
   0   2  10    1.00    2.50
   0   2  10   -1.60    4.50
   0  -2  10    1.30    2.10
   0  -2 -10   -4.00    2.20
   0  -2  10   -1.30    5.00
   0  -2 -10    1.10    4.10
   0  -2 -10   -2.60    1.90
   0   2 -11   64.19    9.40
   0   2  11   58.99    4.80
   0   2  11   58.59    8.70
   0  -2  11   76.09    4.80
   0  -2 -11   63.19    8.10
   0  -2 -11   60.09    5.00
   0  -2  11   71.49    9.90
   0  -2 -11   56.09    4.90
   0   2 -12  149.49   13.10
   0   2  12  140.59    7.40
   0  -2  12  144.89    6.70
   0  -2 -12  135.39    7.80
   0  -2 -12  135.69   13.20
   0  -2 -12  146.89    7.70
   0  -2  12  131.19   12.90
   0   2 -13    1.30    7.30
   0   2  13   -2.50    2.80
   0   2  13   -6.40    6.60
   0  -2 -13    0.70    3.10
   0  -2 -13   -1.70    3.00
   0  -2 -13    2.50    6.60
   0  -2  13    6.80    2.80
   0  -2  13   10.30    7.80
   0   2 -14    3.20    7.50
   0   2  14    2.00    2.90
   0   2  14   23.20    8.80
   0  -2  14   10.10    8.80
   0  -2 -14   -0.90    3.40
   0  -2 -14    3.90    3.70
   0  -2 -14    2.00    6.60
   0   2  15  122.79    7.70
   0   2 -15  131.19   15.10
   0  -2 -15  107.19   13.90
   0  -2  15  114.59   15.30
   0  -2 -15  124.59    8.30
   0  -2  15  126.29    6.90
   0  -2 -15  129.19   10.10
   0   2  16   81.59    7.20
   0   2  16   93.49   16.10
   0  -2 -16   84.89   11.80
   0  -2 -16   85.79   14.20
   0  -2  16   83.59   14.70
   0  -2  16   79.09    8.10
   0  -2 -16   79.29    7.90
   0   2  17   13.30    4.50
   0   2  17    9.50   11.70
   0  -2 -17   13.50    5.30
   0  -2 -17   21.10    5.50
   0  -2 -17    8.60   10.50
   0  -2  17   11.10   12.50
   0   2  18   49.10   14.90
   0   2  18   64.39    7.90
   0  -2 -18   55.99   13.90
   0  -2  18   67.49   16.40
   0  -2 -18   61.99    9.10
   0   3   0    2.90    2.30
   0   3   0   -1.90    1.20
   0  -3   0   -1.10    1.30
   0   3  -1   93.49    6.60
   0   3   1   96.89    5.90
   0   3  -1   94.49    4.50
   0   3   1  102.99    4.60
   0  -3   1   93.19    4.40
   0  -3  -1   98.49    5.60
   0  -3   1   88.29    6.10
   0  -3  -1   92.19    4.50
   0   3   2  205.98    7.30
   0   3  -2  199.28    7.30
   0   3   2  187.88    8.40
   0  -3  -2  193.18    7.60
   0  -3   2  185.98    9.60
   0  -3  -2  196.18    8.20
   0  -3   2  196.28    7.00
   0   3   3  159.18    7.60
   0   3  -3  168.88    6.90
   0   3   3  181.38    6.90
   0  -3  -3  185.48    7.90
   0  -3   3  168.48    9.50
   0  -3   3  171.08    8.50
   0  -3  -3  172.58    7.20
   0  -3   3  176.88    6.30
   0   3   4 4279.37  111.79
   0   3   4 4051.99  112.69
   0  -3   4 4157.98  114.49
   0  -3  -4 3978.50  112.59
   0  -3  -4 4198.98  112.39
   0   3   5  686.93   21.80
   0   3   5  689.63   20.60
   0  -3   5  667.23   19.40
   0  -3   5  685.13   23.60
   0  -3  -5  683.83   21.70
   0  -3  -5  681.83   21.20
   0   3   6  134.09    8.20
   0   3   6  124.49    6.10
   0  -3  -6  120.99    6.50
   0  -3  -6  110.49    6.50
   0  -3   6  153.38    5.10
   0  -3  -6  137.19    7.50
   0   3   7  689.03   22.30
   0   3   7  674.53   20.40
   0  -3  -7  663.83   21.00
   0  -3  -7  686.83   22.00
   0  -3   7  665.53   24.20
   0  -3   7  652.03   19.80
   0  -3  -7  688.23   21.00
   0  -3   7  627.84   18.00
   0  -3   7  554.74   19.00
   0   3   8  302.57   13.10
   0   3   8  275.97   10.40
   0  -3  -8  259.47   11.00
   0  -3  -8  278.57   12.40
   0  -3  -8  284.17   11.00
   0  -3   8  270.47   14.30
   0  -3   8  284.97   10.30
   0   3   9   89.59    5.50
   0  -3  -9   99.29    6.10
   0  -3   9   97.49    9.90
   0  -3   9  107.39    6.00
   0  -3  -9   89.29    6.20
   0  -3  -9   95.89    8.20
   0   3  10  292.87   11.30
   0   3  10  321.47   14.80
   0  -3  10  297.57   16.60
   0  -3 -10  290.27   14.10
   0  -3 -10  288.87   11.80
   0  -3 -10  284.97   11.90
   0  -3  10  307.17   11.00
   0   3  11   11.70    3.30
   0  -3 -11   13.90    5.90
   0  -3  11   11.30    3.30
   0  -3 -11    9.20    3.40
   0  -3  11    2.10    7.90
   0   3  12   16.90    7.40
   0   3  12   -4.20    2.60
   0  -3  12    0.60    2.70
   0  -3 -12   -5.00    3.00
   0  -3  12    0.80    6.80
   0  -3 -12    0.80    5.80
   0  -3 -12   -1.00    3.20
   0   3  13   -4.70    2.70
   0   3  13   15.90    7.90
   0  -3 -13    4.80    3.90
   0  -3 -13   -1.40    6.20
   0  -3  13   -2.10    8.00
   0  -3 -13   -0.90    3.40
   0  -3  13    4.50    3.00
   0   3  14  176.08    9.30
   0   3  14  215.48   16.20
   0  -3 -14  195.38   10.60
   0  -3  14  173.18   16.90
   0  -3 -14  186.58   14.80
   0  -3 -14  188.28   10.70
   0   3  15   20.00    9.90
   0   3  15    6.90    4.20
   0  -3 -15   10.70    8.40
   0  -3 -15    8.50    4.90
   0  -3  15   15.40    3.60
   0  -3 -15   16.00    4.90
   0  -3  15   -3.60   10.00
   0   3  16  345.27   22.50
   0   3  16  333.27   14.30
   0  -3 -16  350.56   15.70
   0  -3  16  356.16   24.50
   0  -3 -16  355.36   15.70
   0  -3 -16  317.67   20.50
   0   3  17   51.99    6.80
   0   3  17   62.79   15.10
   0  -3  17   43.30   14.60
   0  -3 -17   37.30    7.70
   0  -3 -17   34.20   12.00
   0   3  18   15.30    5.10
   0   3  18    0.30   14.50
   0  -3 -18   18.90   12.20
   0  -3  18    7.90   14.90
   0  -3 -18    6.00    8.20
   0   4   0   14.20    4.30
   0   4   0   19.50    2.90
   0  -4   0   18.20    2.80
   0  -4   0   18.70    4.00
   0   4  -1   27.10    3.40
   0  -4  -1   26.00    3.30
   0  -4   1   26.80    4.80
   0   4   2    7.00    2.20
   0   4  -2    7.90    2.40
   0   4   2    0.80    3.40
   0  -4   2    6.00    1.90
   0  -4  -2    5.20    2.30
   0  -4  -2    5.80    3.20
   0  -4   2    4.10    4.00
   0   4   3 1523.15   44.70
   0   4   3 1520.55   42.90
   0   4  -3 1550.24   43.00
   0  -4  -3 1510.85   43.40
   0  -4   3 1480.15   45.10
   0  -4  -3 1507.15   44.20
   0  -4   3 1441.46   42.20
   0  -4   3 1506.35   46.90
   0   4   4   52.69    5.70
   0   4  -4   56.99    4.90
   0   4   4   64.59    5.20
   0  -4  -4   50.29    5.60
   0  -4   4   59.49    3.80
   0  -4   4   55.89    7.50
   0  -4  -4   63.89    4.90
   0  -4   4   42.00    6.10
   0   4   5  488.15   17.50
   0   4   5  505.65   16.40
   0  -4   5  472.65   15.10
   0  -4   5  486.75   15.20
   0  -4  -5  504.05   17.10
   0  -4   5  496.05   19.30
   0  -4  -5  461.05   17.40
   0  -4   5  541.75   21.40
   0  -4  -5  492.25   17.00
   0   4   6    4.80    3.40
   0   4   6    6.50    2.70
   0  -4   6   16.60    6.10
   0  -4   6   11.40    2.00
   0  -4  -6    7.90    3.80
   0  -4   6   11.90    4.80
   0  -4  -6   11.70    3.10
   0  -4   6   10.70    1.80
   0  -4  -6   10.50    3.10
   0   4   7  566.34   19.90
   0   4   7  575.14   18.50
   0  -4   7  570.84   22.60
   0  -4  -7  582.44   19.40
   0  -4   7  564.64   18.00
   0  -4  -7  586.44   20.00
   0  -4  -7  548.45   19.60
   0  -4   7  531.75   16.50
   0  -4   7  557.04   16.80
   0   4   8   75.19    5.50
   0   4   8   60.19    7.00
   0  -4  -8   72.69    6.20
   0  -4   8   73.79    9.20
   0  -4   8   83.59    6.30
   0  -4   8   78.29    3.50
   0  -4   8   85.99    4.10
   0  -4  -8   81.39    6.20
   0  -4  -8   87.79    7.90
   0   4   9  721.93   23.10
   0   4   9  728.53   25.10
   0  -4   9  715.13   28.30
   0  -4  -9  709.73   24.00
   0  -4   9  685.13   19.60
   0  -4  -9  728.33   25.10
   0  -4  -9  768.52   24.20
   0  -4   9  742.83   22.80
   0   4  10   -0.40    5.60
   0   4  10    2.70    3.10
   0  -4 -10    8.80    5.20
   0  -4  10    2.00    3.70
   0  -4 -10    1.20    3.40
   0  -4 -10   -0.20    3.20
   0  -4  10    0.40    7.50
   0   4  11    0.80    2.90
   0   4  11    9.20    6.50
   0  -4 -11   -3.70    3.60
   0  -4 -11   -6.40    3.00
   0  -4  11   -2.00    3.50
   0  -4  11    3.90    7.00
   0  -4 -11    1.30    5.40
   0   4  12   22.10    4.30
   0   4  12   33.30    8.60
   0  -4 -12   25.50    5.00
   0  -4 -12   27.20    5.20
   0  -4 -12   34.60    7.60
   0  -4  12   31.50    4.50
   0  -4  12   20.50    9.00
   0   4  13   86.59   13.50
   0   4  13   73.09    6.70
   0  -4  13   81.49    6.60
   0  -4 -13   80.09    9.60
   0  -4 -13   86.99    7.90
   0  -4 -13   87.89   11.60
   0  -4  13   74.19   13.00
   0   4  14   30.50    5.30
   0   4  14   35.50   10.60
   0  -4  14   33.70   11.70
   0  -4 -14   27.80    8.70
   0  -4  14   25.80    4.20
   0  -4 -14   29.30    5.90
   0  -4 -14   28.30    6.10
   0   4  15  370.46   22.20
   0   4  15  385.36   15.90
   0  -4 -15  424.46   17.80
   0  -4  15  378.16   25.30
   0  -4 -15  425.26   17.60
   0  -4 -15  386.26   20.90
   0   4  16    3.40   12.20
   0   4  16   13.20    5.40
   0  -4 -16   20.00    7.10
   0  -4  16   20.20   12.80
   0  -4 -16   30.10    6.60
   0  -4 -16   15.00    9.50
   0   4  17   85.39    9.10
   0   4  17   76.39   16.40
   0  -4 -17   65.69   13.30
   0  -4 -17   77.99   11.20
   0  -4  17   85.69   17.30
   0   5   0    9.00    4.80
   0  -5   0    2.00    2.60
   0   5  -1  210.38   13.50
   0   5   1  276.57   13.50
   0   5   1  267.07   10.60
   0  -5   1  247.88   10.10
   0  -5  -1  254.47   10.50
   0  -5   1  249.88   13.00
   0  -5  -1  249.48   11.90
   0   5   2  539.05   19.90
   0   5   2  501.25   16.80
   0   5  -2  467.85   16.80
   0  -5   2  463.55   16.20
   0  -5  -2  485.95   17.00
   0  -5   2  442.56   19.70
   0  -5  -2  511.65   18.40
   0   5  -3   35.30    4.80
   0   5   3   54.29    4.70
   0  -5   3   33.90    5.90
   0  -5   3   36.60    3.90
   0  -5   3   39.30    7.50
   0  -5  -3   48.00    5.10
   0  -5   3   37.20    3.80
   0   5   4  790.02   24.80
   0   5   4  770.12   26.60
   0   5  -4  790.22   24.80
   0  -5  -4  766.72   25.40
   0  -5   4  750.82   23.70
   0  -5  -4  806.92   25.40
   0  -5   4  778.32   27.60
   0  -5   4  777.32   29.50
   0  -5  -4  800.62   26.20
   0  -5   4  812.72   24.00
   0   5   5  504.75   17.20
   0   5  -5  502.75   17.40
   0   5   5  516.55   18.90
   0  -5   5  483.65   21.90
   0  -5   5  500.85   20.30
   0  -5   5  510.85   16.20
   0  -5  -5  505.75   17.80
   0  -5  -5  455.95   18.30
   0  -5  -5  500.15   17.70
   0  -5   5  478.95   15.90
   0  -5  -6   20.70    5.00
   0  -5   6   12.10    5.10
   0  -5   6   19.20    6.60
   0   5   7  358.46   13.60
   0   5   7  346.77   15.00
   0  -5   7  357.86   17.70
   0  -5   7  346.67   19.60
   0  -5  -7  331.47   14.90
   0  -5  -7  360.76   14.50
   0  -5  -7  348.17   14.40
   0  -5   7  333.77   11.60
   0  -5   7  360.36   12.00
   0   5   8  587.14   20.10
   0   5   8  597.54   21.80
   0  -5   8  579.74   24.80
   0  -5   8  561.64   26.60
   0  -5  -8  580.94   21.50
   0  -5   8  616.44   19.70
   0  -5   8  599.84   18.20
   0  -5  -8  589.64   21.10
   0  -5  -8  616.54   21.20
   0  -5   8  571.74   17.70
   0   5   9   16.50    3.80
   0   5   9   12.10    5.10
   0  -5   9   18.40    7.70
   0  -5  -9   13.30    4.50
   0  -5   9   14.50    2.20
   0  -5  -9   25.50    6.00
   0  -5   9   15.80    8.70
   0  -5   9   16.80    2.90
   0  -5   9   12.10    4.40
   0  -5  -9   18.60    4.70
   0   5  10  195.98    9.80
   0   5  10  186.98   11.60
   0  -5 -10  194.58   13.00
   0  -5  10  183.08    6.10
   0  -5  10  199.68   15.40
   0  -5 -10  189.28   12.00
   0  -5 -10  196.18   10.80
   0  -5  10  174.08   16.80
   0  -5  10  198.58   10.40
   0   5  11   44.30    7.40
   0   5  11   37.40    5.30
   0  -5 -11   43.70    6.90
   0  -5  11   46.00   10.90
   0  -5  11   35.40   11.70
   0  -5 -11   41.50    6.50
   0  -5  11   48.90    6.00
   0  -5 -11   47.00    8.10
   0   5  12   -1.10    5.50
   0   5  12    4.30    3.70
   0  -5  12   13.50   11.50
   0  -5 -12    6.90    6.80
   0  -5 -12    3.40    4.70
   0  -5  12    5.20    4.40
   0  -5  12    3.40    8.50
   0  -5 -12    9.90    5.30
   0   5  13   25.20    5.30
   0   5  13   33.30    7.70
   0  -5 -13   29.50    6.30
   0  -5 -13   31.90    8.40
   0  -5  13   30.40    5.60
   0  -5  13   16.30   12.00
   0  -5 -13   25.50    6.40
   0  -5  13   21.90   11.40
   0   5  14  119.19    8.90
   0   5  14  132.69   12.80
   0  -5 -14  134.99   10.70
   0  -5  14  107.89   11.30
   0  -5 -14  123.49   14.00
   0  -5 -14  123.59   10.80
   0  -5  14  101.39   17.10
   0   5  15   36.20    8.90
   0   5  15   25.70    5.70
   0  -5  15   40.50   13.70
   0  -5 -15   40.70    8.10
   0  -5 -15   27.20    7.30
   0  -5 -15   22.90    9.80
   0   5  16   43.10    7.40
   0   5  16   75.99   17.90
   0  -5  16   17.90   15.00
   0  -5 -16   33.80   11.00
   0  -5 -16   46.40    9.20
   0  -5 -16   77.09   11.30
   0   6   0  809.22   26.40
   0  -6   0  819.72   29.10
   0  -6   0  804.22   26.20
   0  -6   0  823.92   26.30
   0   6   1   65.19    6.20
   0   6  -1   44.60    5.90
   0   6   1   72.29    9.20
   0  -6  -1   53.79    5.90
   0  -6   1   51.89    8.30
   0  -6  -1   44.10    5.70
   0  -6   1   39.30    5.70
   0   6  -2   25.50    4.70
   0   6   2   29.60    4.70
   0   6   2   27.80    6.80
   0  -6   2   23.80    4.20
   0  -6  -2   26.70    4.70
   0  -6  -2   28.50    4.60
   0  -6   2   20.50    3.90
   0   6  -3  173.68    9.60
   0   6   3  168.48    9.10
   0   6   3  161.98   11.70
   0  -6   3  178.48   11.30
   0  -6   3  185.08    8.60
   0  -6  -3  183.48   10.60
   0  -6  -3  183.68    9.70
   0  -6   3  178.18   13.10
   0  -6   3  180.88    8.70
   0  -6  -3  166.98    9.40
   0   6   4   38.60    6.90
   0   6   4   48.20    5.30
   0   6  -4   32.80    5.30
   0  -6   4   43.20    8.80
   0  -6  -4   33.10    5.20
   0  -6  -4   39.00    5.70
   0  -6  -4   49.60    6.80
   0  -6   4   36.30    4.90
   0  -6   4   38.30    7.20
   0  -6   4   33.50    4.70
   0   6  -5   36.60    5.50
   0   6   5   37.80    6.60
   0   6   5   39.40    5.20
   0  -6   5   40.20    9.40
   0  -6  -5   36.50    4.90
   0  -6  -5   38.90    5.90
   0  -6   5   44.80    8.30
   0  -6   5   41.30    4.70
   0  -6   5   44.70    4.90
   0  -6  -5   26.40    6.30
   0   6   6   86.39    6.40
   0   6   6   90.09    8.60
   0  -6   6   97.89   12.30
   0  -6   6  106.69    6.40
   0  -6   6   83.29    5.80
   0  -6  -6   96.99    7.80
   0  -6   6   83.19   10.00
   0   6   7  100.79    7.40
   0   6   7   95.79    9.10
   0  -6   7  115.79    6.70
   0  -6   7  103.59    6.20
   0  -6   7  106.79   11.50
   0  -6  -7  114.19    8.40
   0  -6   7  110.39   13.90
   0  -6  -7   83.09    9.40
   0  -6  -7  112.99    8.40
   0   6   8   25.90    4.90
   0   6   8   29.40    6.60
   0  -6   8   39.00    5.70
   0  -6   8   39.40    9.10
   0  -6  -8   35.40    6.00
   0  -6   8   33.50    9.90
   0  -6   8   30.70    4.70
   0  -6  -8   37.40    6.90
   0  -6   8   33.30    4.20
   0  -6  -8   31.40    5.60
   0   6   9  111.29    9.90
   0   6   9  103.49    7.90
   0  -6   9  113.99   15.30
   0  -6   9   96.79    5.80
   0  -6  -9  109.19   10.10
   0  -6  -9  107.39    8.70
   0  -6  -9  103.59    9.10
   0  -6   9  104.79    6.50
   0  -6   9  108.89    8.60
   0  -6   9  104.69   13.00
   0   6  10  198.98   12.40
   0   6  10  167.78    9.90
   0  -6  10  160.28   15.50
   0  -6  10  150.28    6.70
   0  -6 -10  170.38   10.80
   0  -6  10  142.69    7.60
   0  -6 -10  183.08   12.50
   0  -6  10  115.09   16.70
   0  -6 -10  170.38   11.40
   0  -6  10  160.68   10.10
   0   6  11   26.20    5.40
   0   6  11   32.10    7.30
   0  -6  11   27.90    2.70
   0  -6 -11   24.90    6.40
   0  -6 -11   53.19    8.00
   0  -6 -11   30.20    7.80
   0  -6  11   29.60    6.40
   0  -6  11   24.50    9.80
   0  -6  11   32.20   12.80
   0   6  12  284.87   13.70
   0   6  12  312.17   16.20
   0  -6  12  315.97   33.70
   0  -6 -12  291.97   15.60
   0  -6  12  277.47   13.70
   0  -6 -12  293.77   15.20
   0  -6  12  256.67   20.70
   0   6  13    9.70    6.60
   0   6  13    9.90    4.90
   0  -6 -13    8.20    7.00
   0  -6 -13    3.10    6.10
   0  -6  13   -6.10    5.30
   0  -6 -13    5.70    7.80
   0  -6  13   -4.00   10.40
   0   6  14   23.30    7.80
   0   6  14   13.20    5.30
   0  -6  14   11.80    5.60
   0  -6  14    7.30   12.40
   0  -6 -14   14.60    7.50
   0  -6 -14   16.60    9.20
   0  -6 -14   15.80    7.10
   0   6  15   43.90    9.40
   0   6  15   21.10    5.90
   0  -6  15   19.00   14.30
   0  -6 -15   22.50    8.40
   0   7   0   -6.50    3.90
   0  -7   0   13.40    6.50
   0  -7   0    3.20    3.80
   0  -7   0    2.30    3.90
   0   7  -1  769.42   25.80
   0   7   1  737.23   25.40
   0  -7  -1  602.64   32.00
   0  -7  -1  719.23   25.80
   0  -7  -1  748.13   25.30
   0  -7   1  811.12   29.80
   0  -7   1  732.33   24.90
   0  -7   1  756.32   25.00
   0   7  -2   40.50    6.30
   0   7   2   44.10    8.80
   0   7   2   35.60    6.00
   0  -7   2   54.79    6.30
   0  -7  -2   35.60    5.80
   0  -7   2   47.30    6.50
   0  -7  -2   36.80    7.10
   0  -7   2   47.80    8.10
   0   7   3   11.90    4.50
   0   7  -3   14.50    5.30
   0   7   3   15.50    6.60
   0  -7  -3   13.10    5.00
   0  -7   3   23.30    8.60
   0  -7  -3   14.30    4.70
   0  -7   3   11.90    4.10
   0  -7   3    7.10    3.60
   0  -7   3   23.00    6.90
   0   7   4    0.20    3.00
   0   7  -4   -2.20    4.20
   0   7   4   -1.30    5.90
   0  -7  -4   -6.90    3.70
   0  -7   4    2.00    3.70
   0  -7   4   -0.70    7.60
   0  -7  -4    8.20    5.10
   0  -7   4    0.00    5.50
   0  -7  -4   -8.90    4.00
   0  -7   4    1.30    3.10
   0   7   5   28.20    7.70
   0   7   5   23.90    5.00
   0   7  -5   31.50    6.30
   0  -7  -5   20.30    5.50
   0  -7   5   26.10    8.00
   0  -7  -5   25.90    5.80
   0  -7   5   29.80    5.00
   0  -7   5   23.10    5.00
   0  -7   5   20.60    8.90
   0   7   6   -2.40    5.80
   0   7   6   -3.20    3.50
   0  -7   6   -0.50    8.00
   0  -7   6    2.90    3.70
   0  -7  -6   -1.00    4.40
   0  -7  -6   -0.30    4.40
   0  -7   6   -0.20    7.30
   0  -7   6    0.60    3.20
   0   7   7   80.39    7.80
   0   7   7   74.19    9.40
   0  -7   7   75.89   12.10
   0  -7   7   76.59   13.60
   0  -7   7   87.49    7.30
   0  -7  -7   87.49    8.90
   0  -7   7   91.79    6.80
   0  -7  -7   79.09    8.80
   0   7   8   43.10    6.60
   0   7   8   44.00    8.00
   0  -7  -8   51.39    8.50
   0  -7  -8   52.29    8.20
   0  -7   8   42.20    6.40
   0  -7   8   42.20   12.60
   0  -7   8   39.00    5.60
   0  -7   8   51.19   10.90
   0  -7  -8   49.60    6.80
   0   7   9   29.80    5.80
   0   7   9   23.90    6.90
   0  -7   9    2.20    4.20
   0  -7  -9   30.90    6.30
   0  -7  -9   29.80    7.50
   0  -7   9   16.70    5.70
   0  -7   9   13.60    3.90
   0  -7   9   14.40    9.60
   0  -7   9   15.40   11.00
   0  -7  -9   26.20    6.50
   0   7  10    0.50    4.60
   0   7  10   12.90    6.60
   0  -7  10   -4.70    3.80
   0  -7  10   -0.50    5.90
   0  -7 -10    1.90    6.00
   0  -7  10    4.50   11.20
   0  -7  10   -1.00    9.20
   0  -7  10    9.90    3.30
   0  -7 -10   -0.50    6.90
   0   7  11  346.37   17.50
   0   7  11  324.67   15.70
   0  -7 -11  346.27   17.10
   0  -7  11  327.07   15.60
   0  -7  11  316.87   22.60
   0  -7  11  320.07   11.40
   0  -7  11  301.67   12.20
   0  -7 -11  329.77   19.20
   0   7  12   12.50    7.20
   0   7  12    4.10    5.00
   0  -7 -12    3.20    6.60
   0  -7  12   -4.70    6.70
   0  -7 -12   -1.70    8.20
   0  -7  12   -7.80   10.50
   0   7  13  200.78   15.40
   0   7  13  197.08   12.60
   0  -7  13  192.18   13.60
   0  -7 -13  201.68   14.80
   0  -7 -13  178.68   16.20
   0  -7  13  196.98   22.80
   0   7  14   -4.00    5.50
   0   7  14   22.70   13.70
   0  -7 -14  -11.80    7.90
   0   8   0  375.36   17.20
   0  -8   0  374.96   16.60
   0  -8   0  388.56   16.70
   0  -8   0  411.36   20.70
   0   8   1    3.40    4.90
   0   8  -1    7.70    5.30
   0  -8   1   15.10    4.90
   0  -8   1   10.40    4.70
   0  -8  -1   28.30    7.90
   0  -8  -1   14.20    5.30
   0  -8  -1   14.20    5.30
   0  -8   1   24.80    9.00
   0   8  -2   88.29    9.40
   0   8   2   64.79    8.40
   0  -8  -2   78.99    8.80
   0  -8   2   79.19   10.10
   0  -8   2   62.89    7.50
   0  -8   2  100.99   12.70
   0  -8  -2   80.79    8.60
   0  -8   2   79.49    8.70
   0   8  -3   -3.20    4.60
   0   8   3   -9.60    7.70
   0   8   3   -9.40    4.00
   0  -8  -3   -3.60    4.70
   0  -8  -3    2.20    4.70
   0  -8   3   -2.60    4.20
   0  -8   3   -1.30    6.60
   0  -8   3    9.10    8.40
   0  -8   3    0.70    5.50
   0   8  -4  111.69   10.60
   0   8   4   96.09    9.10
   0   8   4  116.59   13.50
   0  -8   4   98.39   12.10
   0  -8   4  106.19    8.90
   0  -8   4  103.29    8.80
   0  -8  -4  133.79   10.80
   0  -8  -4  121.79   10.40
   0  -8   4  136.49   15.60
   0  -8  -4  104.89    9.80
   0   8  -5   -3.50    5.50
   0   8   5    0.00    4.50
   0   8   5   -4.50    7.20
   0  -8  -5    0.50    5.20
   0  -8   5   -5.80    4.00
   0  -8   5   -2.70    4.50
   0  -8   5    1.50    9.30
   0  -8   5   -0.40    8.20
   0  -8  -5  -12.30    6.20
   0  -8  -5    2.90    5.50
   0   8   6  190.88   11.90
   0   8   6  189.98   15.30
   0  -8   6  191.88   18.80
   0  -8   6  191.88   10.60
   0  -8   6  181.68   15.80
   0  -8   6  183.58   11.00
   0  -8  -6  178.98   12.50
   0  -8  -6  189.98   13.80
   0   8   7   -1.20    4.30
   0   8   7   -3.70    7.30
   0  -8  -7   -1.90    5.70
   0  -8   7   -0.90    9.30
   0  -8   7    2.80   10.80
   0  -8   7    3.90    4.10
   0  -8   7   -8.80    4.60
   0  -8  -7    2.20    5.50
   0   8   8   69.79    8.50
   0   8   8   74.69   11.70
   0  -8  -8   65.29   10.90
   0  -8   8   56.49    8.40
   0  -8   8   65.89    7.30
   0  -8   8   54.39   12.60
   0  -8   8   65.79   14.10
   0  -8  -8   65.29    9.90
   0   8   9   35.60    6.80
   0   8   9   44.70    9.50
   0  -8  -9   44.60    8.90
   0  -8   9   39.60   11.90
   0  -8   9   33.10    7.50
   0  -8   9   32.60    6.40
   0  -8  -9   43.80    8.40
   0  -8   9   59.49    7.00
   0   8  10   74.69    9.10
   0   8  10   75.39   11.80
   0  -8  10   74.39   15.10
   0  -8 -10   74.59   12.20
   0  -8  10   60.19    8.80
   0  -8  10   90.89    7.70
   0  -8  10   49.99    7.30
   0  -8 -10   75.19   11.20
   0   8  11   11.90    6.20
   0   8  11   21.00    9.00
   0  -8 -11    4.60   10.70
   0  -8  11   11.20    7.80
   0  -8 -11   16.50    7.90
   0  -8  11    8.00   11.80
   0   8  12  148.69   12.40
   0   8  12  180.78   19.10
   0  -8  12  157.78   14.00
   0  -8  12  134.69   20.70
   0  -8 -12  195.38   15.30
   0   9   0    0.10    5.60
   0  -9   0   31.70    9.80
   0  -9   0   -2.70    5.60
   0  -9   0   10.10    6.00
   0   9   1   24.20    6.90
   0   9  -1   18.50    7.00
   0  -9   1   28.80    8.80
   0  -9   1   37.20   11.00
   0  -9  -1   24.30    7.00
   0  -9   1   27.90    7.00
   0  -9   1   17.60    6.30
   0  -9  -1   21.60    6.70
   0   9   2    0.10    5.80
   0   9  -2    6.40    6.70
   0  -9   2   13.50    5.80
   0  -9   2    6.20    8.90
   0  -9  -2   -1.10    5.90
   0  -9  -2    7.40    6.90
   0  -9   2    4.00    5.90
   0  -9   2   25.00   11.40
   0   9   3   34.50    7.40
   0   9  -3   30.10    7.40
   0  -9   3   32.20    7.30
   0  -9  -3   38.90    9.40
   0  -9   3   33.40    6.60
   0  -9   3   29.10    9.60
   0  -9  -3   41.70    8.10
   0   9  -4   86.99   10.70
   0   9   4   85.49    9.90
   0  -9   4  121.39   17.80
   0  -9   4   88.29    9.20
   0  -9  -4  104.99   11.60
   0  -9   4   74.99    9.40
   0  -9  -4   91.79   10.90
   0  -9   4  101.89   13.90
   0   9   5  199.88   13.60
   0   9   5  230.48   18.90
   0   9  -5  208.18   15.30
   0  -9   5  210.88   13.50
   0  -9   5  211.28   18.80
   0  -9   5  196.88   11.90
   0  -9  -5  215.98   14.60
   0   9   6    8.90    6.10
   0   9   6   14.30    9.70
   0  -9   6    9.00    9.90
   0  -9   6   26.50    5.90
   0  -9  -6   10.90    6.90
   0  -9   6    4.20    6.20
   0   9   7  113.49   14.20
   0   9   7   95.09   10.10
   0  -9   7  101.99    9.40
   0  -9   7   74.49   14.00
   0  -9  -7   79.29   11.30
   0  -9   7   85.79   10.20
   0   9   8   74.89   10.10
   0   9   8   72.19   12.10
   0  -9  -8   87.09   12.20
   0  -9   8   88.99   15.30
   0  -9   8   76.99   14.80
   0   9   9   13.60    9.70
   0   9   9    0.00    5.40
   0  -9   9  -15.70   11.30
   0  -9  -9    2.00    8.20
   0  -9   9   -4.40    6.40
   0  -9   9    6.50    7.30
   0  10   0   33.50    8.70
   0 -10   0   35.50    8.50
   0 -10   0   42.50   10.40
   0  10  -1    1.00    6.90
   0  10   1    1.30    6.40
   0 -10  -1    3.50    7.20
   0 -10   1   10.20    7.60
   0 -10   1   13.50    9.50
   0 -10  -1    3.30    8.90
   0  10   2    7.10    6.40
   0  10  -2   -2.10    7.10
   0 -10  -2   -6.00    7.30
   0 -10   2    1.30    9.30
   0 -10   2   -6.30    7.20
   0  10   3  163.08   13.50
   0  10  -3  166.38   15.40
   0 -10   3  180.08   12.90
   0 -10   3  161.68   18.40
   0 -10   3  144.89   14.20
   0 -10  -3  158.08   14.30
   0  10  -4   29.20    9.20
   0  10   4   33.10    7.60
   0 -10   4   54.79   13.20
   0 -10  -4   27.00    9.10
   0 -10   4   32.30    9.00
   0  10  -5   27.80    9.70
   0  10   5   15.70    8.80
   0 -10  -5   23.00    8.90
   0 -10   5   32.80   13.10
   0 -10   5   14.50    7.50
   0 -10   5   41.80    8.30
   0 -10   6   14.60    8.30
   0 -10   6   15.60   12.50
   0 -10   6   24.00    7.70
  -1   0  19    8.60   14.60
  -1   0  18    6.30   13.00
  -1   0  18   11.40    4.10
  -1   0  17    0.90    3.40
   1   0 -17    5.70   10.40
  -1   0  17  -13.10    9.90
   1   0 -17   -6.10    3.00
   1   0 -17    3.50    2.40
   1   0 -16   60.69    4.50
   1   0 -16   47.20    4.40
   1   0 -16   51.39   11.50
  -1   0  16   54.59    5.40
  -1   0  16   42.70   11.80
  -1   0  15   -6.30    7.80
   1   0 -15   -4.60    2.30
   1   0 -15   -4.50    7.80
   1   0 -15    5.20    2.50
   1   0 -14  141.49   13.10
   1   0 -14  128.29    6.00
   1   0 -14  133.89    6.30
  -1   0  14  127.09   13.50
  -1   0  14  137.19    6.80
  -1   0  13   -4.60    6.20
   1   0 -13   -4.80    6.20
  -1   0  13   -2.60    2.30
   1   0 -13   -3.90    1.90
   1   0 -13   -1.00    2.00
   1   0 -12   70.19    4.40
  -1   0  12   92.89    5.00
   1   0 -12   74.69    4.70
   1   0 -11   -1.70    1.50
   1   0 -11   -0.40    1.50
   1   0 -11    2.40    6.40
  -1   0  11    1.30    4.90
  -1   0  11   -1.40    1.80
   1   0 -10 3267.17   90.99
   1   0 -10 3472.25   96.69
   1   0 -10 3249.97   90.99
  -1   0  10 3439.96   97.09
  -1   0  10 3454.55   91.29
   1   0  -9    0.50    1.20
  -1   0   9   -0.40    1.40
   1   0  -9    0.90    1.20
  -1   0   9    0.40    4.20
   1   0  -9   -3.90    3.70
  -1   0   8  403.86   12.00
   1   0  -8  387.76   11.80
   1   0  -8  383.46   15.80
  -1   0   8  393.36   16.00
   1   0  -8  400.96   11.90
   1   0  -7   -1.60    2.80
  -1   0   7   -0.10    1.10
   1   0  -7    0.20    0.90
  -1   0   7    0.00    2.80
   1   0  -6  752.22   24.20
  -1   0   6  761.52   24.30
  -1   0   6  790.82   21.00
   1   0  -6  709.33   21.00
  -1   0   5    0.00    0.70
  -1   0   5   -1.20    0.70
   1   0  -5    0.90    0.80
  -1   0   5   -0.60    2.20
   1   0  -5    0.20    2.20
  -1   0   4 1836.02   49.70
  -1   0   4 1874.31   52.19
   1   0  -4 1854.91   52.09
  -1   0   3    0.10    0.60
   1   0  -3    0.40    1.70
  -1   0   3    0.70    1.70
   1   0  -2  682.83   19.70
  -1   0  -2 3073.69   92.29
   1   0   2 3109.19   91.89
   1   0   3    0.60    1.80
  -1   0  -3   -0.90    1.60
   1   0   4  901.41   23.80
   1   0   4  787.02   23.20
  -1   0  -4  869.41   25.10
  -1   0  -4  812.22   23.40
   1   0   4  852.91   25.10
  -1   0  -5   -1.50    0.90
   1   0   5   -2.00    1.90
   1   0   5   -1.10    0.60
   1   0   5   -1.60    1.10
  -1   0  -5    0.40    1.90
   1   0   6   86.69    5.70
  -1   0  -6   77.99    3.60
  -1   0  -6   81.79    5.60
   1   0   6   82.09    3.90
   1   0   7    0.00    2.50
  -1   0  -7   -1.90    1.10
  -1   0  -7   -0.60    2.60
   1   0   7   -0.80    1.30
  -1   0  -8  443.96   13.90
  -1   0  -8  459.25   17.30
   1   0   8  446.06   17.30
   1   0   8  484.45   14.50
  -1   0  -8  452.95   13.70
  -1   0  -9   -0.10    3.60
  -1   0  -9   -2.20    1.20
  -1   0  -9   -0.80    1.40
   1   0   9   -0.10    3.70
   1   0   9   -0.60    1.90
  -1   0 -10  807.32   28.00
  -1   0 -10  798.72   23.20
   1   0  10  817.42   24.10
   1   0  10  834.72   28.70
  -1   0 -10  778.22   23.50
  -1   0 -11   -3.00    1.90
   1   0  11    0.30    4.90
  -1   0 -11   -2.30    5.90
   1   0  11   -1.20    2.40
  -1   0 -11   -2.00    1.40
   1   0  12  217.28   10.50
  -1   0 -12  225.88    8.30
  -1   0 -12  245.88   14.10
  -1   0 -12  216.48    8.80
   1   0  12  260.17   14.70
   1   0  13   -0.50    2.90
  -1   0 -13    0.80    2.50
   1   0  13   -1.70    6.20
  -1   0 -13    3.30    6.30
  -1   0 -13    0.20    1.80
  -1   0 -14  574.34   17.00
  -1   0 -14  565.94   24.50
   1   0  14  539.15   18.10
  -1   0 -14  525.45   17.30
  -1   0 -15   -0.80    2.00
   1   0  15   -0.80    3.10
  -1   0 -15   -1.70    2.80
   1   0  15   -3.70    8.40
  -1   0 -15    9.20    8.40
  -1   0 -16   61.99    5.60
  -1   0 -16   67.29   12.50
   1   0  16   69.69   13.60
  -1   0 -16   55.09    4.40
   1   0  16   52.89    6.00
   1   0  17   -9.10   10.90
   1   0  17   -0.90    3.80
  -1   0 -17   -3.00   10.00
  -1   0 -17   -6.10    3.30
   1   0  18   19.10    4.90
   1   0  18    3.60   12.30
  -1   1  18   37.80   14.50
  -1   1  18   35.10    5.30
  -1  -1  18   27.30   14.70
  -1   1  17   38.80    5.10
  -1   1  17   38.10   12.90
   1   1 -17   34.70   11.60
  -1  -1  17   27.00   13.20
   1  -1 -17   37.20   11.60
  -1  -1  17   29.60    6.70
   1  -1 -17   31.60    4.90
  -1   1  16   36.50   11.10
   1   1 -16   32.20   10.50
  -1   1  16   25.20    4.30
  -1  -1  16   24.00    3.70
   1  -1 -16   29.60    4.40
  -1  -1  16   24.00   11.00
   1  -1 -16   24.10   10.70
   1  -1 -16   40.60    5.70
  -1   1  15  249.88   10.30
   1   1 -15  261.77   18.80
  -1   1  15  241.38   17.40
   1  -1 -15  249.48   10.40
   1  -1 -15  235.18   17.60
   1  -1 -15  256.97   10.60
  -1  -1  15  247.98    9.40
  -1  -1  15  248.98   18.30
  -1   1  14   29.40    9.30
  -1   1  14   28.80    3.90
   1   1 -14   34.30    9.50
   1  -1 -14   27.70    4.10
  -1  -1  14   38.30    4.00
   1  -1 -14   28.30    8.50
  -1  -1  14   43.60   10.20
   1  -1 -14   27.50    4.00
  -1   1  13   70.29   10.40
   1   1 -13  101.39   11.30
   1  -1 -13   66.49   11.40
   1  -1 -13   62.39    5.30
   1  -1 -13   67.49    5.50
   1   1 -12   58.79    9.70
  -1   1  12   52.19    4.50
  -1   1  12   56.99    9.10
   1  -1 -12   53.49    4.40
   1  -1 -12   49.60    8.30
   1  -1 -12   45.40    4.50
  -1  -1  12   57.19    4.00
  -1  -1  12   60.69    9.80
  -1   1  11  190.08    7.90
   1   1 -11  220.48   13.30
  -1   1  11  207.58   12.40
   1  -1 -11  185.48    8.10
   1  -1 -11  196.38   12.90
  -1  -1  11  209.88    7.40
  -1  -1  11  238.38   14.10
   1  -1 -11  183.38    8.00
  -1   1  10    1.70    2.00
  -1   1  10   -0.10    4.10
   1   1 -10    5.30    5.60
  -1  -1  10    2.80    5.00
   1  -1 -10    3.40    4.60
  -1  -1  10    2.80    1.70
   1  -1 -10    2.70    1.90
   1  -1 -10    0.50    1.90
  -1   1   9 1945.81   52.19
  -1   1   9 1905.01   56.39
   1   1  -9 1892.11   56.89
   1  -1  -9 1860.71   52.49
   1  -1  -9 1953.90   56.49
  -1  -1   9 1904.91   57.49
  -1  -1   9 1870.41   51.59
   1  -1  -9 1818.92   52.39
   1   1  -8   99.39    8.10
  -1   1   8  109.39    4.70
  -1   1   8  107.69    7.50
   1  -1  -8  107.29    4.90
  -1  -1   8  101.09    8.30
   1  -1  -8  104.69    7.70
  -1  -1   8  110.49    4.40
  -1   1   7    2.20    1.40
  -1   1   7    0.80    2.80
   1   1  -7    1.60    3.00
   1  -1  -7    3.20    3.00
  -1  -1   7    1.40    3.50
  -1  -1   7    2.10    1.20
  -1   1   6   34.40    4.20
  -1   1   6   40.60    2.50
   1   1  -6   32.90    4.70
   1  -1  -6   36.30    2.60
  -1  -1   6   32.50    4.80
   1  -1  -6   37.10    4.50
  -1  -1   6   38.00    2.20
  -1   1   5   46.80    4.50
  -1   1   5   50.69    2.60
   1   1  -5   43.50    4.60
  -1   1   5   46.30    2.70
   1  -1  -5   55.39    4.70
   1  -1  -5   49.20    2.80
  -1  -1   5   47.70    4.70
  -1  -1   5   42.50    2.20
  -1   1   4   42.90    2.70
   1   1  -4   44.80    4.30
  -1   1   4   44.50    2.30
   1  -1  -4   46.50    4.00
  -1  -1   4   45.60    4.50
   1  -1  -4   43.90    2.70
  -1  -1   4   49.60    1.60
  -1   1   3 1176.88   33.80
   1   1  -3 1183.98   35.20
  -1   1   3 1280.17   33.60
  -1   1   3 1348.37   35.20
  -1  -1   3 1168.98   35.30
   1  -1  -3 1165.88   33.80
   1  -1  -3 1293.97   35.10
   1   1  -2  188.38    7.00
  -1   1   2  189.28    6.10
   1   1  -2  175.48    5.60
  -1   1   2  202.18    5.90
   1  -1  -2  190.58    6.10
  -1  -1   2  186.68    5.60
  -1  -1   2  189.58    7.10
  -1   1   1   40.40    2.80
   1   1  -1   48.90    2.50
  -1   1   1   45.80    2.10
   1   1  -1   48.80    2.00
  -1   1   1   49.70    2.50
  -1  -1   1   48.90    2.00
   1  -1  -1   46.60    2.80
   1  -1  -1   45.30    2.20
  -1  -1   1   48.90    2.60
  -1   1   0  970.10   30.20
   1   1   0 1108.39   28.90
  -1   1   0 1136.79   30.40
   1   1   0 1054.29   29.20
   1  -1   0 1073.19   29.20
   1   1   1  470.45   13.40
   1   1   1  536.25   13.80
   1   1   1  476.35   14.00
  -1   1  -1  475.15   13.70
  -1   1  -1  509.15   15.40
   1  -1   1  511.55   15.40
  -1  -1  -1  456.05   13.40
   1  -1   1  480.65   13.70
  -1  -1  -1  484.05   14.00
   1   1   2  285.77    8.10
   1   1   2  257.97    8.20
   1   1   2  292.57    8.00
  -1   1  -2  253.57    7.70
   1  -1   2  271.87    8.20
  -1  -1  -2  258.57    8.20
   1  -1   2  237.68    8.20
   1  -1   2  258.17    9.90
  -1  -1  -2  252.27    7.80
   1   1   3 1704.33   47.50
   1   1   3 1834.12   47.40
   1   1   3 1679.23   47.50
  -1  -1  -3 1713.73   47.50
  -1  -1  -3 1731.33   47.60
   1  -1   3 1851.81   47.60
   1  -1   3 1680.73   48.80
  -1   1  -4  143.49    4.70
   1   1   4  151.68    5.50
   1   1   4  148.89    6.10
  -1   1  -4  144.99    6.90
  -1  -1  -4  138.09    5.50
   1  -1   4  155.58    5.80
   1  -1   4  149.49    7.10
  -1  -1  -4  147.19    6.10
  -1   1  -5   57.69    2.50
   1   1   5   55.29    4.00
  -1   1  -5   52.69    4.70
   1   1   5   57.89    3.20
  -1  -1  -5   55.09    4.00
  -1  -1  -5   50.29    3.10
   1  -1   5   59.59    3.60
   1  -1   5   50.69    4.60
  -1   1  -6  158.78    5.30
   1   1   6  160.18    6.20
   1   1   6  162.18    7.60
  -1   1  -6  162.28    8.30
   1  -1   6  169.58    6.40
  -1  -1  -6  161.38    7.60
   1  -1   6  157.78    8.40
  -1  -1  -6  159.48    6.30
   1   1   7  264.17   11.00
  -1   1  -7  255.37   11.70
  -1   1  -7  256.07    8.00
   1   1   7  273.07    9.20
   1  -1   7  256.17   12.00
   1  -1   7  268.07    9.20
  -1  -1  -7  261.87   11.00
  -1  -1  -7  253.87    9.10
  -1   1  -8    0.20    0.70
   1   1   8   -2.90    2.30
   1   1   8   -1.10    1.60
  -1   1  -8    0.00    1.20
  -1   1  -8    2.20    3.50
  -1  -1  -8   -2.90    1.40
   1  -1   8    0.10    3.70
  -1  -1  -8   -0.60    3.00
  -1  -1  -8   -2.00    1.40
   1  -1   8   -4.00    1.70
   1   1   9  850.11   27.40
  -1   1  -9  771.72   22.60
  -1   1  -9  784.32   22.20
  -1   1  -9  786.02   27.70
   1   1   9  821.12   24.10
   1  -1   9  843.52   24.00
   1  -1   9  796.22   28.10
  -1  -1  -9  801.62   24.10
  -1  -1  -9  833.32   24.10
  -1  -1  -9  813.32   27.00
  -1   1 -10  110.09    4.50
  -1   1 -10  110.09    9.50
  -1   1 -10  112.29    3.90
   1   1  10  122.49    8.70
   1   1  10  114.09    5.90
   1  -1  10  105.49    9.50
  -1  -1 -10  118.29    5.70
  -1  -1 -10   99.19    5.80
   1  -1  10  111.39    5.80
  -1  -1 -10  115.79    8.50
   1   1  11   34.00    6.90
  -1   1 -11   37.20    7.80
  -1   1 -11   32.10    2.80
   1   1  11   29.00    4.10
  -1  -1 -11   29.60    3.90
  -1  -1 -11   35.40    6.60
   1  -1  11   38.40    4.30
  -1  -1 -11   29.90    3.80
   1  -1  11   44.60    8.30
   1   1  12   42.10    4.80
   1   1  12   38.20    8.50
  -1   1 -12   38.10    8.10
  -1   1 -12   47.10    3.00
   1  -1  12   49.60    9.00
  -1  -1 -12   51.59    4.40
   1  -1  12   50.49    4.70
  -1  -1 -12   42.40    4.80
  -1   1 -13  523.05   23.40
   1   1  13  514.35   17.30
   1   1  13  505.55   22.60
   1  -1  13  493.05   18.30
  -1  -1 -13  523.05   22.40
   1  -1  13  526.55   24.40
  -1  -1 -13  503.85   17.40
  -1  -1 -13  532.55   17.00
  -1   1 -14   27.70    8.40
   1   1  14   15.80    7.60
   1   1  14   21.80    3.80
   1  -1  14   23.90    3.80
  -1  -1 -14   18.70    4.00
  -1  -1 -14   20.20    3.40
   1  -1  14   21.50    9.40
  -1  -1 -14   24.60    8.60
   1   1  15  132.19    8.00
  -1   1 -15  141.89   14.30
   1   1  15  138.59   13.80
   1  -1  15  128.89   14.90
  -1  -1 -15  128.09   14.20
  -1  -1 -15  145.09    7.50
   1  -1  15  145.69    7.90
  -1  -1 -15  141.19    8.40
   1   1  16   -6.10    9.10
   1   1  16   -5.20    3.50
   1  -1  16   -0.20    3.40
  -1  -1 -16   -1.40    9.10
  -1  -1 -16    3.20    3.90
  -1  -1 -16   -2.80    3.00
   1  -1  16   -7.90    9.10
   1   1  17    1.50    4.10
   1   1  17   -1.60   10.40
   1  -1  17    1.50   11.00
  -1  -1 -17    8.10   10.80
  -1  -1 -17    8.60    4.50
   1  -1  17    3.00    3.80
  -1  -1 -17   -0.80    3.70
   1   1  18   36.30    5.70
   1   1  18   36.50   13.70
   1  -1  18   30.60   15.00
   1  -1  18   25.20    5.10
  -1  -1 -18   26.60   13.40
  -1   2  18   -0.50   14.30
  -1   2  18   19.50    5.10
   1  -2 -18   14.00   13.00
   1  -2 -18    6.20    6.00
  -1  -2  18    3.00   13.10
  -1   2  17  101.59    7.80
  -1   2  17   83.99   14.90
   1  -2 -17   73.39    8.70
  -1  -2  17   69.89   15.50
   1  -2 -17  105.09    8.60
   1  -2 -17   88.79   15.40
  -1   2  16  199.38   19.40
  -1   2  16  196.58    9.90
   1  -2 -16  188.38   17.80
  -1  -2  16  193.48   20.20
  -1  -2  16  216.48    9.80
  -1   2  15    2.10    3.40
   1   2 -15   -4.40    8.70
  -1   2  15   10.30    9.10
   1  -2 -15    2.30    3.80
   1  -2 -15   -4.60    7.30
  -1  -2  15   -3.90    8.50
   1  -2 -15   -2.40    3.60
   1   2 -14  214.98   16.50
  -1   2  14  215.88    9.80
  -1   2  14  237.98   16.90
  -1  -2  14  233.18    8.60
   1  -2 -14  240.78   16.30
   1  -2 -14  225.58   10.50
  -1  -2  14  220.68   17.20
   1  -2 -14  236.08   10.80
   1   2 -13  450.45   22.20
  -1   2  13  489.95   22.60
  -1   2  13  479.85   16.40
   1  -2 -13  500.05   22.20
  -1  -2  13  501.35   24.00
   1  -2 -13  477.45   16.90
  -1  -2  13  471.55   14.90
  -1   2  12  123.79    6.80
   1   2 -12  151.58   12.30
   1  -2 -12  131.39   11.80
   1  -2 -12  135.29    7.50
   1  -2 -12  132.79    7.50
  -1  -2  12  145.89    6.00
  -1  -2  12  129.89   12.80
  -1   2  11  147.59    7.10
  -1   2  11  153.68   11.70
   1   2 -11  155.08   12.00
   1  -2 -11  155.18   11.30
   1  -2 -11  160.98    7.60
  -1  -2  11  151.88    6.20
  -1  -2  11  147.29   12.30
   1  -2 -11  143.79    7.40
   1   2 -10   86.09    9.20
  -1   2  10   98.89    8.70
  -1   2  10   98.59    5.40
  -1  -2  10   89.59    9.70
   1  -2 -10  109.79    9.50
   1  -2 -10   92.09    5.80
   1  -2 -10   95.29    5.70
  -1  -2  10  102.49    4.70
  -1   2   9   10.60    4.90
  -1   2   9    6.70    2.20
   1   2  -9   10.40    5.10
   1  -2  -9    6.60    4.20
   1  -2  -9    3.00    2.10
  -1  -2   9   16.40    5.40
   1  -2  -9    4.50    2.30
  -1   2   8   22.00    2.80
   1   2  -8   36.50    6.50
   1  -2  -8   19.00    2.80
   1  -2  -8   20.80    4.80
  -1  -2   8   27.30    2.90
  -1   2   7 1113.69   32.30
  -1   2   7 1054.09   29.30
   1   2  -7  954.60   32.70
   1  -2  -7 1019.40   31.80
   1  -2  -7 1016.30   29.90
  -1  -2   7 1019.90   28.60
  -1  -2   7  979.70   33.10
  -1   2   6   80.69    4.10
   1  -2  -6   73.79    4.50
   1  -2  -6   87.29    6.10
  -1   2   5 2611.84   68.39
  -1   2   5 2449.35   68.89
   1   2  -5 2501.35   71.09
  -1   2   5 2567.34   70.29
  -1  -2   5 2484.75   71.49
  -1  -2   5 2410.76   67.59
   1  -2  -5 2500.05   68.89
   1  -2  -5 2573.44   70.29
  -1   2   4 1635.54   46.40
  -1   2   4 1740.83   47.70
   1   2  -4 1672.03   48.20
  -1   2   4 1764.62   46.00
   1  -2  -4 1656.53   46.40
  -1  -2   4 1582.44   45.00
  -1  -2   4 1522.75   44.90
  -1  -2   4 1728.13   48.60
   1  -2  -4 1719.13   47.60
   1   2  -3  745.53   22.60
   1   2  -3  745.83   20.40
  -1   2   3  707.23   21.10
  -1   2   3  739.43   20.80
  -1   2   3  779.62   22.30
  -1  -2   3  658.83   20.10
   1  -2  -3  698.33   22.00
   1  -2  -3  714.53   21.10
  -1  -2   3  706.33   22.50
  -1   2   2 1509.15   40.30
  -1   2   2 1488.55   41.60
  -1   2   2 1415.26   40.50
   1   2  -2 1491.05   39.80
  -1  -2   2 1440.56   41.50
  -1  -2   2 1397.56   39.90
   1  -2  -2 1509.05   41.70
   1  -2  -2 1441.06   40.50
  -1   2   1  179.38    6.30
  -1   2   1  170.38    7.50
   1   2  -1  189.38    6.00
  -1   2   1  179.78    6.30
  -1  -2   1  186.08    7.20
   1  -2  -1  178.18    6.30
   1  -2  -1  170.48    7.50
  -1  -2   1  165.78    6.00
  -1   2   0 1240.28   33.70
   1   2   0 1307.67   33.40
  -1   2   0 1240.18   35.60
  -1   2   0 1172.18   33.60
  -1  -2   0 1183.08   33.70
  -1  -2   0 1197.58   34.50
   1  -2   0 1182.58   33.70
   1  -2   0 1194.78   35.30
  -1   2  -1   91.69    5.90
   1   2   1   85.09    4.40
  -1   2  -1   90.59    3.80
  -1   2  -1   96.69    4.20
   1   2   1   92.59    3.80
  -1  -2  -1   85.99    4.10
   1  -2   1   93.09    3.90
  -1  -2  -1   85.49    4.10
   1  -2   1   88.39    5.60
  -1   2  -2 1281.27   33.80
  -1   2  -2 1163.98   32.90
   1   2   2 1260.27   33.30
   1   2   2 1169.18   33.30
   1  -2   2 1169.58   33.00
  -1  -2  -2 1158.38   33.60
  -1  -2  -2 1182.68   33.20
   1  -2   2 1206.08   36.00
   1   2   3    0.10    1.10
  -1   2  -3    0.50    0.90
   1  -2   3   -3.90    2.40
   1  -2   3    0.00    1.00
   1   2   4  319.37   10.80
   1   2   4  344.57   10.50
  -1   2  -4  305.37    9.30
  -1  -2  -4  327.97   10.70
   1  -2   4  323.17    9.70
  -1  -2  -4  303.47   10.60
   1  -2   4  314.97   12.40
   1  -2   4  319.57   10.40
  -1   2  -5 1178.08   34.70
   1   2   5 1397.36   36.30
   1   2   5 1268.27   36.70
   1  -2   5 1303.27   39.00
  -1  -2  -5 1318.27   36.80
   1  -2   5 1326.97   36.10
   1  -2   5 1217.78   35.10
  -1  -2  -5 1278.97   36.60
   1   2   6  201.98    7.50
   1   2   6  226.28    9.00
  -1   2  -6  177.48    5.70
  -1  -2  -6  202.48    8.60
  -1  -2  -6  186.08    7.70
   1  -2   6  183.38   10.00
   1  -2   6  201.88    7.80
  -1  -2  -6  193.78    7.90
   1   2   7  754.12   22.10
   1   2   7  754.72   23.70
  -1  -2  -7  752.02   22.60
   1  -2   7  657.53   19.80
  -1  -2  -7  763.82   23.60
   1  -2   7  738.13   25.70
  -1  -2  -7  740.23   22.60
   1  -2   7  761.32   22.20
   1   2   8  268.87    9.80
   1   2   8  286.17   11.90
   1  -2   8  252.17   13.30
  -1  -2  -8  273.97   10.10
  -1  -2  -8  253.87   10.10
   1  -2   8  276.57    9.90
  -1  -2  -8  275.57   11.80
   1   2   9  412.36   16.30
  -1  -2  -9  427.76   16.40
   1  -2   9  426.56   18.80
   1  -2   9  424.96   14.00
  -1  -2  -9  412.86   14.50
  -1  -2  -9  432.46   14.50
   1   2  10  289.87   10.80
   1   2  10  284.37   13.40
  -1  -2 -10  286.07   10.90
   1  -2  10  287.47   15.50
  -1  -2 -10  282.17   13.30
   1  -2  10  285.07   10.60
  -1  -2 -10  281.87   11.20
   1   2  11  387.76   13.60
   1   2  11  382.96   16.90
  -1  -2 -11  396.96   13.90
   1  -2  11  381.36   13.20
  -1  -2 -11  391.06   16.80
  -1  -2 -11  376.36   14.10
   1  -2  11  369.06   18.80
   1   2  12   18.60    3.60
   1   2  12   24.50    6.70
  -1  -2 -12   17.70    6.30
  -1  -2 -12   16.20    4.10
   1  -2  12   23.10    8.90
  -1  -2 -12   15.70    3.70
   1  -2  12   23.10    3.70
   1   2  13  119.19    7.50
   1   2  13  111.09   11.80
  -1  -2 -13  137.59   11.80
  -1  -2 -13  134.29    7.60
  -1  -2 -13  118.99    8.00
   1  -2  13  121.39    7.00
   1  -2  13  127.99   13.60
   1   2  14  267.27   11.60
   1   2  14  320.37   18.10
  -1  -2 -14  255.97   16.10
  -1  -2 -14  265.87   12.10
  -1  -2 -14  280.57   11.80
   1  -2  14  265.87   19.60
   1   2  15   15.80    4.40
   1   2  15    8.30    8.40
  -1  -2 -15   14.70    4.20
  -1  -2 -15   19.00    8.70
   1  -2  15   16.30    3.90
   1  -2  15   16.90    9.80
   1   2  16   23.00    5.20
   1   2  16   23.90   10.60
   1  -2  16   18.40    4.20
  -1  -2 -16   28.80    5.70
  -1  -2 -16   11.90    9.50
  -1  -2 -16   12.30    4.90
   1  -2  16   27.00   11.80
   1   2  17  172.18   10.10
   1   2  17  165.78   19.50
  -1  -2 -17  193.48   11.30
   1  -2  17  168.88    9.00
   1  -2  17  171.68   21.40
  -1  -2 -17  154.58   16.90
   1   2  18   30.10   13.60
   1   2  18   19.40    5.50
  -1  -2 -18   14.00   12.30
  -1  -2 -18   20.70    8.10
   1  -2  18    3.80   13.70
  -1   3  18  202.08   25.40
  -1   3  18  235.88   12.40
   1  -3 -18  228.18   21.70
  -1  -3  18  244.68   24.20
  -1   3  17   55.59    7.60
  -1   3  17   54.79   15.10
   1  -3 -17   71.19    9.30
   1  -3 -17   34.80   11.80
   1  -3 -17   57.59    9.20
  -1  -3  17   52.29   15.50
  -1   3  16  103.49    8.40
  -1   3  16  103.99   17.90
  -1  -3  16   97.39   17.20
   1  -3 -16   88.69    9.70
   1  -3 -16  109.99    9.30
   1  -3 -16   85.99   15.40
  -1   3  15   64.19    6.40
  -1   3  15   66.59   21.90
  -1  -3  15   77.59    6.00
   1  -3 -15   73.19    7.80
   1  -3 -15   82.99   13.30
   1  -3 -15   79.09    8.40
  -1  -3  15   68.39   13.80
   1   3 -14  239.18   17.80
  -1   3  14  231.08   10.90
  -1   3  14  268.37   18.30
  -1  -3  14  235.08   18.70
   1  -3 -14  228.08   11.30
  -1  -3  14  231.38    8.80
   1  -3 -14  248.98   11.70
   1  -3 -14  240.68   16.60
  -1   3  13   34.40    9.20
   1   3 -13   18.20    8.40
   1  -3 -13   24.60    4.40
   1  -3 -13   24.40    7.90
   1  -3 -13   25.30    4.80
  -1  -3  13   29.60    3.80
  -1  -3  13   16.10    9.30
   1   3 -12  213.68   14.90
  -1   3  12  251.37   15.70
  -1   3  12  204.18    9.60
   1  -3 -12  218.78   10.50
  -1  -3  12  216.08   16.10
   1  -3 -12  200.88   16.50
  -1  -3  12  221.38    8.20
   1  -3 -12  222.08   10.60
  -1   3  11   11.60    6.70
  -1   3  11   -3.00    2.40
   1   3 -11   -5.00    5.40
   1  -3 -11   -1.90    3.30
  -1  -3  11   -9.00    6.10
   1  -3 -11   -6.00    4.70
   1  -3 -11   -2.50    2.80
  -1  -3  11    1.70    2.30
  -1   3  10  122.09    6.90
  -1   3  10  156.98   11.10
   1   3 -10  135.19   11.30
   1  -3 -10  136.99   10.40
  -1  -3  10  139.79   11.10
   1  -3 -10  120.39    7.10
  -1  -3  10  142.59    6.30
   1  -3 -10  112.39    7.10
  -1   3   9   12.90    2.80
   1   3  -9   14.60    5.80
  -1  -3   9   16.90    6.60
   1  -3  -9   21.10    5.40
   1  -3  -9    9.10    3.10
  -1  -3   9   19.70    3.10
   1  -3  -9   11.10    3.20
  -1   3   8  176.28   10.10
  -1  -3   8  175.08   10.80
   1  -3  -8  156.68    7.70
  -1  -3   8  157.68    6.90
   1  -3  -8  155.38    9.60
  -1   3   7   41.30    3.80
  -1   3   7   60.99    7.40
   1  -3  -7   41.40    4.20
  -1  -3   7   51.69    2.50
   1  -3  -7   39.60    5.90
   1   3  -6 3116.09   88.89
  -1   3   6 3295.47   87.89
  -1   3   6 3234.78   85.59
  -1  -3   6 3080.39   89.19
   1  -3  -6 2952.20   85.99
   1  -3  -6 3274.57   87.69
  -1  -3   6 3070.09   84.49
  -1  -3   6 3012.10   83.89
  -1   3   5   42.60    5.50
  -1   3   5   49.40    3.80
   1  -3  -5   44.10    5.50
   1  -3  -5   48.80    4.10
  -1   3   4  190.18    7.90
  -1   3   4  194.18    7.20
  -1   3   4  185.48    8.60
   1  -3  -4  166.58    8.50
   1  -3  -4  179.08    7.80
  -1   3   3  611.34   19.30
  -1   3   3  646.24   18.90
  -1   3   3  606.84   20.30
   1   3  -3  630.44   18.40
  -1  -3   3  638.24   20.80
  -1  -3   3  625.94   18.30
   1  -3  -3  608.44   19.20
   1  -3  -3  630.84   20.40
  -1  -3   3  612.64   18.20
  -1   3   2   28.30    2.90
  -1   3   2   21.80    3.50
  -1   3   2   27.30    3.10
   1   3  -2   33.30    2.70
   1  -3  -2   29.20    4.00
  -1  -3   2   33.50    2.70
  -1  -3   2   33.50    3.80
   1  -3  -2   30.40    3.00
  -1  -3   2   35.90    2.70
  -1  -3   2   39.10    4.60
   1   3  -1   90.09    4.10
  -1   3   1   88.59    4.50
  -1   3   1   81.09    4.50
  -1   3   1   85.49    5.80
  -1  -3   1   79.79    4.30
   1  -3  -1   95.89    6.00
  -1  -3   1   89.39    6.00
   1  -3  -1   82.79    4.30
  -1  -3   1   86.19    4.30
  -1   3   0  541.35   16.40
  -1   3   0  566.64   19.20
  -1   3   0  532.75   16.30
   1   3   0  566.74   16.10
  -1  -3   0  539.15   16.40
   1  -3   0  507.55   18.10
  -1  -3   0  498.25   16.30
  -1  -3   0  503.75   17.30
   1  -3   0  542.75   16.40
   1   3   1   14.20    2.00
   1   3   1   12.60    2.90
  -1   3  -1   10.20    1.80
  -1   3  -1   12.30    3.80
  -1   3  -1   15.50    2.40
   1  -3   1   14.30    2.20
  -1  -3  -1   11.70    2.40
   1  -3   1   17.20    3.70
  -1  -3  -1    9.60    2.10
  -1  -3  -1    9.60    2.10
  -1   3  -2   14.10    2.20
   1   3   2   18.10    2.30
   1   3   2   14.30    2.80
  -1   3  -2   19.40    2.70
  -1  -3  -2   20.10    2.80
  -1  -3  -2   17.80    2.60
   1  -3   2   21.20    4.40
   1  -3   2   19.80    2.20
  -1  -3  -2   13.30    2.50
   1   3   3   -2.00    1.80
  -1   3  -3    0.00    1.20
   1   3   3   -1.90    1.50
  -1   3  -3    2.50    2.00
  -1  -3  -3    0.20    1.30
  -1  -3  -3   -2.70    1.60
   1  -3   3    1.20    1.30
  -1  -3  -3   -2.80    1.80
   1  -3   3   -0.60    3.40
   1   3   4 1431.36   42.10
  -1   3  -4 1449.46   40.90
   1   3   4 1583.84   41.90
  -1  -3  -4 1502.25   42.60
  -1  -3  -4 1434.26   41.90
   1  -3   4 1443.56   41.10
   1  -3   4 1576.24   46.80
  -1  -3  -4 1503.45   42.50
   1  -3   4 1464.15   44.40
   1   3   5  376.36   13.30
  -1   3  -5  371.16   11.50
   1   3   5  389.76   12.80
   1  -3   5  379.96   11.90
  -1  -3  -5  402.76   13.50
   1  -3   5  381.46   17.20
  -1  -3  -5  380.06   13.40
   1  -3   5  389.36   12.70
  -1  -3  -5  391.16   13.20
   1  -3   5  363.36   15.40
   1   3   6 1754.92   48.10
   1   3   6 1735.33   47.10
  -1  -3  -6 1666.23   47.60
   1  -3   6 1685.53   50.69
  -1  -3  -6 1627.04   47.70
   1  -3   6 1532.05   45.60
   1  -3   6 1693.03   46.80
  -1  -3  -6 1664.43   47.70
   1   3   7   12.30    4.00
   1   3   7    3.20    2.10
   1  -3   7    6.00    4.40
  -1  -3  -7   -2.30    2.30
  -1  -3  -7    3.00    2.40
   1  -3   7    3.50    1.60
   1  -3   7    8.50    3.00
  -1  -3  -7    6.90    3.20
   1   3   8   11.90    2.80
  -1  -3  -8    9.70    4.00
  -1  -3  -8    9.50    2.90
  -1  -3  -8    9.60    3.20
   1  -3   8   16.80    5.40
   1   3   9   98.39    5.80
   1   3   9  110.09    8.60
  -1  -3  -9   83.49    6.20
  -1  -3  -9   94.89    6.20
  -1  -3  -9   85.09    7.70
   1  -3   9   92.69    9.80
   1  -3   9   92.39    6.40
   1   3  10  311.07   14.30
   1   3  10  289.47   11.50
  -1  -3 -10  306.87   12.20
   1  -3  10  272.27   16.10
  -1  -3 -10  299.27   13.90
  -1  -3 -10  303.87   12.40
   1  -3  10  284.37   11.40
   1   3  11   -4.00    2.50
  -1  -3 -11   -1.40    2.70
  -1  -3 -11   -3.70    4.50
   1  -3  11   -0.20    3.20
  -1  -3 -11   -1.10    3.10
   1   3  12   53.79    5.30
  -1  -3 -12   58.29    6.10
   1  -3  12   60.79    5.80
  -1  -3 -12   57.89    6.20
  -1  -3 -12   60.49    9.00
   1  -3  12   55.99   10.60
   1   3  13    8.40    3.50
  -1  -3 -13    8.60    4.50
   1  -3  13   17.80    3.80
  -1  -3 -13    9.10    4.30
   1  -3  13   14.00    8.60
   1   3  14   35.20    9.40
   1   3  14   19.70    4.50
  -1  -3 -14   24.10    5.40
  -1  -3 -14   18.20    5.10
   1  -3  14   13.60    9.80
  -1  -3 -14   16.20    7.50
   1   3  15   38.10   10.70
   1   3  15   32.90    5.30
   1  -3  15   22.50   12.20
  -1  -3 -15   42.70   10.00
  -1  -3 -15   39.20    6.00
   1  -3  15   47.50    5.90
  -1  -3 -15   36.30    6.30
   1   3  16  310.27   13.70
   1   3  16  307.47   24.40
  -1  -3 -16  316.47   15.10
  -1  -3 -16  332.87   15.10
  -1  -3 -16  321.97   19.90
   1  -3  16  319.47   23.30
   1   3  17    7.60    4.60
   1   3  17    5.70   12.20
   1  -3  17    6.80   12.50
  -1  -3 -17   -2.30   10.30
  -1  -3 -17   15.40    6.30
  -1   4  17  121.09   19.20
  -1   4  17  161.38   11.10
  -1  -4  17  139.99   21.60
   1  -4 -17  189.78   13.00
   1  -4 -17  163.98   19.10
   1  -4 -17  164.48   13.50
  -1   4  16   46.60    6.60
  -1   4  16   38.30   14.20
   1  -4 -16   38.00   11.30
  -1  -4  16   59.79   14.50
   1  -4 -16   41.30    7.80
  -1   4  15   19.10    4.90
   1  -4 -15   23.70    6.50
  -1  -4  15   19.00   12.00
   1  -4 -15   20.30    9.50
  -1   4  14   13.00    9.70
  -1   4  14   10.00    4.30
  -1  -4  14   10.00    3.20
   1  -4 -14   11.10    5.10
   1  -4 -14   14.80    8.50
   1  -4 -14   15.60    4.90
  -1  -4  14   -0.40   10.20
  -1   4  13  224.58   16.90
  -1   4  13  237.28   11.30
   1  -4 -13  244.98   12.30
   1  -4 -13  240.78   12.20
   1  -4 -13  243.18   16.00
  -1  -4  13  232.38    9.10
  -1  -4  13  213.38   18.00
  -1   4  12    6.70    3.50
  -1   4  12   15.40    7.80
   1  -4 -12   11.20    4.20
   1  -4 -12   13.60    4.30
   1  -4 -12   14.10    8.20
  -1  -4  12    8.80    8.30
  -1  -4  12   12.70    3.30
  -1   4  11   21.50    4.00
  -1   4  11   33.60    8.10
  -1  -4  11   29.30    3.90
   1  -4 -11   25.90    4.90
   1  -4 -11   33.80    7.60
   1  -4 -11   30.50    5.00
  -1  -4  11   26.40    9.10
  -1   4  10    7.30    3.00
  -1   4  10   11.20    6.40
   1  -4 -10    8.80    3.70
   1  -4 -10    7.70    3.60
  -1  -4  10   16.80    3.80
   1  -4 -10   11.40    6.00
  -1   4   9    3.60    2.70
  -1   4   9   -3.70    4.40
  -1  -4   9    2.90    3.10
   1  -4  -9   -1.30    2.80
  -1  -4   9    2.40    0.80
   1  -4  -9    6.90    4.90
   1  -4  -9   -1.80    2.80
  -1   4   8   29.90    4.00
  -1   4   8   29.00    6.00
  -1  -4   8   27.10    3.70
  -1  -4   8   33.30    2.50
  -1  -4   8   38.70    2.60
   1  -4  -8   33.10    4.80
  -1  -4   8   35.00    7.30
   1  -4  -8   30.80    5.60
  -1   4   7  842.32   26.30
  -1   4   7  861.31   28.40
   1  -4  -7  860.31   27.20
  -1  -4   7  885.71   25.30
   1  -4  -7  877.51   28.50
  -1  -4   7  867.31   30.60
  -1  -4   7  837.02   24.40
  -1  -4   7  846.42   24.40
  -1   4   6    1.50    2.10
  -1  -4   6    0.70    1.50
  -1  -4   6    0.90    1.40
   1  -4  -6    0.30    2.50
  -1  -4   6   -0.40    3.90
   1  -4  -6   -6.60    3.40
  -1   4   5 1194.18   36.20
  -1   4   5 1158.78   34.10
   1   4  -5 1234.18   34.00
  -1  -4   5 1115.69   32.90
   1  -4  -5 1180.68   34.90
  -1  -4   5 1162.68   37.40
  -1  -4   5 1146.69   32.90
   1  -4  -5 1126.89   35.90
   1   4  -4  254.67    9.60
  -1   4   4  250.37   10.00
  -1   4   4  226.48   11.10
  -1  -4   4  243.88   13.20
  -1  -4   4  247.58    8.90
  -1  -4   4  240.08   11.90
  -1  -4   4  248.68    8.80
   1  -4  -4  244.38   11.50
   1  -4  -4  265.67   10.10
  -1   4   3  484.65   17.20
   1   4  -3  407.16   14.30
  -1   4   3  446.76   14.90
  -1  -4   3  516.65   18.80
  -1  -4   3  443.26   16.70
  -1  -4   3  392.16   14.00
   1  -4  -3  498.85   17.10
   1  -4  -3  404.36   15.00
  -1  -4   3  404.96   14.10
   1   4  -2   12.70    2.50
  -1   4   2    4.10    3.80
  -1   4   2   10.90    2.60
  -1   4   2   10.80    2.60
   1  -4  -2   10.20    3.80
  -1  -4   2    9.20    3.40
  -1  -4   2   13.70    4.50
  -1  -4   2   11.40    2.40
  -1  -4   2    7.90    2.20
   1  -4  -2   10.00    2.50
  -1   4   1  445.16   15.30
  -1   4   1  461.75   17.70
  -1   4   1  471.65   15.40
   1   4  -1  480.45   14.90
  -1  -4   1  442.46   17.20
  -1  -4   1  461.35   15.00
   1  -4  -1  481.95   15.50
   1  -4  -1  440.66   16.90
  -1  -4   1  453.05   15.10
  -1   4   0   16.90    2.60
  -1   4   0   18.70    3.10
   1   4   0   19.50    2.70
  -1   4   0   18.90    4.80
   1  -4   0   20.20    2.90
  -1  -4   0   19.10    2.90
  -1  -4   0   14.80    2.70
  -1  -4   0   23.60    4.40
   1  -4   0   16.70    4.20
   1   4   1   98.59    5.20
   1   4   1   88.69    6.60
  -1   4  -1  105.19    5.70
  -1   4  -1  110.79    8.40
  -1   4  -1   94.89    5.20
   1  -4   1  111.49    7.90
   1  -4   1  102.69    5.30
  -1  -4  -1   95.19    6.20
  -1  -4  -1   92.19    5.40
  -1  -4  -1   94.39    5.50
   1   4   2   15.10    3.90
  -1   4  -2   22.60    3.50
  -1   4  -2   20.70    2.90
   1   4   2   24.60    3.10
  -1  -4  -2   19.10    3.20
  -1  -4  -2   26.10    4.10
  -1  -4  -2   21.90    2.80
   1  -4   2   21.90    2.80
   1  -4   2   18.20    5.10
  -1   4  -3   64.69    4.30
  -1   4  -3   77.69    5.60
  -1  -4  -3   86.99    5.10
   1  -4   3   76.49    8.10
   1  -4   3   56.19    4.20
   1   4   4   44.90    4.80
   1   4   4   37.90    4.70
  -1  -4  -4   49.70    4.70
   1  -4   4   55.99    3.80
  -1  -4  -4   52.59    4.80
   1  -4   4   51.49    7.70
   1  -4   4   50.89    6.10
   1   4   5  897.01   27.40
   1   4   5  901.01   26.70
  -1  -4  -5  899.11   27.40
  -1  -4  -5  897.21   27.60
   1  -4   5  863.91   31.70
   1  -4   5  899.31   25.90
   1  -4   5  885.31   30.00
  -1  -4  -5  842.82   27.00
   1   4   6  225.58    9.30
   1   4   6  216.68    9.80
  -1  -4  -6  225.08    9.90
  -1  -4  -6  223.08   10.00
   1  -4   6  193.58   19.00
   1  -4   6  228.78    9.20
   1  -4   6  223.68    8.30
  -1  -4  -6  238.18   10.00
   1  -4   6  221.88   12.40
   1   4   7  895.41   27.60
   1   4   7  891.71   28.40
   1  -4   7  914.21   34.00
   1  -4   7  887.01   26.20
   1  -4   7  925.41   27.60
   1  -4   7  934.51   32.20
  -1  -4  -7  926.21   28.60
  -1  -4  -7  905.41   28.30
   1   4   8   13.70    4.20
   1   4   8   15.30    3.40
  -1  -4  -8   17.20    4.10
  -1  -4  -8   20.80    3.90
   1  -4   8   14.20    2.10
   1  -4   8   24.30    4.40
  -1  -4  -8   21.30    4.70
   1  -4   8   14.80    6.90
   1  -4   8   20.10    6.60
   1   4   9   34.30    4.70
   1   4   9   38.40    6.20
  -1  -4  -9   45.80    7.00
   1  -4   9   43.50    9.70
   1  -4   9   33.60    2.10
   1  -4   9   48.30    8.60
  -1  -4  -9   48.30    5.90
   1  -4   9   35.00    5.10
  -1  -4  -9   41.50    5.70
   1   4  10    0.80    2.90
   1   4  10   -2.90    5.20
  -1  -4 -10    5.90    4.80
   1  -4  10    6.10    6.70
  -1  -4 -10    4.40    3.60
  -1  -4 -10   -0.20    3.40
   1  -4  10    6.20    4.20
   1   4  11   64.79    9.60
   1   4  11   47.30    5.40
   1  -4  11   49.90    6.80
   1  -4  11   47.30    9.90
  -1  -4 -11   44.20    6.40
  -1  -4 -11   43.40    6.90
  -1  -4 -11   53.49    8.20
   1   4  12   -1.90    2.90
   1   4  12   -0.30    6.60
   1  -4  12    1.10    3.80
   1  -4  12    4.60    8.30
  -1  -4 -12   -6.30    5.30
  -1  -4 -12    0.00    3.90
  -1  -4 -12    0.20    3.70
   1   4  13   48.70    5.90
   1   4  13   53.69   10.00
   1  -4  13   47.70   11.50
  -1  -4 -13   49.30    9.10
  -1  -4 -13   55.29    7.30
   1   4  14    1.10    3.50
   1   4  14   -3.00    8.50
   1  -4  14   -3.50    9.70
  -1  -4 -14   15.10    5.70
   1  -4  14    6.20    4.10
  -1  -4 -14    7.20    7.20
  -1  -4 -14    1.00    5.70
   1   4  15   12.70   10.50
   1   4  15   19.30    4.70
  -1  -4 -15   29.80    9.10
   1  -4  15   31.40    5.10
   1  -4  15   22.70   12.30
  -1  -4 -15   38.60    7.20
  -1  -4 -15   38.20    6.80
   1   4  16   10.40    5.40
   1   4  16   -1.00   11.50
  -1  -4 -16   11.30    9.50
  -1  -4 -16   10.70    6.60
   1  -4  16   18.30   13.30
  -1  -4 -16   33.10    7.60
   1  -4  16   21.10    5.10
   1   4  17  233.78   13.20
  -1  -4 -17  268.67   15.50
  -1  -4 -17  282.07   15.70
  -1  -4 -17  231.48   20.00
   1  -4  17  232.58   25.00
  -1   5  16   28.30   10.50
  -1   5  16   14.70    6.00
   1  -5 -16   17.80   10.80
   1  -5 -16   10.90    8.20
  -1  -5  16    2.40   13.90
   1  -5 -16   36.70    8.40
  -1   5  15  103.09    8.60
   1  -5 -15   85.49   10.60
  -1  -5  15   78.39   16.00
   1  -5 -15   89.89   14.50
   1  -5 -15   95.59   10.30
  -1   5  14  103.49   12.30
  -1   5  14  105.29    8.40
   1  -5 -14  106.89   14.60
   1  -5 -14  124.79   10.70
   1  -5 -14  103.79   10.60
  -1  -5  14   87.99   16.20
  -1   5  13   34.70    5.80
  -1   5  13   30.40    8.10
  -1  -5  13   31.10    4.90
   1  -5 -13   52.19    7.70
   1  -5 -13   38.90    9.80
  -1  -5  13   41.30   12.00
   1  -5 -13   30.70    6.70
  -1   5  12  221.78   14.30
  -1   5  12  238.38   11.70
  -1  -5  12  218.38   18.20
  -1  -5  12  235.08   10.70
   1  -5 -12  230.38   12.20
   1  -5 -12  232.38   12.70
   1  -5 -12  233.38   15.10
  -1   5  11   -2.80    5.60
  -1   5  11    5.30    3.60
   1  -5 -11    0.80    6.10
  -1  -5  11   -4.10    7.40
   1  -5 -11   -0.80    3.80
   1  -5 -11   -0.70    4.30
  -1  -5  11    1.70    4.10
  -1   5  10   25.70    6.40
  -1   5  10   26.20    4.60
   1  -5 -10   22.10    4.90
  -1  -5  10   15.50    4.50
  -1  -5  10   17.90    2.40
   1  -5 -10   30.80    7.20
  -1  -5  10   24.10    8.70
  -1   5   9   75.49    8.80
  -1   5   9   89.69    6.80
  -1  -5   9  101.29    7.30
   1  -5  -9   83.99    7.20
  -1  -5   9  101.49   11.60
  -1  -5   9   92.09    4.80
  -1  -5   9   90.59    4.60
   1  -5  -9  106.99    9.70
   1  -5  -9   87.09    7.50
  -1   5   8   68.09    7.70
  -1   5   8   71.09    6.10
   1  -5  -8   78.79    8.50
  -1  -5   8   79.99   10.20
   1  -5  -8   73.49    6.90
  -1  -5   8   63.69    6.20
  -1  -5   8   68.19    4.40
  -1  -5   8   69.39    4.40
   1  -5  -8   61.99    6.50
  -1  -5   8   90.49   12.20
  -1   5   7   27.10    5.70
  -1   5   7   25.00    4.30
  -1  -5   7   32.40    7.20
   1  -5  -7   18.00    4.60
  -1  -5   7   28.20    3.50
  -1  -5   7   29.70    8.10
  -1  -5   7   20.50    2.90
   1  -5  -7   24.60    6.20
  -1   5   6  715.43   23.50
  -1   5   6  746.63   25.60
  -1  -5   6  745.13   21.90
  -1  -5   6  711.03   21.90
   1  -5  -6  749.13   24.10
  -1  -5   6  736.83   29.10
   1  -5  -6  659.23   25.10
  -1  -5   6  728.63   27.20
  -1   5   5  168.68   10.20
  -1   5   5  166.88    8.60
   1   5  -5  198.38    8.90
  -1  -5   5  188.88    7.70
   1  -5  -5  147.09   10.10
  -1  -5   5  184.38    7.80
  -1  -5   5  187.48   11.60
   1  -5  -5  178.28    9.20
  -1   5   4   91.49    6.20
  -1  -5   4   70.39    5.10
   1  -5  -4   71.99    6.10
  -1  -5   4   70.19    5.10
  -1  -5   4   83.29    7.80
   1   5  -3  261.67   10.60
  -1   5   3  275.77   10.80
  -1   5   3  269.77   13.30
  -1  -5   3  246.48   14.00
   1  -5  -3  266.87   11.00
  -1  -5   3  252.67   10.10
  -1  -5   3  270.47   10.10
  -1  -5   3  255.27   12.60
   1  -5  -3  278.77   12.80
  -1   5   2  668.43   21.60
   1   5  -2  702.13   21.30
  -1   5   2  665.53   24.30
  -1  -5   2  684.03   25.00
   1  -5  -2  665.73   21.80
  -1  -5   2  669.83   21.00
  -1  -5   2  623.24   22.70
  -1  -5   2  663.23   21.10
   1  -5  -2  625.74   23.10
  -1   5   1  212.58   12.50
   1   5  -1  233.08    9.50
  -1   5   1  219.68    9.80
   1  -5  -1  228.38    9.70
  -1  -5   1  212.68    9.30
   1  -5  -1  208.48   11.50
  -1  -5   1  216.58    9.30
  -1  -5   1  222.18   11.80
  -1   5   0  437.06   15.30
   1   5   0  427.36   15.40
  -1   5   0  434.96   18.80
   1  -5   0  447.26   17.80
  -1  -5   0  402.06   16.70
  -1  -5   0  422.96   15.20
   1  -5   0  428.16   15.20
  -1  -5   0  431.56   15.20
  -1   5  -1   28.20    4.40
   1   5   1   34.00    6.10
   1   5   1   29.50    4.00
  -1   5  -1   34.70    7.10
   1  -5   1   36.70    6.70
  -1  -5  -1   34.00    5.60
  -1  -5  -1   36.40    4.50
  -1  -5  -1   21.80    3.50
   1  -5   1   27.60    4.00
   1   5   2  146.39    9.20
   1   5   2  145.59    7.30
  -1  -5  -2  138.79    7.70
  -1  -5  -2  127.89    7.20
  -1  -5  -2  146.69    8.50
   1  -5   2  137.69   10.50
   1  -5   2  132.39    6.90
   1   5   3   53.59    6.60
  -1   5  -3   58.69    5.80
   1   5   3   62.59    5.00
   1  -5   3   69.39    5.10
  -1  -5  -3   53.39    6.50
  -1  -5  -3   66.39    5.80
  -1  -5  -3   66.39    5.70
   1  -5   3   61.29    8.60
  -1   5  -4   29.70    4.90
   1  -5   4   24.40    3.70
   1  -5   4   38.80    6.60
  -1  -5  -4   45.00    5.60
  -1  -5  -4   39.60    5.10
   1   5   5   14.70    3.30
  -1  -5  -5   18.00    4.00
   1  -5   5   13.90    3.00
   1  -5   5   19.00    5.80
  -1  -5  -5    7.70    4.10
  -1  -5  -5   17.70    4.00
   1  -5   5   17.50    7.10
   1   5   6  676.93   22.00
   1   5   6  677.13   22.90
   1  -5   6  678.13   21.00
  -1  -5  -6  643.44   22.50
  -1  -5  -6  687.93   23.00
   1  -5   6  655.53   27.90
   1  -5   6  692.43   26.10
  -1  -5  -6  673.83   23.00
   1   5   7   91.09    6.50
   1   5   7   86.89    7.20
   1  -5   7   78.09    4.80
   1  -5   7   82.29   11.70
   1  -5   7   89.29   10.10
   1  -5   7   95.49    5.70
  -1  -5  -7  103.39    7.50
  -1  -5  -7  105.69    7.90
  -1  -5  -7   91.49    7.40
   1   5   8   18.10    4.60
   1   5   8   18.70    3.80
  -1  -5  -8   14.70    4.30
   1  -5   8   14.20    7.30
  -1  -5  -8   23.00    5.20
  -1  -5  -8   13.80    4.40
   1  -5   8   18.40    3.30
   1   5   9  180.88    9.30
   1   5   9  171.58   10.10
   1  -5   9  181.78    7.70
  -1  -5  -9  183.88   10.40
   1  -5   9  165.38    6.50
   1  -5   9  183.18   14.10
  -1  -5  -9  182.18   10.30
   1  -5   9  145.29   15.10
  -1  -5  -9  180.88   10.60
   1  -5   9  176.78   10.10
   1   5  10  186.88    9.70
   1   5  10  185.28   10.90
   1  -5  10  175.38    6.10
   1  -5  10  193.58   10.50
  -1  -5 -10  200.68   11.70
   1  -5  10  172.98   17.00
   1  -5  10  190.48   15.30
  -1  -5 -10  194.68   10.70
  -1  -5 -10  187.98   10.80
   1   5  11   17.80    4.30
   1   5  11   12.80    5.60
  -1  -5 -11   21.50    5.80
   1  -5  11    9.80   10.10
  -1  -5 -11   14.10    5.30
   1  -5  11   18.20    5.40
  -1  -5 -11   28.00    6.60
   1  -5  11   29.50    9.90
   1   5  12  275.97   14.60
   1   5  12  298.37   13.20
  -1  -5 -12  299.77   15.70
  -1  -5 -12  314.07   15.00
   1  -5  12  282.87   20.00
  -1  -5 -12  292.97   14.50
   1  -5  12  286.97   13.30
   1  -5  12  278.57   22.00
   1   5  13   96.89    8.40
   1   5  13  100.09   10.20
   1  -5  13   89.99    8.50
   1  -5  13   73.29   14.90
   1  -5  13   84.99   15.40
  -1  -5 -13   96.09    9.60
  -1  -5 -13   92.99   10.20
  -1  -5 -13   85.59   11.20
   1   5  14   25.70    7.20
   1   5  14   15.80    5.10
   1  -5  14   13.70   12.60
  -1  -5 -14   31.10    7.40
  -1  -5 -14   22.80    8.10
   1  -5  14   16.60    5.30
  -1  -5 -14   20.00    6.60
   1   5  15   68.39   11.90
   1   5  15   60.49    7.60
  -1  -5 -15   56.49    8.70
  -1  -5 -15   58.29   10.50
  -1  -5 -15   83.49   10.30
   1  -5  15   76.39   16.30
   1  -5  15   77.99    8.00
   1   5  16   58.89    8.00
  -1  -5 -16   54.39    9.50
   1  -5  16   46.10   16.20
  -1   6  15   -0.80    4.90
  -1   6  15   23.50    9.90
   1  -6 -15    5.30   10.20
   1  -6 -15    3.90    7.60
  -1  -6  15  -14.10   12.30
  -1   6  14  103.39   12.80
  -1   6  14   70.19    8.50
   1  -6 -14   67.49   11.70
   1  -6 -14   89.79   11.60
  -1  -6  14   78.19   16.00
   1  -6 -14  103.19   10.20
  -1   6  13  121.09    9.40
  -1   6  13  124.99   12.80
   1  -6 -13  131.69   11.70
   1  -6 -13  111.99   11.40
  -1  -6  13  109.89   17.40
   1  -6 -13  108.29   13.90
  -1   6  12   22.30    5.20
  -1   6  12   21.90    7.30
   1  -6 -12   24.90    6.20
  -1  -6  12    8.80   10.80
  -1  -6  12   13.80   12.10
   1  -6 -12   16.90    8.30
  -1   6  11   67.59    7.50
  -1   6  11   72.19   10.20
   1  -6 -11   80.29    9.40
   1  -6 -11   60.99    9.80
  -1  -6  11   73.89   13.10
  -1  -6  11   61.09   13.80
   1  -6 -11   76.39    8.60
  -1  -6  11   57.19    3.60
  -1   6  10  325.27   14.50
  -1   6  10  323.27   17.00
   1  -6 -10  339.07   15.80
   1  -6 -10  321.07   15.10
   1  -6 -10  329.87   17.20
  -1  -6  10  321.17   14.90
  -1  -6  10  325.17   11.50
  -1  -6  10  316.07   11.10
  -1  -6  10  353.86   20.80
  -1  -6  10  314.97   22.60
  -1   6   9   26.10    6.80
  -1   6   9   11.60    4.40
  -1  -6   9   10.70    8.20
  -1  -6   9   16.90    3.10
   1  -6  -9   27.40    7.10
  -1  -6   9   13.40    4.60
  -1  -6   9   14.00    9.80
   1  -6  -9   19.20    4.90
   1  -6  -9   23.60    5.30
  -1  -6   9   11.80    3.10
  -1   6   8   78.29    7.00
  -1   6   8   76.39    9.40
   1  -6  -8   78.19    7.90
   1  -6  -8   85.79   10.00
  -1  -6   8   83.09   11.40
   1  -6  -8   85.29    7.60
  -1  -6   8   81.39    5.60
  -1  -6   8   67.79    5.30
  -1  -6   8   71.09   12.20
  -1   6   7   46.00    7.40
  -1   6   7   50.69    6.10
   1  -6  -7   47.60    6.50
  -1  -6   7   42.60    9.90
  -1  -6   7   44.20    4.60
   1  -6  -7   43.40    6.10
  -1  -6   7   39.90    4.80
  -1   6   6   17.50    4.50
  -1   6   6   20.20    6.10
   1   6  -6   15.60    4.50
   1  -6  -6   18.80    4.10
  -1  -6   6   22.80    3.80
  -1  -6   6   29.30    7.40
  -1  -6   6   23.20    8.30
  -1  -6   6   18.10    3.50
  -1   6   5   56.79    6.20
  -1   6   5   42.90    7.60
   1   6  -5   67.89    6.20
  -1  -6   5   64.49    5.30
   1  -6  -5   53.49    7.80
  -1  -6   5   53.69    5.10
  -1  -6   5   58.79    8.70
  -1  -6   5   67.99   10.90
   1  -6  -5   65.29    6.60
   1   6  -4  268.67   12.10
  -1   6   4  268.27   12.20
  -1   6   4  287.07   14.90
  -1  -6   4  276.87   16.50
   1  -6  -4  285.57   12.60
  -1  -6   4  286.77   11.40
  -1  -6   4  280.37   11.20
   1  -6  -4  285.37   14.00
  -1  -6   4  287.07   14.80
  -1   6   3    3.70    5.60
   1   6  -3   10.70    3.90
  -1   6   3   10.90    3.80
  -1  -6   3   23.30    6.10
   1  -6  -3   13.20    3.60
  -1  -6   3   19.10    3.70
  -1  -6   3   16.70    3.50
   1  -6  -3   23.20    5.50
  -1  -6   3   28.40    8.50
  -1   6   2  464.05   20.70
  -1   6   2  448.26   17.00
   1   6  -2  458.65   16.60
  -1  -6   2  447.16   16.30
  -1  -6   2  468.85   16.30
   1  -6  -2  440.26   18.60
  -1  -6   2  443.86   18.20
   1  -6  -2  462.15   17.10
  -1  -6   2  445.06   20.30
  -1   6   1  566.74   23.50
  -1   6   1  543.25   19.40
   1   6  -1  550.14   19.20
   1  -6  -1  555.14   19.50
   1  -6  -1  539.75   21.70
  -1  -6   1  564.74   19.10
  -1  -6   1  548.95   22.40
  -1   6   0  219.28   14.50
  -1   6   0  171.68    9.50
   1   6   0  202.98    9.90
  -1  -6   0  200.18    9.80
   1  -6   0  237.38   13.50
  -1  -6   0  233.58   12.70
   1  -6   0  179.08    9.80
  -1  -6   0  205.48   10.10
   1   6   1  194.58    9.70
  -1   6  -1  205.58   10.50
   1  -6   1  188.68   15.50
  -1  -6  -1  204.08   11.40
  -1  -6  -1  195.18    9.90
   1  -6   1  196.58    9.70
  -1  -6  -1  202.48   10.20
   1   6   2  436.16   16.00
  -1   6  -2  446.06   17.00
   1   6   2  444.46   18.90
  -1  -6  -2  421.66   17.30
   1  -6   2  433.16   15.90
  -1  -6  -2  427.46   16.40
   1  -6   2  431.66   20.20
  -1  -6  -2  443.36   16.80
  -1   6  -3   39.00    5.60
   1   6   3   46.40    7.40
   1   6   3   31.70    4.80
   1  -6   3   37.70    5.20
   1  -6   3   45.40    8.80
  -1  -6  -3   36.90    5.70
  -1  -6  -3   47.20    5.80
   1   6   4  254.57   11.30
   1   6   4  249.78   13.40
  -1   6  -4  261.47   12.60
   1  -6   4  254.97   16.60
  -1  -6  -4  255.57   12.30
   1  -6   4  272.67   11.10
  -1  -6  -4  251.27   12.00
  -1  -6  -4  254.07   12.00
   1  -6   4  262.27   14.30
   1   6   5   44.90    7.00
   1   6   5   43.00    5.40
   1  -6   5   51.79    8.50
  -1  -6  -5   53.39    6.40
   1  -6   5   58.19    5.50
   1  -6   5   55.59   10.30
  -1  -6  -5   34.90    6.50
  -1  -6  -5   58.09    6.50
   1   6   6   26.50    5.70
   1   6   6   20.40    4.40
   1  -6   6   15.30    3.20
  -1  -6  -6   20.20    4.90
   1  -6   6   23.60    8.70
  -1  -6  -6   27.10    4.90
   1  -6   6   26.40    4.00
   1   6   7   14.00    5.20
   1   6   7   21.10    4.30
  -1  -6  -7   28.40    4.90
   1  -6   7   18.60    3.30
   1  -6   7   27.00    9.00
   1  -6   7   22.60    4.00
  -1  -6  -7   21.90    5.70
   1  -6   7   28.30    8.10
  -1  -6  -7   28.10    5.30
   1   6   8   92.39    8.50
   1   6   8   90.59    7.30
  -1  -6  -8  108.79    8.90
   1  -6   8   99.99    8.40
   1  -6   8   94.99    5.70
   1  -6   8  108.99   12.40
   1  -6   8   98.59    6.80
   1  -6   8   81.69   13.80
  -1  -6  -8   95.99    8.40
  -1  -6  -8   95.29    8.20
   1   6   9  167.08   10.60
   1   6   9  174.88    9.90
  -1  -6  -9  177.38   11.40
  -1  -6  -9  182.58   11.20
   1  -6   9  160.68   17.80
   1  -6   9  169.08   10.40
  -1  -6  -9  169.78   11.10
   1  -6   9  170.58    8.60
   1  -6   9  187.18   15.20
   1  -6   9  156.98    7.30
   1   6  10  268.97   12.80
   1   6  10  273.97   13.70
  -1  -6 -10  271.77   14.10
   1  -6  10  246.48    9.40
  -1  -6 -10  263.77   13.90
   1  -6  10  254.37   10.50
   1  -6  10  273.87   13.40
  -1  -6 -10  274.57   14.10
   1  -6  10  255.47   21.00
   1  -6  10  283.67   18.70
   1   6  11  149.29    9.70
   1   6  11  153.08   10.90
  -1  -6 -11  148.59   11.40
  -1  -6 -11  152.58   11.10
  -1  -6 -11  156.98   12.10
   1  -6  11  141.89    6.00
   1  -6  11  144.99   10.70
   1  -6  11  141.09    5.40
   1  -6  11  131.59   16.00
   1   6  12   19.90    6.40
   1   6  12   16.50    5.10
   1  -6  12   12.30    6.30
  -1  -6 -12   27.80    6.90
  -1  -6 -12   23.60    7.50
  -1  -6 -12   24.90    6.80
   1  -6  12   19.20   10.40
   1   6  13   63.79    7.70
  -1  -6 -13   62.69   11.50
   1  -6  13   53.39    7.70
  -1  -6 -13   71.39   10.10
   1  -6  13   60.89   14.10
   1   6  14  143.59   10.50
   1   6  14  174.58   13.30
   1  -6  14  147.09   11.00
  -1  -6 -14  176.98   14.20
   1  -6  14  123.49   19.50
   1   6  15   18.90    8.60
   1   6  15   -3.90    5.10
  -1  -6 -15    1.20    7.80
   1  -6  15    2.80   21.90
  -1   7  14   -4.10    5.40
   1  -7 -14    2.60    8.40
  -1  -7  14  -27.90   22.50
  -1   7  13   16.00    6.20
  -1   7  13   34.90    9.30
  -1  -7  13    4.10    7.00
  -1  -7  13   14.60   12.80
   1  -7 -13   17.10    7.90
   1  -7 -13    9.70    9.70
  -1   7  12    9.60    7.80
  -1   7  12    2.90    5.10
   1  -7 -12    1.80    6.80
  -1  -7  12   15.00   12.30
  -1  -7  12   -0.90    6.10
   1  -7 -12   -6.10    8.40
  -1   7  11  245.28   15.90
  -1   7  11  231.48   13.10
   1  -7 -11  211.58   16.00
  -1  -7  11  227.58   12.80
   1  -7 -11  265.17   14.90
  -1  -7  11  209.48   19.40
  -1  -7  11  213.28    9.10
  -1  -7  11  209.38    9.70
   1  -7 -11  236.78   14.10
  -1   7  10   12.20    7.30
  -1   7  10    9.10    5.40
  -1  -7  10   11.60   10.30
  -1  -7  10   14.70   13.10
  -1  -7  10    7.00    5.50
   1  -7 -10    6.30    7.40
   1  -7 -10   19.10    6.60
  -1  -7  10    9.60    3.60
  -1  -7  10    3.00    3.70
  -1   7   9  464.05   21.40
  -1   7   9  454.05   18.80
   1  -7  -9  429.56   19.00
  -1  -7   9  467.15   17.70
  -1  -7   9  406.96   25.80
  -1  -7   9  453.15   16.30
   1  -7  -9  463.55   21.20
   1  -7  -9  465.45   19.80
  -1  -7   9  471.35   24.60
  -1  -7   9  429.06   15.80
  -1   7   8    4.70    4.30
  -1   7   8   -0.40    6.50
  -1  -7   8   -4.30    3.40
  -1  -7   8    1.00    3.40
  -1  -7   8   -1.80    7.80
   1  -7  -8   10.90    5.10
   1  -7  -8   -0.30    4.80
  -1  -7   8    7.10   10.00
  -1   7   7   16.00    7.20
  -1   7   7   20.00    5.00
  -1  -7   7    5.50    3.80
   1  -7  -7   13.40    5.50
  -1  -7   7   12.00    3.90
   1  -7  -7   19.50    4.70
  -1  -7   7   13.90    8.10
  -1  -7   7   12.50    9.60
  -1   7   6    9.00    6.70
   1   7  -6    9.70    5.10
  -1   7   6    8.30    4.20
  -1  -7   6    6.70    3.80
  -1  -7   6    3.90    7.10
  -1  -7   6    5.40    8.30
  -1  -7   6    2.20    3.60
   1  -7  -6    9.10    4.70
   1  -7  -6    5.40    3.80
   1   7  -5   15.90    5.10
  -1   7   5   19.20    4.90
  -1   7   5    9.70    7.10
   1  -7  -5    5.30    7.60
  -1  -7   5   13.10    3.70
   1  -7  -5    7.40    4.10
  -1  -7   5   15.80    4.20
   1  -7  -5   13.20    5.00
  -1  -7   5    5.90    8.30
  -1   7   4   -8.20    6.20
  -1   7   4    0.30    3.70
   1   7  -4    2.40    4.40
   1  -7  -4    0.60    3.60
  -1  -7   4    1.60    3.20
  -1  -7   4    5.40    3.40
  -1  -7   4   -0.50    6.90
   1  -7  -4   -2.70    4.10
  -1  -7   4   -2.20    5.80
  -1   7   3  397.36   16.70
   1   7  -3  455.35   16.90
  -1   7   3  406.56   20.10
  -1  -7   3  435.96   21.10
  -1  -7   3  389.46   15.50
  -1  -7   3  424.86   15.80
   1  -7  -3  369.26   15.90
  -1  -7   3  408.76   18.60
   1  -7  -3  342.47   19.60
   1  -7  -3  398.26   16.80
  -1   7   2   13.90    5.00
  -1   7   2   18.70    7.60
   1   7  -2   15.50    4.80
  -1  -7   2   16.80    4.40
  -1  -7   2   23.50    4.70
  -1  -7   2   23.50    6.40
   1  -7  -2   25.10    6.50
  -1  -7   2   30.70    8.50
   1  -7  -2   15.00    6.30
  -1   7   1  145.19   14.10
   1   7  -1  167.18    9.80
  -1   7   1  114.59    9.60
  -1  -7   1  185.88   11.60
  -1  -7   1  154.98    9.50
   1  -7  -1  163.38   12.80
  -1  -7   1  157.28    9.40
  -1   7   0   -1.10    4.70
  -1   7   0   14.30    7.90
   1   7   0   -2.50    3.90
  -1  -7   0    9.40    3.90
   1  -7   0   23.80    7.10
   1  -7   0    2.30    4.10
  -1  -7   0    9.00    4.00
   1   7   1  805.42   27.10
  -1   7  -1  783.32   27.70
  -1  -7  -1  802.62   28.90
   1  -7   1  771.42   26.80
   1  -7   1  843.72   31.60
  -1  -7  -1  819.22   29.80
  -1  -7  -1  826.22   27.40
  -1   7  -2  105.69    9.20
   1   7   2  101.29    8.20
   1  -7   2  106.19    8.00
  -1  -7  -2  107.59    8.50
  -1  -7  -2  129.29   10.10
   1  -7   2  107.09   12.20
  -1  -7  -2  110.49    8.60
   1   7   3  675.83   23.60
  -1   7  -3  686.93   24.60
   1   7   3  728.63   27.20
  -1  -7  -3  630.54   24.10
   1  -7   3  708.93   23.50
  -1  -7  -3  644.74   23.80
   1  -7   3  662.53   22.70
   1  -7   3  674.73   28.80
  -1  -7  -3  697.03   24.20
   1   7   4   -3.80    5.10
   1   7   4   -0.50    3.40
  -1   7  -4    5.10    4.40
   1  -7   4    1.80    7.90
   1  -7   4    1.10    7.00
   1  -7   4    2.20    3.30
  -1  -7  -4   -8.50    3.90
  -1  -7  -4   -1.80    4.20
  -1  -7  -4    7.70    4.40
   1  -7   4   -1.30    3.40
  -1   7  -5   13.40    5.40
   1   7   5   12.10    3.70
   1   7   5   18.30    6.20
   1  -7   5   14.90    4.50
   1  -7   5   17.70    8.90
  -1  -7  -5   12.90    5.10
  -1  -7  -5   12.60    5.20
   1  -7   5   17.20    7.50
   1  -7   5   13.20    4.30
   1   7   6    0.60    5.40
   1   7   6   -1.00    3.40
   1  -7   6    3.50    8.90
   1  -7   6    3.00    3.20
  -1  -7  -6    5.10    4.50
   1  -7   6    1.20    6.90
   1  -7   6    2.00    3.90
  -1  -7  -6    1.70    4.60
   1   7   7   51.59    6.60
   1   7   7   47.60    8.50
   1  -7   7   39.90   11.70
  -1  -7  -7   62.09    8.30
   1  -7   7   57.59    5.70
   1  -7   7   41.90    6.70
  -1  -7  -7   44.30    7.50
  -1  -7  -7   47.30    6.70
   1  -7   7   65.59   11.40
   1   7   8    2.20    5.30
   1   7   8    8.50    4.40
   1  -7   8    0.60    8.40
   1  -7   8   -4.50    4.10
   1  -7   8    3.20   10.40
  -1  -7  -8    9.30    5.90
  -1  -7  -8    4.10    5.70
   1  -7   8    5.30    5.60
   1  -7   8    1.90    3.30
  -1  -7  -8    0.50    5.40
   1   7   9  321.67   14.90
   1   7   9  317.57   15.80
   1  -7   9  323.07   13.80
   1  -7   9  349.67   21.50
   1  -7   9  341.37   15.50
  -1  -7  -9  305.37   15.50
   1  -7   9  299.87   24.00
  -1  -7  -9  333.97   16.10
  -1  -7  -9  313.07   15.40
   1  -7   9  307.27   12.20
   1   7  10   14.70    5.90
   1   7  10    0.80    4.30
  -1  -7 -10   11.60    6.80
   1  -7  10   10.70    3.40
  -1  -7 -10    1.50    6.30
   1  -7  10    3.80   10.10
   1  -7  10   19.70   14.00
   1  -7  10    6.30    6.00
  -1  -7 -10   14.10    6.70
   1   7  11   33.90    6.50
   1  -7  11   33.80   11.90
   1  -7  11   31.50    7.70
  -1  -7 -11   32.20    8.30
  -1  -7 -11   35.60    7.70
   1  -7  11   34.90    4.60
   1  -7  11   19.40    4.50
   1   7  12   11.80    6.80
   1   7  12    0.20    4.80
   1  -7  12   -0.60    6.80
  -1  -7 -12    2.80    7.50
  -1  -7 -12    2.50    6.70
   1  -7  12   -6.90   11.40
   1   7  13  155.98   12.40
   1   7  13  131.99   10.60
   1  -7  13  119.09   12.50
   1  -7  13  108.49   19.20
  -1  -7 -13  113.19   12.50
  -1   8  12   20.80    9.70
  -1   8  12    9.10    6.60
  -1  -8  12    2.10    7.60
  -1  -8  12    1.30   12.50
   1  -8 -12   -0.70    8.20
  -1   8  11   18.60    9.30
  -1   8  11    5.10    5.80
   1  -8 -11    9.00    7.80
  -1  -8  11   -2.50    5.50
  -1  -8  11    8.30    7.00
   1  -8 -11    1.10    9.30
  -1  -8  11    4.60   11.80
  -1   8  10  249.38   17.00
  -1   8  10  217.88   13.80
  -1  -8  10  247.98   20.90
   1  -8 -10  236.08   15.60
  -1  -8  10  227.78   11.00
   1  -8 -10  234.08   17.00
  -1  -8  10  221.68   13.40
  -1  -8  10  219.78   11.80
  -1   8   9    8.10    8.30
  -1   8   9   -0.40    5.10
   1  -8  -9   -7.10    7.80
  -1  -8   9   -0.10    9.40
  -1  -8   9   11.00    4.40
   1  -8  -9   -3.60    4.80
  -1  -8   9    4.00    6.00
  -1  -8   9   -0.60    4.70
  -1   8   8  134.09   13.80
  -1   8   8  112.69   10.20
  -1  -8   8  127.19    9.00
  -1  -8   8  101.09   14.80
  -1  -8   8  128.79    9.50
   1  -8  -8  116.09   11.60
  -1   8   7   20.30    6.20
  -1   8   7   10.80    8.50
   1  -8  -7   22.30    6.20
  -1  -8   7   16.90    4.90
  -1  -8   7   11.70    5.00
  -1  -8   7   25.10    9.80
   1  -8  -7   18.50    7.00
  -1  -8   7   19.20   11.70
  -1   8   6   37.40    6.80
   1   8  -6   25.00    7.40
  -1   8   6   36.40    9.80
   1  -8  -6   12.70    9.00
   1  -8  -6   40.00    7.60
  -1  -8   6   38.20   12.50
  -1  -8   6   27.60    5.80
  -1  -8   6   40.70   10.50
  -1  -8   6   31.00    5.90
   1  -8  -6   39.80    7.40
  -1   8   5    2.30    4.50
   1   8  -5    6.00    5.20
  -1   8   5    0.80    8.40
   1  -8  -5  -12.30    6.60
  -1  -8   5    4.20    8.30
  -1  -8   5    4.90    4.30
   1  -8  -5    4.00    5.50
   1  -8  -5    5.30    5.50
  -1  -8   5   -1.30   10.60
  -1  -8   5    3.40    4.70
  -1   8   4  149.59   15.20
   1   8  -4  163.18   11.70
  -1   8   4  145.19   10.70
  -1  -8   4  149.49    9.60
  -1  -8   4  156.38   15.90
   1  -8  -4  139.89    9.90
   1  -8  -4  179.48   12.80
   1  -8  -4  146.09   11.20
  -1  -8   4  131.79   11.00
  -1  -8   4  137.99   13.10
  -1   8   3   -7.30    7.80
   1   8  -3    0.80    4.70
  -1   8   3   -8.70    4.10
  -1  -8   3    9.20    8.10
   1  -8  -3   14.10    6.30
  -1  -8   3   -2.60    4.00
  -1  -8   3   -7.20    6.40
   1  -8  -3   -3.70    4.90
   1  -8  -3    1.80    5.00
  -1  -8   3    0.30    4.10
  -1   8   2  160.08   11.60
  -1   8   2  154.38   16.20
   1   8  -2  194.88   11.50
   1  -8  -2  157.08   11.10
  -1  -8   2  171.88   12.60
  -1  -8   2  176.48   10.50
   1  -8  -2  157.48   11.00
  -1  -8   2  185.28   15.10
   1  -8  -2  187.08   14.40
  -1  -8   2  162.58   10.80
   1   8  -1  135.39   10.30
  -1   8   1  135.09   10.80
   1  -8  -1  168.58   14.40
  -1  -8   1  147.19    9.90
   1  -8  -1  122.09   10.10
  -1  -8   1  162.18   14.80
  -1  -8   1  146.09    9.80
   1  -8  -1  133.19   10.10
  -1  -8   1  146.49   12.00
  -1   8   0   14.00    5.90
   1   8   0    9.00    4.90
   1  -8   0   19.20    5.30
   1  -8   0   15.20    5.50
  -1  -8   0   15.40    6.40
  -1  -8   0   27.50    5.90
  -1  -8   0   12.20    4.80
  -1   8  -1   26.00    7.10
   1   8   1   24.90    6.00
   1  -8   1   27.10    6.00
   1  -8   1   33.50    5.80
  -1  -8  -1   35.90    6.40
   1  -8   1   44.20   10.30
  -1  -8  -1   40.00    6.70
   1   8   2  392.46   17.50
  -1   8  -2  398.66   18.60
  -1  -8  -2  416.56   18.00
  -1  -8  -2  428.56   17.90
   1  -8   2  424.36   22.30
  -1  -8  -2  428.76   19.20
   1  -8   2  399.16   16.90
   1  -8   2  431.06   17.60
   1   8   3    6.40    4.70
  -1   8  -3    9.20    5.40
   1  -8   3   18.30    9.20
  -1  -8  -3   18.40    6.10
   1  -8   3    7.10    7.20
  -1  -8  -3   14.80    5.60
   1  -8   3   10.80    5.20
   1  -8   3   11.90    4.50
  -1   8  -4   77.79   10.40
   1   8   4   81.69    8.40
   1   8   4  120.09   12.90
   1  -8   4   87.39    9.10
   1  -8   4  133.19   16.90
   1  -8   4   90.09    8.40
  -1  -8  -4  108.29   10.10
   1  -8   4   81.39   13.00
  -1  -8  -4   96.89    9.40
   1   8   5   -3.50    4.20
   1   8   5   -5.50    6.70
  -1   8  -5    2.60    5.70
  -1  -8  -5   -2.60    4.90
  -1  -8  -5    7.90    5.80
   1  -8   5    0.60    7.90
   1  -8   5   -1.20    4.30
   1  -8   5   14.80   10.60
   1  -8   5    0.00    4.70
   1   8   6   20.60    5.70
   1   8   6   28.60    7.50
   1  -8   6    5.70    5.40
  -1  -8  -6   15.00    6.60
   1  -8   6   12.90    9.40
   1  -8   6   18.30   11.40
   1  -8   6   12.90    4.70
   1   8   7   -9.30    6.30
   1   8   7   -4.00    4.20
  -1  -8  -7   -2.30    5.60
   1  -8   7   17.40   19.60
   1  -8   7   -2.20    4.90
   1  -8   7    9.90    4.40
  -1  -8  -7    8.90    6.20
   1  -8   7   -3.30    9.10
   1   8   8  137.39   12.60
   1   8   8  127.49   10.20
  -1  -8  -8  124.39   11.50
   1  -8   8  133.89   11.50
   1  -8   8  132.29    8.70
   1  -8   8  134.99   16.40
   1  -8   8  126.39   10.00
  -1  -8  -8  119.59   12.10
   1   8   9   11.50    7.40
   1   8   9    2.10    5.00
   1  -8   9    6.50   10.40
   1  -8   9   -1.20    5.80
   1  -8   9   11.30    4.40
  -1  -8  -9    0.50    6.40
  -1  -8  -9   11.40    7.00
   1  -8   9    9.50    7.20
   1   8  10  113.09   10.20
   1   8  10  119.39   12.40
   1  -8  10  124.09    8.60
   1  -8  10  132.39   12.70
  -1  -8 -10  124.89   13.10
   1  -8  10  120.19   10.60
  -1  -8 -10  128.89   12.30
   1  -8  10  136.49   17.80
   1   8  11   20.00    7.70
   1   8  11   18.00    6.10
   1  -8  11   20.80   12.70
   1  -8  11    7.30    8.00
  -1  -8 -11   19.80    8.30
   1   8  12   22.50    6.90
  -1  -8 -12   23.50    8.80
   1  -8  12   16.30    8.80
  -1  -9  10   -2.40    7.20
  -1   9   9   33.50    8.30
  -1  -9   9   16.30   12.60
   1  -9  -9   24.60   10.80
   1  -9  -9   14.10    8.70
  -1  -9   9   16.10    6.60
  -1   9   8   20.90    6.90
  -1  -9   8   18.80   11.80
  -1  -9   8   24.90    6.00
   1  -9  -8   15.80    8.10
  -1   9   7   -0.60    5.50
  -1  -9   7    2.70    6.10
   1  -9  -7    8.20    7.60
  -1  -9   7  -13.70    9.70
  -1   9   6  184.48   27.10
  -1   9   6  141.39   11.80
   1   9  -6  128.69   12.20
  -1  -9   6  134.19   17.80
  -1  -9   6  171.78   19.50
  -1  -9   6  131.49   11.40
  -1  -9   6  146.29   11.00
   1  -9  -6  136.29   13.00
  -1   9   5   78.19    8.60
   1   9  -5   84.59   11.70
  -1   9   5  109.79   15.20
   1  -9  -5   60.29   11.50
  -1  -9   5   79.69    9.30
  -1  -9   5  101.99   10.20
   1  -9  -5   88.19   11.60
  -1  -9   5   87.69   14.40
  -1   9   4   15.20    6.50
   1   9  -4   15.10    7.20
  -1   9   4   16.80   11.20
  -1  -9   4    7.40    6.30
   1  -9  -4   -2.60    6.40
   1  -9  -4   22.20    7.50
  -1  -9   4    5.40    8.70
  -1  -9   4   26.50    6.50
  -1  -9   4   35.60   12.70
   1   9  -3  159.78   13.00
  -1   9   3  145.39   18.50
  -1   9   3  140.19   12.10
   1  -9  -3  136.79   12.30
  -1  -9   3  160.18   12.10
   1  -9  -3  144.49   12.40
  -1  -9   3  160.78   12.10
   1  -9  -3  189.38   14.40
  -1  -9   3  158.98   15.50
   1   9  -2  159.08   12.60
  -1   9   2  146.59   12.00
   1  -9  -2  188.08   14.20
   1  -9  -2  140.79   12.20
  -1  -9   2  154.58   11.20
  -1  -9   2  148.89   14.90
  -1  -9   2  138.39   11.30
  -1   9   1   18.10    6.90
   1   9  -1   18.80    6.70
  -1  -9   1   39.40   10.20
  -1  -9   1   18.80    8.60
   1  -9  -1   20.80    6.80
   1  -9  -1   25.80    6.90
  -1  -9   1   35.10    7.50
  -1  -9   1   25.40    6.50
  -1   9   0   85.49   10.70
   1   9   0   89.89    9.70
   1  -9   0   84.19    9.90
  -1  -9   0   88.29    9.60
  -1  -9   0   93.39   10.30
  -1  -9   0   91.19   10.70
   1  -9   0   81.09   10.00
   1  -9   0  127.29   16.20
   1   9   1   10.10    5.90
  -1   9  -1   12.30    6.80
  -1  -9  -1   14.50    7.40
   1  -9   1   37.40   11.00
   1  -9   1   20.60    6.60
  -1  -9  -1   10.90    6.20
  -1  -9  -1   21.40    7.40
   1  -9   1   19.50    7.00
  -1   9  -2   13.90    6.70
   1   9   2   10.70    6.10
   1  -9   2   26.30    6.80
   1  -9   2   12.20    8.40
   1  -9   2   13.60    6.50
  -1  -9  -2   15.10    6.40
   1  -9   2   29.70   12.00
  -1  -9  -2   19.00    6.50
   1   9   3  138.79   11.60
  -1   9  -3  158.48   12.80
   1  -9   3  207.38   20.90
   1  -9   3  161.28   11.10
   1  -9   3  132.19   12.30
   1  -9   3  143.89   14.70
  -1  -9  -3  139.69   11.70
   1   9   4   12.30    6.20
  -1   9  -4    6.60    7.10
  -1  -9  -4   26.70    7.50
   1  -9   4   45.80   13.50
   1  -9   4   23.50    6.10
  -1  -9  -4   16.50    7.10
   1  -9   4   11.70    6.80
   1  -9   4   28.00   10.50
   1   9   5   -2.40    5.10
  -1   9  -5   -4.40    6.20
  -1  -9  -5   17.40    7.00
   1  -9   5   14.20    9.90
   1  -9   5   -3.50    6.10
   1  -9   5    6.30    5.50
   1   9   6   77.79    9.50
   1  -9   6  101.59    9.40
   1  -9   6   84.59    9.80
  -1  -9  -6  103.79   10.00
   1  -9   6   98.39   15.10
   1   9   7   36.50    7.40
   1   9   7   55.29   11.00
   1  -9   7   35.40    6.20
   1  -9   7   29.60    7.30
   1  -9   7   57.79   13.10
  -1  -9  -7   35.00    8.70
   1   9   8    6.40    8.80
   1   9   8    7.90    5.50
   1  -9   8   15.70    5.70
  -1  -9  -8    1.60    7.80
   1  -9   8   -1.40    6.60
   1  -9   8   13.00   12.10
   1   9   9   65.19   14.10
   1   9   9   43.20    9.20
   1  -9   9   81.59   15.70
  -1  -9  -9   56.99   10.20
   1  -9   9   58.59    9.00
   1  -9   9   68.29   10.00
  -1  10   6   13.30    7.50
   1  10  -6   15.40    8.90
  -1  10   6   20.60   13.50
  -1 -10   6   23.90   13.20
  -1 -10   6   11.30    7.40
   1  10  -5  121.89   14.40
  -1  10   5   90.49   11.90
  -1 -10   5   86.59   15.10
  -1 -10   5  112.29   12.40
  -1 -10   5   86.89   12.20
   1 -10  -5   65.59   10.90
   1  10  -4    8.30    8.50
  -1  10   4    6.10    7.50
  -1 -10   4    0.90    7.70
   1 -10  -4   10.40    8.00
  -1 -10   4   12.70   10.80
   1 -10  -4   28.00    9.70
   1  10  -3   33.50    9.20
  -1  10   3   18.60    8.20
  -1 -10   3   37.20    8.00
   1 -10  -3   26.80    9.10
  -1 -10   3   54.09   16.20
  -1 -10   3   39.00   11.10
  -1 -10   3   14.70    8.30
   1  10  -2   41.90    9.30
  -1  10   2   38.80    9.10
   1 -10  -2   41.80    9.50
  -1 -10   2   49.70   11.60
  -1 -10   2   41.90    9.10
   1  10  -1   81.69   11.20
  -1  10   1   65.29   10.20
  -1 -10   1   57.69    9.40
  -1 -10   1   75.49   13.00
   1 -10  -1   70.99   10.30
   1  10   0   -2.60    6.30
  -1  10   0   -3.40    7.20
  -1 -10   0   -3.70    6.70
   1 -10   0    3.20    7.10
  -1 -10   0   -3.20    8.70
   1 -10   0   -7.20    8.50
   1  10   1   77.59   10.90
  -1  10  -1   52.69   10.50
   1 -10   1   54.09   12.10
  -1 -10  -1   90.59   13.30
  -1 -10  -1   66.79   10.00
   1 -10   1   55.89    9.80
   1  10   2   54.19    9.30
  -1  10  -2   55.29   10.70
   1 -10   2   56.79   13.00
   1 -10   2   47.20    9.20
  -1 -10  -2   47.70   10.10
  -1 -10  -2   70.09   11.10
  -1  10  -3   -3.50    7.60
   1  10   3    0.00    6.40
   1 -10   3    6.20   10.50
  -1 -10  -3    5.50    8.10
  -1 -10  -3    6.40    7.50
   1 -10   3   -3.60    6.90
   1 -10   3   13.60    6.80
  -1  10  -4  -10.80    7.70
   1  10   4    2.20    6.90
   1 -10   4   20.90   11.00
  -1 -10  -4    3.50    8.50
   1 -10   4   -8.00    7.10
  -1 -10  -4    8.40    8.20
   1  10   5  193.38   16.50
   1 -10   5  212.08   15.70
  -1 -10  -5  202.98   16.40
   1 -10   5  194.48   19.70
   1 -10   5  204.58   14.50
  -2   0  19   -9.60   13.90
  -2   0  18  140.59   20.70
   2   0 -17    5.00    2.30
  -2   0  17    2.90   10.40
   2   0 -17  -11.00   10.10
  -2   0  16   17.10   10.40
   2   0 -16   11.20   10.00
   2   0 -16   15.80    3.20
  -2   0  16   21.30    3.50
  -2   0  15    0.20    2.60
   2   0 -15   -2.20    2.50
   2   0 -15   -3.40    7.80
   2   0 -15    1.70    2.10
   2   0 -14   38.80    3.70
  -2   0  14   40.80   10.30
  -2   0  14   47.70    4.30
   2   0 -14   48.90    9.90
   2   0 -14   31.00    4.20
  -2   0  13    3.30    2.10
   2   0 -13   -8.00    5.70
   2   0 -13   -3.30    2.10
   2   0 -13   -3.00    1.80
  -2   0  13   -3.70    6.60
   2   0 -12  916.91   33.30
   2   0 -12  915.21   26.80
   2   0 -12  898.21   26.40
  -2   0  12  932.51   33.80
  -2   0  12  955.90   26.60
   2   0 -11   -0.60    1.40
  -2   0  11   -1.70    5.30
  -2   0  11    0.30    1.70
   2   0 -11    0.40    1.80
   2   0 -11    1.60    5.00
   2   0 -10   27.70    6.30
   2   0 -10   12.30    2.10
   2   0 -10    5.70    2.30
  -2   0   9    1.70    1.40
   2   0  -9    1.80    1.50
   2   0  -9   -1.10    4.00
  -2   0   9    0.10    4.10
   2   0  -8 1943.41   56.09
   2   0  -8 2206.18   61.09
  -2   0   8 1993.90   55.69
  -2   0   8 2110.69   60.89
  -2   0   7    0.00    1.00
  -2   0   7    0.70    1.00
   2   0  -7    0.70    3.10
  -2   0   7    0.00    2.90
   2   0  -7    1.70    1.20
  -2   0   6  257.87    8.00
   2   0  -6  253.87    8.20
  -2   0   6  262.17    7.70
  -2   0   6  245.18   11.00
   2   0  -6  259.27   11.10
   2   0  -5    0.50    2.30
  -2   0   5    0.40    0.60
  -2   0   5    0.20    0.80
   2   0  -5    1.60    1.10
  -2   0   5    1.40    2.20
  -2   0   4 1459.25   40.60
   2   0  -4 1509.85   40.80
   2   0  -4 1560.14   43.10
  -2   0   4 1454.25   42.90
   2   0  -3    1.50    2.20
  -2   0   3    1.80    1.20
   2   0  -3    3.10    1.40
  -2   0   3   -2.10    2.30
   2   0  -2 4190.38  125.19
  -2   0   2 4422.26  126.19
   2   0  -1    0.20    0.80
  -2   0   1    0.80    0.70
  -2   0  -1   -0.60    0.90
   2   0   1   -0.80    1.00
  -2   0  -1   -0.90    1.10
   2   0   1   -0.40    0.90
  -2   0  -2   77.49    3.60
   2   0   2   89.79    3.80
   2   0   2   75.29    3.50
   2   0   2   76.59    4.10
   2   0   3   -0.80    1.60
   2   0   3    0.00    1.70
   2   0   4 1895.81   52.59
  -2   0  -4 1856.21   52.69
   2   0   4 2064.19   53.09
   2   0   4 1922.61   53.79
   2   0   5   -0.40    0.90
   2   0   5   -1.70    1.80
  -2   0  -5   -1.10    1.10
  -2   0  -5   -0.70    1.90
   2   0   5   -1.70    1.40
   2   0   6  383.76   13.90
   2   0   6  391.76   12.30
  -2   0  -6  377.16   12.00
  -2   0  -6  383.76   13.80
   2   0   6  371.06   11.70
  -2   0  -7   -2.20    2.50
   2   0   7    0.00    1.70
   2   0   7   -1.50    0.90
   2   0   7    0.60    2.70
  -2   0  -8   10.00    3.80
   2   0   8   11.70    3.80
   2   0   8   12.20    2.50
  -2   0  -8   11.10    2.20
  -2   0  -9   -1.50    3.40
  -2   0  -9   -2.30    1.70
   2   0   9   -0.70    3.30
   2   0   9   -4.60    2.20
   2   0  10 1042.80   33.70
   2   0  10 1025.20   29.50
  -2   0 -10  997.20   32.90
  -2   0 -10  932.81   28.90
   2   0  11   -0.80    2.90
  -2   0 -11    5.30    5.60
   2   0  11    3.00    4.70
  -2   0 -11    0.30    1.70
  -2   0 -11   -2.30    2.20
  -2   0 -12 1256.17   38.20
  -2   0 -12 1349.96   37.80
   2   0  12 1374.66   39.10
  -2   0 -12 1325.17   43.30
   2   0  12 1385.56   44.50
  -2   0 -13   -2.50    2.70
  -2   0 -13   -0.70    6.50
   2   0  13   -2.70    6.30
   2   0  13   -1.60    3.00
  -2   0 -13   -0.20    1.90
  -2   0 -14   36.40    5.10
   2   0  14   39.00   10.70
   2   0  14   49.20    5.50
  -2   0 -14   44.90    9.30
  -2   0 -14   43.20    4.00
   2   0  15   -5.20    8.10
  -2   0 -15    0.70    2.20
  -2   0 -15    0.40    3.40
  -2   0 -15    7.70    7.60
   2   0  15   -3.20    3.60
  -2   0 -16   34.90    4.10
   2   0  16   39.30   11.90
  -2   0 -16   29.90    4.70
   2   0  16   29.80    4.90
   2   0  17   -9.00   10.60
   2   0  17   -2.80    3.90
  -2   0 -17   -2.40    2.80
   2   0  18   20.70   12.90
   2   0  18   29.10    5.60
  -2   1  19  176.18   22.00
  -2   1  19  176.88   11.60
  -2  -1  19  130.19   23.80
  -2   1  18   11.80   12.90
  -2   1  18    9.50    4.50
   2  -1 -18    4.10   10.80
   2  -1 -18   -5.10    5.10
  -2  -1  18    6.60   13.40
  -2   1  17   14.70   12.30
   2   1 -17   26.10   10.60
  -2   1  17   17.30    4.10
   2  -1 -17   21.10    4.00
   2  -1 -17    6.00    4.30
   2  -1 -17    4.70   10.60
  -2  -1  17   28.00   13.10
  -2   1  16   17.70    3.80
  -2   1  16   13.70   10.20
   2   1 -16    9.80    9.70
  -2  -1  16   27.40   11.50
  -2  -1  16   16.10    3.10
   2  -1 -16    8.90   10.00
   2  -1 -16   15.70    4.10
   2  -1 -16   19.80    3.80
   2   1 -15   16.50    9.20
  -2   1  15    4.40    3.00
  -2   1  15    4.70    9.30
  -2  -1  15   12.00    9.30
   2  -1 -15   -1.50    3.30
   2  -1 -15    2.10    8.00
   2  -1 -15    6.90    3.10
   2   1 -14   13.50    8.50
   2  -1 -14    8.80    7.80
  -2  -1  14   11.40    8.20
   2  -1 -14    8.70    3.10
   2  -1 -14    7.80    3.30
  -2   1  13  496.15   23.00
   2   1 -13  490.75   23.00
  -2   1  13  483.35   15.70
   2  -1 -13  478.35   16.10
   2  -1 -13  506.25   16.60
   2  -1 -13  480.15   22.10
  -2  -1  13  484.15   14.80
  -2   1  12   70.29    4.90
   2   1 -12   86.89   10.40
  -2   1  12   72.59    9.80
  -2  -1  12   79.79   10.70
  -2  -1  12   82.69    4.10
   2  -1 -12   75.89    5.10
   2  -1 -12   71.39   10.80
   2  -1 -12   77.89    5.20
  -2   1  11  293.07   10.10
   2   1 -11  280.17   15.20
  -2   1  11  292.97   15.20
   2  -1 -11  280.87   10.60
  -2  -1  11  292.77   16.00
  -2  -1  11  285.87    9.10
   2  -1 -11  278.67   10.30
   2   1 -10  409.56   12.30
  -2   1  10  464.95   14.10
  -2   1  10  427.86   18.60
   2  -1 -10  457.35   14.60
  -2  -1  10  463.25   20.10
   2  -1 -10  454.85   18.90
  -2  -1  10  449.76   13.10
   2   1  -9  252.97    8.00
  -2   1   9  292.67   13.70
  -2   1   9  271.87    9.40
   2  -1  -9  260.57    9.90
  -2  -1   9  294.97    8.60
   2  -1  -9  279.97   13.60
  -2  -1   9  323.57   14.80
  -2   1   8  369.66   11.30
   2   1  -8  349.17   15.40
  -2   1   8  345.67   14.90
   2  -1  -8  365.26   11.80
  -2  -1   8  362.16   10.40
  -2  -1   8  345.87   15.60
   2  -1  -8  368.66   15.20
  -2   1   7 1491.65   43.30
  -2   1   7 1406.56   40.00
  -2   1   7 1505.95   39.60
   2   1  -7 1391.06   43.40
  -2  -1   7 1323.77   38.50
  -2  -1   7 1453.75   44.00
   2  -1  -7 1517.25   43.40
  -2  -1   7 1392.76   38.60
   2  -1  -7 1436.66   40.10
  -2   1   6   74.69    6.00
  -2   1   6   77.09    3.50
  -2   1   6   73.79    3.70
   2   1  -6   70.99    6.70
  -2  -1   6   74.89    6.30
   2  -1  -6   77.69    3.90
  -2  -1   6   73.79    2.70
   2  -1  -6   78.99    6.00
  -2   1   5   16.70    3.60
  -2   1   5   15.50    1.80
  -2   1   5   14.60    2.00
   2   1  -5   17.10    3.60
   2  -1  -5   15.50    2.10
   2  -1  -5   18.60    3.50
  -2  -1   5   16.80    1.50
  -2  -1   5   14.40    3.50
   2   1  -4  248.88    9.90
   2   1  -4  234.78    7.50
  -2   1   4  292.97   10.40
  -2   1   4  252.17    7.80
  -2   1   4  237.18    8.10
  -2  -1   4  249.28   10.20
   2  -1  -4  247.78    8.30
   2  -1  -4  250.17   10.00
  -2  -1   4  242.08    7.70
   2   1  -3 1319.67   37.30
  -2   1   3 1323.37   35.40
  -2   1   3 1267.77   35.70
   2   1  -3 1251.57   35.20
  -2   1   3 1378.16   37.40
  -2  -1   3 1290.17   37.30
  -2  -1   3 1235.58   35.30
   2  -1  -3 1263.17   35.80
   2  -1  -3 1316.37   37.30
   2   1  -2 1093.99   31.50
   2   1  -2 1062.29   30.30
  -2   1   2 1138.09   30.40
  -2   1   2 1075.79   30.60
  -2   1   2 1203.98   32.10
   2  -1  -2 1080.69   30.70
   2  -1  -2 1129.49   31.90
  -2  -1   2 1095.89   31.50
  -2  -1   2 1070.89   30.40
  -2   1   1 3067.29   81.69
   2   1  -1 3013.90   81.09
   2  -1  -1 3046.80   82.89
   2   1   0  775.72   20.00
  -2   1   0  749.13   21.60
   2   1   0  702.43   20.40
   2   1   0  682.33   19.90
  -2   1   0  725.23   20.40
  -2  -1   0  713.93   20.50
  -2  -1   0  685.43   19.90
   2  -1   0  744.93   21.60
   2  -1   0  721.53   20.50
   2   1   1  310.17    9.50
  -2   1  -1  312.87    9.70
   2   1   1  301.27    9.80
  -2   1  -1  339.77   11.30
   2  -1   1  322.87    9.80
  -2  -1  -1  294.27    9.80
   2  -1   1  318.17    9.80
   2  -1   1  336.57   11.30
   2   1   2   54.99    3.00
   2   1   2   59.09    2.30
  -2   1  -2   68.89    3.40
   2   1   2   48.60    2.90
  -2   1  -2   51.99    4.60
   2  -1   2   68.59    3.80
   2  -1   2   68.59    3.40
  -2  -1  -2   47.80    3.10
   2  -1   2   46.80    4.50
   2   1   3  954.50   28.00
   2   1   3  966.10   27.60
  -2   1  -3  977.50   27.70
   2   1   3 1048.60   28.00
   2  -1   3 1067.49   28.30
   2  -1   3 1012.40   30.30
  -2  -1  -3  946.71   27.50
   2  -1   3  995.60   27.80
  -2  -1  -3  988.60   28.20
   2   1   4  337.17   10.90
   2   1   4  352.16   11.20
  -2   1  -4  346.47   10.70
   2   1   4  358.66   11.00
  -2  -1  -4  342.07   11.00
   2  -1   4  363.46   11.40
   2  -1   4  342.07   10.50
   2  -1   4  335.37   12.30
  -2  -1  -4  336.17   11.10
   2   1   5  303.17    9.70
   2   1   5  291.37   10.30
   2   1   5  280.57    9.60
  -2   1  -5  279.27    9.20
  -2  -1  -5  283.47    9.80
   2  -1   5  298.87   10.00
   2  -1   5  271.97    8.80
   2  -1   5  287.17   11.40
  -2  -1  -5  294.37   10.20
   2   1   6    2.60    1.70
  -2   1  -6    2.50    1.60
   2   1   6    3.70    2.30
   2   1   6    2.30    1.40
  -2  -1  -6    0.50    1.60
  -2  -1  -6    3.40    2.40
   2  -1   6    0.00    0.90
   2  -1   6   -0.10    2.10
   2  -1   6    3.80    2.80
   2   1   7  143.59    6.10
  -2   1  -7  133.49    5.40
   2   1   7  132.79    7.30
   2  -1   7  127.69    8.20
  -2  -1  -7  124.69    5.90
  -2  -1  -7  129.09    7.20
   2  -1   7  131.59    6.30
   2  -1   7  126.49    4.70
   2   1   8  231.28    8.80
   2   1   8  227.78   10.50
  -2   1  -8  226.38    7.90
   2  -1   8  234.68    9.00
  -2  -1  -8  231.98   10.50
   2  -1   8  229.08   11.50
   2  -1   8  217.58    7.20
  -2  -1  -8  220.68    8.70
   2   1   9  114.19    5.90
  -2   1  -9  105.99    5.00
   2   1   9  114.49    7.90
  -2  -1  -9  107.09    5.90
  -2  -1  -9  107.99    7.80
   2  -1   9  114.09    6.10
   2  -1   9  104.99    8.60
  -2   1 -10    1.20    2.10
   2   1  10   -2.40    2.10
   2   1  10    3.10    3.80
   2  -1  10   -0.90    2.50
  -2  -1 -10   -1.40    1.70
   2  -1  10   -0.60    4.50
  -2  -1 -10   -0.30    2.40
  -2  -1 -10   -1.70    3.70
   2   1  11 1014.00   30.00
  -2   1 -11 1017.50   27.90
   2   1  11  994.00   33.60
  -2   1 -11  958.30   28.30
  -2  -1 -11 1021.90   29.70
   2  -1  11 1041.40   35.40
  -2  -1 -11  994.50   30.10
   2  -1  11  980.80   29.70
  -2  -1 -11 1000.70   33.30
   2   1  12  104.89    6.70
   2   1  12  115.99   10.50
  -2   1 -12  109.69    5.30
  -2   1 -12  110.39    4.30
   2  -1  12  103.59   11.00
  -2  -1 -12  119.19    6.40
  -2  -1 -12  101.29    6.80
   2  -1  12  106.99    6.60
   2   1  13  168.88   13.10
  -2   1 -13  154.38    6.50
  -2   1 -13  175.18    5.80
   2   1  13  170.28    8.70
  -2  -1 -13  180.78   13.10
   2  -1  13  163.58   15.50
  -2  -1 -13  168.98    8.00
  -2  -1 -13  161.48    8.80
   2  -1  13  179.58    8.50
   2   1  14   29.10    8.80
   2   1  14   28.30    4.80
  -2   1 -14   28.40    2.70
  -2  -1 -14   39.70    9.10
   2  -1  14   30.70    4.70
   2  -1  14   39.00    9.90
  -2  -1 -14   40.60    5.90
  -2  -1 -14   32.80    4.60
   2   1  15   60.59    5.90
   2  -1  15   63.49   12.50
  -2  -1 -15   56.79    5.60
  -2  -1 -15   75.89    7.00
   2  -1  15   63.79    6.20
  -2  -1 -15   41.80    9.80
   2   1  16   33.20    5.30
   2   1  16   23.20   10.00
  -2  -1 -16   49.90    7.20
  -2  -1 -16   38.20    5.40
   2  -1  16   40.10    5.30
   2  -1  16   15.00   10.50
  -2  -1 -16   31.80    9.90
   2   1  17   83.89    7.90
   2   1  17   78.99   13.70
   2  -1  17  102.39    7.60
  -2  -1 -17   88.19    7.10
   2  -1  17   78.79   15.80
  -2  -1 -17  100.09    8.70
   2   1  18    7.60   12.10
   2   1  18    0.50    4.40
   2  -1  18  -15.20   12.90
   2  -1  18    6.50    4.80
  -2   2  18   52.79   16.40
  -2   2  18   70.39    7.50
  -2  -2  18   59.29   16.10
  -2   2  17   33.70    5.30
  -2   2  17   23.80   13.40
   2  -2 -17   38.30    6.10
  -2  -2  17   34.70   13.60
   2  -2 -17   33.40   12.30
   2  -2 -17   17.40    5.70
  -2   2  16   48.50   13.40
  -2   2  16   31.70    5.00
   2  -2 -16   32.10    5.80
   2  -2 -16   45.40   11.20
  -2  -2  16   31.50   12.50
  -2   2  15  166.98    8.50
   2   2 -15  143.19   16.00
  -2   2  15  179.08   16.60
   2  -2 -15  163.18   15.90
  -2  -2  15  151.88   16.60
   2  -2 -15  169.18    9.40
   2  -2 -15  165.68    9.10
   2   2 -14   93.19   12.60
  -2   2  14   87.59   12.60
  -2   2  14   66.79    5.90
   2  -2 -14   72.69    6.90
   2  -2 -14   74.69   11.30
  -2  -2  14   93.39   13.50
   2  -2 -14   69.19    6.30
  -2  -2  14   79.39    4.30
  -2   2  13   48.10    5.20
  -2   2  13   66.79   11.10
   2   2 -13   80.79   11.40
   2  -2 -13   54.69    5.90
   2  -2 -13   53.49    5.60
   2  -2 -13   63.59   10.10
   2   2 -12  375.16   19.20
  -2   2  12  373.36   13.40
  -2   2  12  423.66   19.50
   2  -2 -12  377.56   18.30
  -2  -2  12  362.16   23.10
   2  -2 -12  378.96   14.00
  -2  -2  12  375.96   11.60
   2  -2 -12  414.16   14.40
   2   2 -11  147.69   11.80
  -2   2  11  140.39    6.70
  -2   2  11  131.59   11.00
   2  -2 -11  130.29   10.80
  -2  -2  11  142.09    5.20
  -2  -2  11  148.69   12.30
   2  -2 -11  143.29    7.40
   2  -2 -11  126.69    7.00
  -2   2  10    2.40    5.20
  -2   2  10    0.00    2.20
   2   2 -10    4.70    5.10
  -2  -2  10    6.50    1.50
   2  -2 -10   -0.10    5.10
  -2  -2  10    7.80    5.20
   2  -2 -10   -1.60    2.30
  -2   2   9  308.27   10.70
   2   2  -9  269.77   16.50
  -2   2   9  326.77   15.00
  -2  -2   9  305.37    9.30
   2  -2  -9  315.27   14.30
   2  -2  -9  325.57   11.50
  -2  -2   9  291.67   15.30
   2   2  -8  324.27   15.30
  -2   2   8  359.96   11.70
  -2   2   8  373.76   15.50
   2  -2  -8  339.57   12.10
  -2  -2   8  318.17   15.50
   2  -2  -8  337.67   14.60
  -2  -2   8  374.76   10.80
  -2   2   7    8.60    2.50
  -2   2   7   11.00    2.30
   2  -2  -7    7.80    2.60
   2  -2  -7   16.20    4.60
  -2   2   6  446.26   14.50
  -2   2   6  455.75   13.90
   2   2  -6  436.16   16.90
  -2   2   6  468.45   16.70
   2  -2  -6  460.95   16.50
  -2  -2   6  435.26   12.80
  -2  -2   6  429.66   17.10
  -2  -2   6  415.66   12.70
   2  -2  -6  454.75   14.50
  -2   2   5 1538.95   44.20
   2   2  -5 1516.95   42.70
  -2   2   5 1598.64   46.20
   2   2  -5 1660.53   46.80
  -2   2   5 1631.74   43.90
  -2  -2   5 1488.55   42.90
  -2  -2   5 1631.64   47.00
   2  -2  -5 1568.14   44.40
   2  -2  -5 1599.74   46.30
  -2   2   4  628.34   20.20
   2   2  -4  629.24   20.30
   2   2  -4  589.34   17.10
  -2   2   4  577.54   18.20
  -2   2   4  616.74   18.00
   2  -2  -4  586.24   18.40
  -2  -2   4  651.33   20.50
   2  -2  -4  600.84   19.90
  -2  -2   4  583.74   17.30
   2   2  -3 2489.55   67.69
  -2   2   3 2467.85   65.99
   2   2  -3 2378.46   65.09
  -2   2   3 2365.36   66.19
  -2   2   3 2488.85   67.89
  -2  -2   3 2393.26   65.59
  -2  -2   3 2442.46   67.79
   2  -2  -3 2458.45   67.89
   2  -2  -3 2346.17   66.29
   2   2  -2  312.17   10.80
  -2   2   2  291.37    9.80
   2   2  -2  317.87    9.10
  -2   2   2  303.67   11.30
  -2   2   2  294.17    9.90
   2   2  -2  300.67    9.40
   2  -2  -2  312.87   10.10
   2  -2  -2  301.77   11.40
  -2  -2   2  300.77   10.80
  -2  -2   2  286.17    9.50
   2   2  -1 2143.69   59.99
  -2   2   1 2210.98   60.29
  -2   2   1 2186.58   61.99
   2   2  -1 2206.18   60.59
   2   2  -1 2320.97   59.59
  -2   2   1 2216.28   60.29
   2  -2  -1 2196.18   60.39
  -2  -2   1 2199.88   60.69
  -2  -2   1 2200.28   60.19
   2  -2  -1 2218.38   61.99
  -2   2   0  328.97   10.70
   2   2   0  317.27   10.40
   2   2   0  333.87   10.00
  -2   2   0  333.57   12.50
  -2   2   0  338.87   10.50
  -2  -2   0  315.57   10.50
  -2  -2   0  330.67   10.30
   2  -2   0  320.57   12.20
   2  -2   0  333.77   10.60
  -2   2  -1  908.21   25.70
  -2   2  -1  955.70   28.60
   2   2   1  940.11   25.60
  -2   2  -1  924.11   26.30
   2   2   1  858.71   25.90
  -2  -2  -1  879.91   26.10
   2  -2   1  910.31   25.90
   2  -2   1  901.81   28.10
   2   2   2    4.10    1.30
  -2   2  -2    7.40    1.40
  -2   2  -2    4.80    2.80
   2   2   2    4.50    1.10
   2   2   2    2.70    1.40
  -2  -2  -2    4.10    1.60
  -2  -2  -2    3.10    1.10
   2  -2   2    4.30    2.80
   2  -2   2    7.80    1.60
   2   2   3  774.42   22.80
  -2   2  -3  768.02   21.90
   2   2   3  818.02   22.50
   2  -2   3  771.62   22.30
  -2  -2  -3  767.02   23.00
   2  -2   3  794.72   22.70
   2  -2   3  793.92   25.90
  -2  -2  -3  736.93   21.60
   2   2   4 1301.57   37.30
  -2   2  -4 1270.57   36.10
   2   2   4 1277.07   36.50
   2   2   4 1386.16   37.00
   2  -2   4 1277.77   36.60
   2  -2   4 1397.56   37.30
  -2  -2  -4 1292.37   37.40
  -2  -2  -4 1288.97   36.40
   2  -2   4 1304.17   39.10
   2  -2   4 1384.16   41.20
   2   2   5  475.95   14.40
   2   2   5  460.05   14.30
  -2   2  -5  438.56   13.20
   2  -2   5  429.06   18.00
  -2  -2  -5  451.55   14.20
  -2  -2  -5  436.86   14.70
   2  -2   5  454.15   13.70
   2  -2   5  471.45   14.70
   2  -2   5  445.06   16.60
  -2   2  -6  167.58    5.60
   2   2   6  175.78    7.00
   2  -2   6  172.38    9.40
  -2  -2  -6  160.48    7.30
   2  -2   6  160.98    5.90
  -2  -2  -6  169.98    7.40
   2  -2   6  163.98    7.60
  -2   2  -7  938.71   26.70
   2   2   7  960.40   29.30
   2   2   7 1025.40   28.60
   2  -2   7  981.00   32.00
  -2  -2  -7  968.80   29.00
  -2  -2  -7  958.30   29.20
   2  -2   7  910.91   26.80
   2  -2   7 1039.70   28.90
   2   2   8   63.89    5.70
  -2   2  -8   63.79    2.70
  -2  -2  -8   61.39    5.10
   2  -2   8   69.39    5.40
   2  -2   8   62.49    2.70
   2  -2   8   62.29    7.40
  -2  -2  -8   64.09    5.60
   2   2   9  341.37   12.00
   2   2   9  325.27   13.60
  -2   2  -9  312.57    9.40
   2  -2   9  327.67   16.00
  -2  -2  -9  339.07   12.20
  -2  -2  -9  325.87   13.50
   2  -2   9  342.17   12.30
  -2  -2  -9  332.07   12.50
   2   2  10   24.40    3.60
   2   2  10   19.50    5.00
  -2  -2 -10   27.90    5.40
  -2  -2 -10   28.00    4.20
   2  -2  10   25.40    4.00
  -2  -2 -10   24.70    3.70
   2  -2  10   20.00    6.70
   2   2  11    7.60    5.10
   2   2  11    8.30    3.40
  -2  -2 -11    4.90    3.30
  -2  -2 -11   12.00    5.20
  -2  -2 -11    6.90    2.70
   2  -2  11   14.00    6.60
   2  -2  11    7.30    3.30
   2   2  12   83.19    9.40
   2   2  12   95.29    6.70
  -2  -2 -12   89.99    9.40
  -2  -2 -12   98.19    6.40
  -2  -2 -12   95.29    7.10
   2   2  13  182.18    9.30
   2   2  13  188.18   13.40
   2  -2  13  179.28    8.90
  -2  -2 -13  182.78   15.00
   2  -2  13  193.88   16.10
  -2  -2 -13  191.58    9.90
  -2  -2 -13  190.08    9.20
   2   2  14   -2.30    6.80
   2   2  14   -0.40    3.30
   2  -2  14    1.30    8.40
   2  -2  14    4.70    3.60
  -2  -2 -14    1.90    6.70
  -2  -2 -14    0.80    3.50
   2   2  15   72.09   12.50
   2   2  15   58.99    6.70
  -2  -2 -15   61.29    6.90
  -2  -2 -15   75.89    7.80
   2  -2  15   77.79    6.50
  -2  -2 -15   71.39   12.00
   2  -2  15   77.89   13.50
   2   2  16  233.98   18.70
   2   2  16  230.08   11.60
   2  -2  16  231.58   11.00
   2  -2  16  239.68   20.70
  -2  -2 -16  263.87   13.10
  -2  -2 -16  257.87   12.00
  -2  -2 -16  222.98   17.30
   2   2  17    3.50    4.70
   2   2  17    6.90   10.70
   2  -2  17  -12.90   12.10
   2  -2  17    9.40    4.70
  -2  -2 -17   11.30    6.00
  -2  -2 -17   13.50   10.30
  -2  -2 -17   -4.00    4.90
   2   2  18   66.79    8.20
   2   2  18   73.29   15.40
   2  -2  18   65.89    7.70
   2  -2  18   58.19   16.40
  -2   3  18   -2.50   15.40
  -2   3  18   22.00    5.50
  -2  -3  18   13.60   14.00
   2  -3 -18   13.20   13.90
  -2   3  17   15.30    5.10
  -2   3  17   20.20   15.00
   2  -3 -17    5.10    6.50
   2  -3 -17    7.20   10.80
  -2  -3  17   11.90   13.00
   2  -3 -17   30.00    5.90
  -2   3  16  490.75   18.20
  -2   3  16  499.95   28.20
   2  -3 -16  473.65   24.60
  -2  -3  16  489.75   29.40
   2  -3 -16  494.05   19.00
   2  -3 -16  498.05   19.80
   2   3 -15    1.60   16.00
  -2   3  15   29.50   12.30
  -2   3  15   10.40    4.10
   2  -3 -15   10.10    4.60
   2  -3 -15   10.10    5.00
   2  -3 -15   13.10    9.10
  -2  -3  15    8.70   10.30
   2   3 -14   82.39   13.60
  -2   3  14   76.69    6.90
  -2   3  14  112.79   16.30
   2  -3 -14   84.19    7.50
   2  -3 -14   67.39   12.40
   2  -3 -14   82.99    8.00
  -2  -3  14  110.09   15.10
  -2   3  13   36.60    5.00
   2   3 -13   37.80    9.70
  -2  -3  13   47.70    3.50
   2  -3 -13   46.70    9.30
  -2  -3  13   47.30   10.90
   2  -3 -13   42.50    6.30
   2  -3 -13   46.60    5.90
   2   3 -12   53.49    9.60
  -2   3  12   34.20    4.70
  -2  -3  12   48.50    3.40
  -2  -3  12   55.89   10.50
   2  -3 -12   40.70    8.80
   2  -3 -12   39.40    5.10
   2  -3 -12   40.00    6.10
   2   3 -11   55.69    9.40
  -2   3  11   57.09    4.90
  -2   3  11   74.29   10.00
   2  -3 -11   44.70    5.90
   2  -3 -11   51.49    9.20
  -2  -3  11   59.49    3.60
  -2  -3  11   60.99   10.40
   2  -3 -11   56.79    6.00
   2   3 -10  173.88   12.50
  -2   3  10  174.88    8.10
  -2   3  10  213.98   13.10
   2  -3 -10  196.58   12.30
  -2  -3  10  181.68    6.80
   2  -3 -10  182.68    8.90
  -2  -3  10  183.38   13.30
   2   3  -9   40.50    7.20
  -2   3   9   47.00    4.10
   2  -3  -9   40.70    4.50
  -2  -3   9   45.70    7.80
   2  -3  -9   47.40    7.50
  -2  -3   9   41.60    3.60
  -2   3   8  136.19    9.50
  -2   3   8  103.59    5.80
   2   3  -8  106.59   14.40
  -2  -3   8   99.79    4.00
  -2  -3   8  108.89    3.70
   2  -3  -8  116.99    6.70
  -2  -3   8  113.69    5.20
   2  -3  -8  109.39    8.40
  -2  -3   8  127.39   10.10
  -2   3   7  181.58    8.30
  -2   3   7  179.68    7.60
   2   3  -7  173.38   10.60
  -2   3   7  194.18   10.80
  -2  -3   7  180.58    5.80
   2  -3  -7  179.78    8.20
   2  -3  -7  193.78   10.20
  -2  -3   7  187.28   11.30
  -2  -3   7  170.58    6.10
  -2  -3   7  176.88    6.60
  -2   3   6  625.54   20.30
  -2   3   6  610.24   20.80
  -2   3   6  635.74   22.70
   2  -3  -6  648.94   22.80
   2  -3  -6  621.14   20.90
  -2  -3   6  744.83   19.00
  -2  -3   6  749.53   19.30
  -2   3   5   38.40    4.10
  -2   3   5   47.30    3.80
   2   3  -5   50.79    3.40
   2   3  -5   55.09    6.00
  -2   3   5   45.90    6.20
   2  -3  -5   43.90    4.10
  -2  -3   5   45.40    3.00
  -2  -3   5   55.39    6.20
   2  -3  -5   36.90    6.00
   2   3  -4 2523.15   71.19
  -2   3   4 2412.46   69.29
  -2   3   4 2559.34   71.29
  -2   3   4 2665.13   69.29
   2   3  -4 2468.75   68.09
  -2  -3   4 2484.95   68.29
   2  -3  -4 2522.15   69.59
  -2  -3   4 2498.25   71.49
   2  -3  -4 2470.45   71.29
  -2   3   3   45.20    3.80
  -2   3   3   47.60    3.80
  -2   3   3   35.10    4.50
   2  -3  -3   49.40    5.20
   2  -3  -3   45.20    3.40
  -2   3   2  296.97   12.30
  -2   3   2  301.77   10.70
  -2   3   2  308.47   10.70
   2   3  -2  318.47    9.90
  -2  -3   2  297.47   10.20
   2  -3  -2  315.07   12.40
  -2  -3   2  310.27   11.70
   2  -3  -2  306.87   10.80
  -2   3   1 1417.76   40.70
  -2   3   1 1507.15   41.00
   2   3  -1 1520.45   40.10
  -2   3   1 1491.55   43.50
   2  -3  -1 1444.96   41.00
  -2  -3   1 1378.86   40.60
  -2  -3   1 1421.26   41.30
   2  -3  -1 1451.05   42.90
  -2  -3   1 1401.76   42.10
  -2   3   0  223.88    8.20
  -2   3   0  234.58    8.70
   2   3   0  239.48    7.80
  -2   3   0  223.18   10.60
  -2  -3   0  220.18    9.00
  -2  -3   0  213.38    8.30
   2  -3   0  222.88   10.30
   2  -3   0  232.68    8.40
  -2  -3   0  213.98    8.30
   2   3   1  113.49    4.80
  -2   3  -1  115.69    5.60
  -2   3  -1  110.19    7.80
  -2   3  -1  110.99    4.90
  -2  -3  -1  100.59    5.10
   2  -3   1  105.89    7.30
  -2  -3  -1  109.19    5.20
   2  -3   1  119.19    5.20
   2   3   2  872.21   24.40
  -2   3  -2  850.61   28.50
  -2   3  -2  876.21   25.30
  -2   3  -2  822.92   24.20
   2   3   2  820.62   24.60
   2  -3   2  849.02   28.00
  -2  -3  -2  809.32   24.20
  -2  -3  -2  809.32   25.00
   2  -3   2  844.92   24.50
   2   3   3  856.41   25.50
   2   3   3  928.71   25.70
  -2   3  -3  871.41   25.10
   2  -3   3  901.21   25.50
  -2  -3  -3  878.81   26.40
  -2  -3  -3  821.02   25.10
   2  -3   3  903.11   30.00
   2   3   4  594.64   18.60
   2   3   4  651.13   19.10
  -2   3  -4  610.84   18.10
  -2  -3  -4  608.24   18.40
   2  -3   4  617.64   23.20
   2  -3   4  650.63   19.10
  -2  -3  -4  597.64   19.70
   2  -3   4  638.84   18.70
   2   3   5  979.20   30.10
  -2   3  -5 1022.60   29.40
   2   3   5 1106.49   30.70
   2  -3   5 1062.49   33.80
  -2  -3  -5 1041.90   30.20
   2  -3   5 1068.89   35.70
  -2  -3  -5 1041.90   31.30
   2  -3   5 1102.99   30.80
   2  -3   5 1043.10   30.00
  -2   3  -6  427.06   12.90
   2   3   6  436.76   14.80
   2  -3   6  450.05   14.90
   2  -3   6  428.96   17.50
   2  -3   6  432.36   13.70
  -2  -3  -6  455.65   14.60
   2  -3   6  418.36   19.20
  -2  -3  -6  421.06   15.10
  -2   3  -7   63.09    3.00
   2   3   7   65.69    4.70
   2  -3   7   66.59    3.90
   2  -3   7   60.59    7.40
  -2  -3  -7   53.59    5.10
   2  -3   7   66.09    5.50
  -2  -3  -7   59.39    4.80
  -2  -3  -7   64.69    5.40
   2  -3   7   46.70    8.50
   2   3   8 1272.17   38.10
  -2   3  -8 1206.88   35.00
   2   3   8 1319.17   37.60
  -2  -3  -8 1315.87   38.20
  -2  -3  -8 1343.47   38.30
   2  -3   8 1249.68   43.80
   2  -3   8 1287.47   41.90
   2  -3   8 1331.07   37.80
   2  -3   8 1238.08   35.30
  -2  -3  -8 1297.97   38.40
   2   3   9    0.50    2.50
   2   3   9   13.20    4.60
   2  -3   9    2.70    3.70
  -2  -3  -9    3.40    2.50
  -2  -3  -9    1.60    3.60
  -2  -3  -9   -3.30    2.70
   2  -3   9   -1.20    5.40
   2   3  10   56.29    5.10
   2   3  10   79.29    8.10
   2  -3  10   68.29    6.40
   2  -3  10   53.69    9.50
  -2  -3 -10   55.19    5.80
  -2  -3 -10   60.19    7.10
   2   3  11    7.00    3.50
   2  -3  11    8.90    3.90
  -2  -3 -11    8.40    3.40
  -2  -3 -11    7.10    4.80
  -2  -3 -11    5.30    3.70
   2  -3  11   -0.50    7.40
   2   3  12   23.20    6.80
   2   3  12   10.90    3.50
  -2  -3 -12    7.90    4.30
  -2  -3 -12    9.20    5.40
  -2  -3 -12   10.60    4.10
   2  -3  12    7.30    4.00
   2  -3  12    8.00    7.70
   2   3  13   -7.20    2.80
  -2  -3 -13   -0.30    3.50
   2  -3  13   -2.40    8.10
  -2  -3 -13   -1.70    5.70
   2  -3  13   -3.00    3.50
  -2  -3 -13   -1.50    4.10
   2   3  14  178.18   14.20
   2   3  14  155.48    9.40
  -2  -3 -14  158.08   13.10
   2  -3  14  147.49   16.20
  -2  -3 -14  157.28   10.40
  -2  -3 -14  157.08    9.80
   2  -3  14  163.18    9.10
   2   3  15   33.30   10.10
   2   3  15   24.00    5.00
   2  -3  15   28.30   11.50
  -2  -3 -15   51.99    8.20
   2  -3  15   32.80    4.90
  -2  -3 -15   28.60    8.90
  -2  -3 -15   25.50    6.10
   2   3  16   94.79    7.90
   2   3  16   91.89   16.30
  -2  -3 -16   67.09   12.60
   2  -3  16   99.59   17.10
   2  -3  16   97.59    8.00
  -2  -3 -16   89.79   14.00
   2   3  17   36.10    6.10
   2   3  17   36.10   13.60
   2  -3  17   43.40   14.40
   2  -3  17   41.20    6.00
  -2  -3 -17   43.30    7.10
  -2  -3 -17   42.50   11.30
  -2   4  17  141.99   19.90
  -2   4  17  179.88   11.50
   2  -4 -17  165.38   14.20
  -2  -4  17  159.78   21.90
   2  -4 -17  151.48   19.10
   2  -4 -17  199.58   13.20
  -2   4  16    9.30   13.00
  -2   4  16   10.00    5.10
   2  -4 -16   15.60    6.40
  -2  -4  16   22.30   13.30
   2  -4 -16   26.40    6.30
   2  -4 -16    0.60   10.10
  -2   4  15  439.16   24.80
  -2   4  15  463.55   17.90
  -2  -4  15  442.26   27.70
   2  -4 -15  468.35   19.50
   2  -4 -15  462.45   23.60
   2  -4 -15  444.06   18.10
  -2   4  14   14.60    4.30
  -2   4  14   15.50   10.50
   2  -4 -14   24.80    5.20
   2  -4 -14   17.30    9.20
   2  -4 -14   10.60    5.90
  -2  -4  14   19.80   10.90
  -2   4  13   11.70    9.40
  -2   4  13    9.40    3.80
   2  -4 -13    7.40    7.90
   2  -4 -13   19.70    5.50
   2  -4 -13   13.70    4.80
  -2  -4  13   13.40    9.50
  -2   4  12    5.70    3.50
  -2   4  12   14.60    8.60
   2  -4 -12    8.70    3.80
   2  -4 -12    2.10    7.10
   2  -4 -12    4.80    4.10
  -2  -4  12    5.50    8.40
  -2  -4  12   11.50    2.80
   2   4 -11  134.39   12.60
  -2   4  11  164.08   13.50
  -2   4  11  139.99    8.00
  -2  -4  11  152.28    6.80
   2  -4 -11  130.79    8.30
  -2  -4  11  143.69   14.00
   2  -4 -11  154.18    9.10
  -2   4  10   -2.50    5.70
   2   4 -10    0.80    5.50
  -2   4  10    2.20    2.70
   2  -4 -10   -5.00    3.20
   2  -4 -10   -1.60    5.30
  -2  -4  10    0.30    2.90
  -2   4   9  333.67   15.80
  -2   4   9  333.37   12.80
   2  -4  -9  338.77   16.00
  -2  -4   9  315.07    9.90
  -2  -4   9  315.77    9.90
  -2  -4   9  330.27   17.60
   2  -4  -9  340.27   13.50
  -2  -4   9  335.77   11.50
  -2   4   8   26.00    3.90
  -2   4   8   21.80    6.00
   2  -4  -8   27.70    4.60
  -2  -4   8   25.70    7.10
  -2  -4   8   30.00    2.80
  -2  -4   8   35.30    4.00
  -2  -4   8   30.30    2.40
   2  -4  -8   29.10    6.30
  -2   4   7   63.49    7.00
  -2   4   7   59.79    5.40
  -2  -4   7   87.59    4.40
  -2  -4   7   85.19    4.10
   2  -4  -7   71.49    5.90
   2  -4  -7   83.29    8.40
   2   4  -6   11.10    2.90
  -2   4   6   13.10    3.10
  -2   4   6    9.40    4.20
  -2   4   6   15.70    3.20
  -2  -4   6   11.00    5.00
   2  -4  -6   14.40    3.30
  -2  -4   6   13.30    2.10
   2  -4  -6    8.30    4.80
  -2  -4   6   10.80    2.20
  -2   4   5 1078.29   32.60
  -2   4   5 1042.80   34.20
   2   4  -5 1131.59   31.20
  -2   4   5 1067.19   32.20
   2  -4  -5  996.40   34.00
  -2  -4   5 1072.59   30.90
   2  -4  -5 1083.89   32.60
  -2  -4   5 1126.09   35.20
  -2  -4   5 1095.99   30.80
  -2   4   4   42.10    4.40
  -2   4   4   47.80    4.70
  -2   4   4   42.50    6.00
   2  -4  -4   48.50    4.10
  -2  -4   4   60.79    6.20
  -2  -4   4   55.49    3.80
  -2  -4   4   52.19    3.70
   2  -4  -4   34.00    5.90
  -2   4   3 2069.29   61.09
   2   4  -3 2161.48   57.89
  -2   4   3 2145.29   58.89
  -2   4   3 2039.30   58.89
  -2  -4   3 2117.59   62.19
   2  -4  -3 2159.18   61.19
  -2  -4   3 2006.80   57.99
   2  -4  -3 2080.19   59.09
  -2  -4   3 2099.39   60.59
  -2  -4   3 2028.90   57.89
  -2   4   2   -4.10    2.00
   2   4  -2    0.70    1.60
  -2   4   2   -3.60    2.20
  -2   4   2   -3.50    3.00
  -2  -4   2   -1.60    2.60
  -2  -4   2   -1.60    2.90
  -2  -4   2   -2.10    1.60
   2  -4  -2    3.90    1.90
   2  -4  -2    2.00    3.30
   2   4  -1   37.30    3.40
  -2   4   1   26.70    3.50
  -2   4   1   34.00    3.90
  -2   4   1   34.40    5.60
  -2  -4   1   35.40    4.60
  -2  -4   1   32.20    3.60
   2  -4  -1   33.80    3.80
  -2   4   0   32.00    6.30
   2   4   0   33.10    3.20
  -2   4   0   28.00    3.80
  -2   4   0   27.20    3.40
   2  -4   0   31.60    3.10
   2  -4   0   32.10    5.70
  -2  -4   0   27.30    3.40
  -2  -4   0   25.50    4.50
  -2   4  -1  451.75   14.70
  -2   4  -1  459.65   15.50
  -2   4  -1  455.25   18.80
   2   4   1  461.45   14.60
  -2  -4  -1  444.56   15.30
   2  -4   1  466.45   15.00
   2  -4   1  424.26   17.80
  -2  -4  -1  423.36   15.30
  -2   4  -2   39.00    6.80
  -2   4  -2   57.09    4.80
  -2   4  -2   52.59    3.80
   2   4   2   39.30    4.60
   2   4   2   52.99    3.90
   2  -4   2   53.79    4.00
  -2  -4  -2   43.00    4.40
   2  -4   2   47.70    6.90
  -2  -4  -2   46.60    4.40
   2   4   3  568.44   18.20
  -2   4  -3  571.74   18.90
  -2   4  -3  555.44   17.50
   2   4   3  553.34   18.60
   2  -4   3  560.44   22.10
  -2  -4  -3  583.74   18.10
  -2  -4  -3  557.94   18.70
   2  -4   3  568.04   17.90
   2   4   4   45.80    4.70
   2   4   4   66.99    4.20
  -2   4  -4   63.59    4.00
   2  -4   4   64.99    4.40
   2  -4   4   55.49    8.20
  -2  -4  -4   63.59    4.60
  -2  -4  -4   58.89    5.10
   2   4   5    0.40    2.20
   2   4   5   -0.40    2.40
  -2   4  -5    1.90    1.80
   2  -4   5    4.80    3.90
  -2  -4  -5    1.00    2.50
  -2  -4  -5   -0.40    2.50
   2  -4   5   -0.90    3.00
   2  -4   5    2.30    4.20
  -2  -4  -5    3.20    2.50
   2  -4   5    1.30    2.30
   2   4   6   31.30    4.30
  -2   4  -6   41.90    3.30
   2   4   6   40.30    4.20
  -2  -4  -6   42.80    4.60
   2  -4   6   39.40    8.10
  -2  -4  -6   40.40    4.90
  -2  -4  -6   40.80    5.00
   2  -4   6   43.90    4.90
   2  -4   6   46.80    7.20
   2  -4   6   50.19    4.30
  -2   4  -7 1157.08   33.20
   2   4   7 1184.58   35.10
   2   4   7 1173.68   35.10
   2  -4   7 1184.98   35.20
   2  -4   7 1191.18   34.00
  -2  -4  -7 1206.18   36.10
  -2  -4  -7 1206.18   35.00
   2  -4   7 1169.78   41.40
   2  -4   7 1186.08   39.50
  -2  -4  -7 1179.88   36.30
   2   4   8   29.70    4.60
   2   4   8   32.50    4.50
  -2  -4  -8   32.20    5.70
   2  -4   8   45.20    6.20
  -2  -4  -8   34.30    5.10
   2  -4   8   31.20    8.70
   2  -4   8   40.30    4.20
  -2  -4  -8   36.50    5.10
   2  -4   8   42.60    7.90
   2   4   9  487.15   17.50
   2   4   9  470.75   16.90
  -2  -4  -9  477.15   18.00
   2  -4   9  471.75   21.60
   2  -4   9  479.55   17.70
   2  -4   9  485.35   14.40
   2  -4   9  450.75   23.40
  -2  -4  -9  497.85   17.60
  -2  -4  -9  496.75   17.80
   2   4  10    2.40    2.90
   2   4  10   -4.00    4.60
  -2  -4 -10    0.50    3.20
   2  -4  10   -5.70    7.00
   2  -4  10    2.00    6.20
  -2  -4 -10    4.00    4.40
   2  -4  10    3.90    5.20
  -2  -4 -10   -2.50    3.40
   2   4  11   27.20    6.60
   2   4  11   22.70    4.30
  -2  -4 -11   25.10    5.70
   2  -4  11   19.20    4.90
   2  -4  11   18.80    8.40
   2  -4  11   21.40    9.90
  -2  -4 -11   26.90    5.00
  -2  -4 -11   21.30    5.20
   2   4  12    2.70    6.60
   2   4  12   -3.70    3.00
   2  -4  12  -13.10    7.00
   2  -4  12  -11.70    8.80
  -2  -4 -12    0.00    5.00
  -2  -4 -12   -4.90    4.50
   2  -4  12   -0.10    4.20
  -2  -4 -12   -3.70    4.10
   2   4  13  142.29    8.70
   2   4  13  149.39   13.00
   2  -4  13  136.69   17.70
  -2  -4 -13  132.89   11.20
   2  -4  13  148.09    9.40
  -2  -4 -13  142.89   10.20
  -2  -4 -13  139.19   10.00
   2  -4  13  143.59   16.90
   2   4  14   -3.90    3.40
   2   4  14  -11.50    7.90
   2  -4  14  -10.00    9.30
   2  -4  14    3.10    4.40
  -2  -4 -14    3.80    5.30
   2  -4  14    3.70   12.80
  -2  -4 -14   -2.00    5.00
   2   4  15  129.39    9.20
   2   4  15  118.89   15.50
  -2  -4 -15  145.89   11.50
   2  -4  15  148.19    9.20
  -2  -4 -15  169.88   12.40
   2  -4  15  117.29   17.80
  -2  -4 -15  134.79   13.60
   2   4  16  -14.30   10.40
   2   4  16    3.90    4.70
  -2  -4 -16    0.50    8.70
  -2  -4 -16    1.70    6.00
  -2  -4 -16   20.10    6.60
   2  -4  16    3.80   12.20
   2  -4  16   14.90    5.20
  -2   5  16  161.48   17.30
  -2   5  16  128.99   10.90
   2  -5 -16  132.59   18.40
   2  -5 -16  163.78   13.00
   2  -5 -16  135.29   14.00
  -2  -5  16  134.09   20.70
  -2   5  15   14.90    9.60
  -2   5  15   11.60    5.40
   2  -5 -15   13.10    7.10
   2  -5 -15   16.30   10.20
  -2  -5  15   19.20   12.80
   2  -5 -15   36.30    7.30
  -2   5  14   71.89    7.60
  -2   5  14   43.20   12.90
   2  -5 -14   69.19   11.80
  -2  -5  14   65.59   14.80
   2  -5 -14   68.59    9.80
   2  -5 -14   77.29    8.60
  -2   5  13   90.69   11.50
  -2   5  13   95.19    8.00
   2  -5 -13   97.19   13.80
   2  -5 -13   96.39    8.80
  -2  -5  13   82.09   15.10
  -2  -5  13  100.69    8.70
   2  -5 -13   87.19    9.50
  -2   5  12  108.39    8.00
  -2   5  12   86.39   11.30
  -2  -5  12  102.19    7.00
   2  -5 -12  108.39   12.50
   2  -5 -12  105.29    8.50
   2  -5 -12  107.49    9.40
  -2  -5  12  108.89   14.50
  -2   5  11  141.19    8.70
  -2   5  11  136.39   11.90
  -2  -5  11  135.99    7.90
   2  -5 -11  141.69   12.70
  -2  -5  11  134.79   14.50
   2  -5 -11  151.18   10.10
   2  -5 -11  128.29    9.00
  -2   5  10  220.78   10.80
  -2   5  10  222.68   13.50
   2  -5 -10  225.98   16.30
   2  -5 -10  218.68   11.10
  -2  -5  10  239.68   16.80
  -2  -5  10  240.08    7.60
  -2  -5  10  218.78    7.70
  -2  -5  10  223.68    9.80
  -2   5   9    8.30    6.10
  -2   5   9   16.10    4.00
  -2  -5   9   22.20    7.90
   2  -5  -9   28.90    6.70
  -2  -5   9   19.70    2.80
  -2  -5   9   17.60    3.90
  -2  -5   9   17.70    2.50
   2  -5  -9   17.70    4.70
  -2   5   8  207.68   12.40
  -2   5   8  208.58   10.20
  -2  -5   8  220.68   14.50
   2  -5  -8  201.38   10.80
  -2  -5   8  208.68    8.30
   2  -5  -8  220.18   13.20
  -2  -5   8  211.48    7.90
  -2   5   7  138.99    9.80
  -2   5   7  138.59    8.10
   2  -5  -7  119.29   10.50
  -2  -5   7  146.59   11.70
  -2  -5   7  135.29    6.50
   2  -5  -7  134.59    8.60
  -2  -5   7  139.99    6.20
  -2   5   6   60.79    6.00
  -2  -5   6   42.40    4.40
   2  -5  -6   46.70    8.20
  -2  -5   6   61.29    8.20
   2  -5  -6   42.90    5.00
  -2  -5   6   66.89    9.80
   2   5  -5   18.50    3.70
  -2   5   5   20.40    4.10
  -2  -5   5   21.60    3.30
  -2  -5   5   16.80    3.00
   2  -5  -5   19.10    3.80
  -2  -5   5   35.30    7.60
  -2  -5   5   25.90    5.80
   2  -5  -5   13.40    5.40
   2   5  -4  813.52   24.80
  -2   5   4  823.42   28.40
  -2   5   4  789.62   25.90
  -2   5   4  806.62   25.80
   2  -5  -4  822.22   26.20
  -2  -5   4  802.62   24.50
  -2  -5   4  813.22   28.10
  -2  -5   4  782.12   24.70
  -2  -5   4  805.02   29.80
   2  -5  -4  824.32   28.10
  -2   5   3  157.48    8.40
  -2   5   3  146.59    8.50
  -2   5   3  150.38   10.50
   2   5  -3  174.38    7.90
  -2  -5   3  144.99    7.50
   2  -5  -3  154.18    8.40
  -2  -5   3  172.48    7.50
  -2  -5   3  163.78   10.90
  -2  -5   3  153.48    9.60
   2  -5  -3  170.08   10.00
  -2   5   2   78.99    5.60
  -2   5   2   79.99    8.00
   2   5  -2   98.19    5.70
  -2   5   2   64.09    5.90
  -2  -5   2   87.79    6.00
  -2  -5   2   84.59    5.50
   2  -5  -2   66.29    5.30
  -2  -5   2   91.69    7.40
   2  -5  -2   93.39    8.30
  -2   5   1  224.78   10.10
  -2   5   1  197.48   12.50
  -2   5   1  221.58    9.80
   2   5  -1  214.48    9.00
  -2  -5   1  206.38   10.20
  -2  -5   1  221.08    9.50
  -2  -5   1  218.28   11.40
   2  -5  -1  215.18   12.30
  -2  -5   1  219.78    9.30
   2  -5  -1  221.38    9.90
  -2   5   0  806.62   25.70
   2   5   0  786.62   25.00
  -2   5   0  828.72   29.70
  -2   5   0  792.22   25.00
  -2  -5   0  823.42   25.40
  -2  -5   0  788.42   26.60
   2  -5   0  752.72   27.90
   2  -5   0  811.22   25.30
  -2  -5   0  801.32   25.10
  -2   5  -1  534.85   22.50
   2   5   1  552.44   17.40
  -2   5  -1  503.45   17.40
  -2   5  -1  527.65   18.40
  -2  -5  -1  504.95   18.00
   2  -5   1  505.55   21.20
  -2  -5  -1  495.05   18.30
   2  -5   1  556.64   17.90
  -2  -5  -1  529.55   18.00
   2   5   2  325.17   12.00
  -2   5  -2  319.57   12.00
   2   5   2  331.57   14.00
  -2   5  -2  318.27   17.40
  -2   5  -2  346.47   13.30
  -2  -5  -2  305.17   12.70
   2  -5   2  331.17   12.30
   2  -5   2  330.77   16.70
  -2  -5  -2  304.27   12.80
  -2  -5  -2  330.77   12.90
   2   5   3  343.87   14.10
  -2   5  -3  357.26   12.70
   2   5   3  344.17   12.80
  -2   5  -3  350.76   13.90
   2  -5   3  352.76   17.90
  -2  -5  -3  349.57   13.70
   2  -5   3  370.76   13.00
  -2  -5  -3  318.47   15.30
  -2  -5  -3  351.66   13.20
   2   5   4  467.25   17.20
  -2   5  -4  464.45   15.60
   2   5   4  490.25   16.30
  -2  -5  -4  423.66   16.10
  -2  -5  -4  468.85   17.10
  -2  -5  -4  480.25   17.20
   2  -5   4  501.15   16.20
   2  -5   4  466.05   21.20
   2   5   5  142.59    8.20
   2   5   5  140.59    7.20
  -2   5  -5  154.98    7.10
   2  -5   5  153.88    7.50
   2  -5   5  146.09   12.50
   2  -5   5  150.88   10.70
  -2  -5  -5  147.99    8.00
  -2  -5  -5  150.88    8.80
   2   5   6  282.37   11.60
   2   5   6  288.27   11.90
   2  -5   6  284.67   11.90
   2  -5   6  291.67   17.80
  -2  -5  -6  278.07   12.30
  -2  -5  -6  281.57   12.50
   2  -5   6  287.77   11.20
   2  -5   6  281.77   15.20
  -2  -5  -6  278.07   11.50
   2   5   7  247.48   10.70
   2   5   7  238.38   10.80
  -2  -5  -7  251.97   12.00
   2  -5   7  243.38   16.80
   2  -5   7  238.18   14.80
   2  -5   7  246.98   10.10
  -2  -5  -7  257.17   11.70
   2  -5   7  249.88   11.50
  -2  -5  -7  244.18   10.90
   2   5   8  297.97   12.80
   2   5   8  315.87   12.90
   2  -5   8  333.67   13.40
   2  -5   8  325.77   11.90
  -2  -5  -8  316.27   13.00
  -2  -5  -8  314.27   14.10
   2  -5   8  332.67   18.20
  -2  -5  -8  316.77   13.60
   2  -5   8  300.87   19.20
   2   5   9   -6.70    3.50
   2   5   9   -2.70    3.00
  -2  -5  -9    1.10    4.00
   2  -5   9   -1.90    6.40
   2  -5   9    0.40    1.60
   2  -5   9    0.30    7.40
  -2  -5  -9    2.60    4.10
   2  -5   9    0.40    2.90
   2  -5   9    6.10    4.90
   2   5  10   23.50    5.10
   2   5  10   38.30    5.30
   2  -5  10   34.40    2.80
  -2  -5 -10   40.70    6.20
  -2  -5 -10   34.40    5.90
   2  -5  10   33.70    9.10
   2  -5  10   26.30   10.30
   2  -5  10   35.30    3.70
  -2  -5 -10   40.20    6.60
   2  -5  10   32.30    6.10
   2   5  11   48.00    6.10
   2   5  11   38.30    7.10
   2  -5  11   48.00   12.30
   2  -5  11   47.20   10.90
  -2  -5 -11   44.10    8.00
  -2  -5 -11   54.89    7.50
  -2  -5 -11   49.10    7.30
   2  -5  11   53.79    7.10
   2   5  12   92.19    8.70
   2   5  12   91.69    7.60
  -2  -5 -12  111.29   10.50
  -2  -5 -12   99.99    9.70
   2  -5  12   92.59   17.10
   2  -5  12   99.69    9.10
  -2  -5 -12  101.59    9.90
   2  -5  12   86.39   14.40
   2   5  13    4.60    4.00
   2   5  13    2.50    5.20
   2  -5  13   10.80   10.30
   2  -5  13   16.00   13.70
   2  -5  13    7.00    5.30
  -2  -5 -13   -4.10    5.40
  -2  -5 -13    3.50    6.20
  -2  -5 -13   -5.50    5.70
   2   5  14  124.09    9.20
   2   5  14  136.99   11.30
  -2  -5 -14  129.09   12.10
   2  -5  14  123.49    9.80
   2  -5  14  109.69   17.80
  -2  -5 -14  135.59   11.20
  -2  -5 -14  139.29   11.90
   2   5  15   28.10    6.20
   2   5  15   37.70    8.20
  -2  -5 -15   42.80    8.40
  -2  -5 -15   23.10   10.00
  -2  -5 -15   28.60    7.60
   2  -5  15   30.70    6.20
   2  -5  15   44.90   15.50
   2   5  16   36.10    6.60
  -2  -5 -16   38.80    9.10
   2  -5  16   66.59    8.60
   2  -5  16   27.50   15.60
  -2   6  15   43.40    7.40
  -2   6  15   60.69   11.70
  -2  -6  15   21.30   14.50
   2  -6 -15   37.60   12.00
   2  -6 -15   33.70    9.30
  -2   6  14   92.39   12.70
  -2   6  14   84.89    8.90
  -2  -6  14   76.99   16.40
   2  -6 -14   78.39   11.60
   2  -6 -14   74.09   12.80
   2  -6 -14   98.19   10.50
  -2   6  13   12.10    5.10
  -2   6  13   18.20    8.20
  -2  -6  13   -8.60   10.60
   2  -6 -13   18.30    6.20
   2  -6 -13    5.80    9.00
   2  -6 -13   11.30    7.10
  -2   6  12  308.47   14.60
  -2  -6  12  304.17   22.90
  -2  -6  12  299.47   23.90
   2  -6 -12  338.07   17.00
  -2  -6  12  303.07   13.30
   2  -6 -12  301.77   18.70
   2  -6 -12  316.37   15.30
  -2   6  11  197.88   11.40
  -2   6  11  190.78   14.40
  -2  -6  11  202.08   20.50
  -2  -6  11  205.18    7.40
  -2  -6  11  198.08   10.60
  -2  -6  11  186.68    7.30
   2  -6 -11  201.18   11.80
   2  -6 -11  204.28   15.10
   2  -6 -11  202.88   13.00
  -2  -6  11  228.88   18.60
  -2   6  10   14.80    5.10
  -2   6  10   22.40    7.60
  -2  -6  10    7.10    2.80
  -2  -6  10   10.70   10.30
   2  -6 -10   18.20    6.00
  -2  -6  10   24.70    9.70
  -2  -6  10    6.00    2.90
  -2  -6  10   13.40    4.70
   2  -6 -10   14.70    4.80
  -2   6   9   71.69    7.10
  -2   6   9   64.79    9.90
  -2  -6   9   77.19    5.30
  -2  -6   9   79.69   14.30
   2  -6  -9   98.39   12.90
  -2  -6   9   72.29    5.70
   2  -6  -9   78.89    8.40
  -2  -6   9   81.99   12.20
  -2  -6   9   85.79    6.90
   2  -6  -9   76.79    7.60
  -2   6   8  124.49    8.70
  -2   6   8  135.29   11.40
   2  -6  -8  102.59   11.60
  -2  -6   8  140.69   13.20
  -2  -6   8  132.69    6.80
  -2  -6   8  127.99    6.90
  -2  -6   8  130.09   14.30
   2  -6  -8  135.09    8.80
  -2   6   7   49.40    6.30
  -2   6   7   37.60    7.60
   2  -6  -7   43.50    6.60
  -2  -6   7   40.40    5.00
  -2  -6   7   45.90    9.90
  -2  -6   7   46.30   10.80
  -2  -6   7   43.10    4.50
  -2   6   6  163.28   11.70
   2   6  -6  156.18    9.00
  -2   6   6  150.08    8.60
  -2  -6   6  164.88   12.80
  -2  -6   6  142.59    7.70
  -2  -6   6  162.18   13.90
  -2  -6   6  158.58    7.70
  -2   6   5   23.70    4.30
   2   6  -5   31.30    4.70
  -2   6   5   25.60    7.00
  -2  -6   5   28.40    4.20
   2  -6  -5   27.90    5.00
  -2  -6   5   35.00    8.40
  -2  -6   5   20.30    3.70
  -2  -6   5   25.40    7.00
   2  -6  -5   22.00    6.80
  -2   6   4    2.10    3.60
   2   6  -4    2.40    3.10
  -2   6   4   -4.70    4.60
   2  -6  -4   -0.50    3.60
  -2  -6   4   15.10    7.00
  -2  -6   4    8.20    5.60
   2  -6  -4   13.00    5.10
  -2  -6   4    6.50    3.50
  -2  -6   4    5.80    2.90
  -2   6   3   54.29    6.30
  -2   6   3   56.79    8.90
   2   6  -3   57.29    5.70
  -2  -6   3   63.49    6.00
  -2  -6   3   58.99    5.60
   2  -6  -3   69.09    8.40
  -2  -6   3   65.99    7.70
   2  -6  -3   56.39    5.60
  -2  -6   3   60.59   10.10
  -2   6   2  254.77   11.80
  -2   6   2  243.98   15.30
   2   6  -2  276.17   11.40
   2  -6  -2  258.47   12.10
  -2  -6   2  283.27   11.50
  -2  -6   2  257.27   11.70
   2  -6  -2  267.47   14.40
  -2  -6   2  283.37   14.80
  -2  -6   2  271.97   13.10
  -2   6   1  174.48   12.90
   2   6  -1  171.08    8.80
  -2   6   1  163.68    9.60
  -2  -6   1  153.68    9.20
  -2  -6   1  169.58    8.90
   2  -6  -1  180.58   11.80
   2  -6  -1  144.79    8.50
  -2  -6   1  170.78   10.40
  -2  -6   1  198.98   12.20
  -2   6   0  691.53   27.50
  -2   6   0  638.24   22.50
   2   6   0  638.44   21.20
  -2  -6   0  636.84   21.30
  -2  -6   0  618.84   23.30
  -2  -6   0  625.94   21.80
  -2  -6   0  606.74   22.00
   2  -6   0  638.04   21.80
  -2   6  -1  332.97   18.40
   2   6   1  324.07   12.70
  -2   6  -1  309.67   13.80
  -2  -6  -1  309.57   13.10
  -2  -6  -1  309.17   14.10
   2  -6   1  330.87   13.30
   2  -6   1  297.07   16.40
  -2  -6  -1  318.67   13.40
   2   6   2   10.50    3.40
  -2   6  -2    5.70    4.40
   2  -6   2    4.50    3.40
  -2  -6  -2   18.60    4.20
   2  -6   2   22.00    7.00
  -2  -6  -2    9.10    3.90
  -2   6  -3  150.48    9.50
   2   6   3  143.29    7.70
   2   6   3  145.49   10.20
   2  -6   3  156.68   13.10
  -2  -6  -3  153.18    8.90
   2  -6   3  155.78    8.60
  -2  -6  -3  153.48    8.90
  -2  -6  -3  152.78    8.70
  -2   6  -4  207.58   11.30
   2   6   4  211.68    9.80
   2   6   4  218.08   11.40
  -2  -6  -4  225.58   10.60
  -2  -6  -4  219.38   11.40
   2  -6   4  224.68   10.30
  -2  -6  -4  216.88   10.70
   2  -6   4  221.38   15.40
   2   6   5   12.60    4.70
   2   6   5   16.00    3.90
   2  -6   5   15.30    7.50
   2  -6   5   11.90    6.10
   2  -6   5   14.10    3.90
  -2  -6  -5   12.80    4.40
  -2  -6  -5   10.80    6.70
   2   6   6   19.50    4.30
   2   6   6   20.50    5.00
   2  -6   6   25.00    4.30
   2  -6   6   21.00    7.20
  -2  -6  -6   18.20    4.80
  -2  -6  -6   19.10    4.50
  -2  -6  -6    8.20    4.80
   2  -6   6    4.40    7.60
   2   6   7   43.70    6.30
   2   6   7   40.00    4.70
   2  -6   7   56.39    9.90
   2  -6   7   41.40   10.90
   2  -6   7   49.30    6.80
  -2  -6  -7   41.50    6.30
   2  -6   7   52.69    6.20
  -2  -6  -7   48.70    6.70
  -2  -6  -7   58.79    6.70
   2   6   8   10.60    3.90
   2   6   8   10.20    4.40
   2  -6   8   11.70    7.60
  -2  -6  -8   10.60    4.80
  -2  -6  -8   15.00    5.10
   2  -6   8   13.50    3.00
   2  -6   8   17.60    9.80
  -2  -6  -8   16.00    5.00
   2  -6   8   10.20    4.90
   2  -6   8   14.50    4.20
   2   6   9   50.39    6.90
   2   6   9   53.09    6.50
   2  -6   9   44.40   12.40
   2  -6   9   58.79   11.20
  -2  -6  -9   46.40    6.60
   2  -6   9   46.40    4.60
   2  -6   9   52.29    6.40
  -2  -6  -9   72.49    8.30
   2  -6   9   52.79    7.30
  -2  -6  -9   56.69    7.80
   2   6  10  148.89    9.50
   2   6  10  151.78    9.60
  -2  -6 -10  152.38   10.30
   2  -6  10  159.28   11.10
   2  -6  10  135.39    6.40
   2  -6  10  141.99    8.10
   2  -6  10  123.19   16.90
  -2  -6 -10  166.98   11.20
   2  -6  10  151.38   15.50
  -2  -6 -10  158.48   11.40
   2   6  11   38.00    6.80
   2   6  11   22.40    5.40
  -2  -6 -11   24.90    6.50
  -2  -6 -11   24.70    6.60
   2  -6  11   27.30    3.00
   2  -6  11   33.00    7.10
   2  -6  11   15.40   12.60
   2  -6  11   24.00    3.80
  -2  -6 -11   27.30    6.90
   2  -6  11   24.90   10.10
   2   6  12  175.58   10.80
   2   6  12  165.68   10.70
  -2  -6 -12  172.88   12.00
   2  -6  12  171.18   12.20
  -2  -6 -12  174.98   12.40
  -2  -6 -12  187.28   13.00
   2  -6  12  165.68   18.00
   2   6  13   26.20    5.80
  -2  -6 -13   26.60    7.20
   2  -6  13   33.70    7.30
   2  -6  13   27.80   12.60
  -2  -6 -13   24.80    7.30
  -2  -6 -13   27.90    8.00
   2   6  14   15.00    6.50
   2   6  14    4.00    5.20
   2  -6  14   11.80    6.50
  -2  -6 -14    9.70    7.00
   2  -6  14   13.00   13.10
   2  -6  15   35.70    7.30
  -2   7  14    2.10   10.00
  -2   7  14   -3.10    5.80
  -2  -7  14    4.00   14.00
   2  -7 -14   -3.40   10.60
   2  -7 -14  -10.00    7.80
  -2   7  13  189.38   16.50
  -2   7  13  177.28   12.70
  -2  -7  13  185.08   21.00
   2  -7 -13  132.79   16.00
   2  -7 -13  188.68   14.60
  -2   7  12    3.20    5.50
  -2   7  12    7.10    8.60
   2  -7 -12   -6.40    8.90
   2  -7 -12    5.20    7.30
  -2  -7  12    0.90    2.70
  -2  -7  12    1.90    5.90
  -2  -7  12    1.80   11.50
  -2   7  11  161.48   14.20
  -2   7  11  150.68   11.00
  -2  -7  11  146.59   10.50
  -2  -7  11  127.49    7.30
  -2  -7  11  124.69    7.30
   2  -7 -11  131.19   15.10
  -2  -7  11  155.08   17.50
   2  -7 -11  144.59   12.40
   2  -7 -11  132.09   11.10
  -2   7  10   14.90    5.70
  -2   7  10   20.70    8.40
   2  -7 -10   24.90    9.20
  -2  -7  10   24.70   11.70
  -2  -7  10   23.10    4.20
   2  -7 -10   28.30    7.30
  -2  -7  10   14.90    4.00
  -2  -7  10   24.30    5.80
   2  -7 -10   31.80   10.60
  -2   7   9  150.28   10.70
  -2   7   9  177.98   14.30
  -2  -7   9  144.99    8.40
  -2  -7   9  146.99   18.40
   2  -7  -9  164.88   15.00
   2  -7  -9  160.68   11.00
  -2  -7   9  164.48   16.00
   2  -7  -9  143.49   10.60
  -2  -7   9  142.69    8.70
  -2   7   8   32.80    6.50
  -2   7   8   35.70    9.00
  -2  -7   8   43.70    6.00
   2  -7  -8   13.30    8.60
  -2  -7   8   35.00   11.10
   2  -7  -8   33.40    6.80
  -2  -7   8   34.70    4.90
  -2  -7   8   41.60   10.50
   2  -7  -8   41.10    6.70
  -2   7   7  236.48   15.90
  -2   7   7  229.58   12.30
   2   7  -7  205.48   11.90
  -2  -7   7  225.78   16.00
  -2  -7   7  216.98   10.50
  -2  -7   7  221.98   19.20
   2  -7  -7  245.48   13.50
  -2  -7   7  231.68   10.40
  -2   7   6   -0.10    4.00
  -2   7   6   -3.50    6.10
   2   7  -6    4.50    4.30
  -2  -7   6   10.70    8.50
  -2  -7   6    0.30    3.20
   2  -7  -6    2.20    4.80
  -2  -7   6   -2.10    3.40
  -2  -7   6   -2.30    6.70
  -2   7   5   17.80    5.10
   2   7  -5   13.30    4.80
  -2   7   5   24.10    7.70
  -2  -7   5   17.90    7.30
  -2  -7   5   18.00    4.60
   2  -7  -5    8.90    6.90
  -2  -7   5   16.50    4.20
  -2  -7   5   20.60    8.90
   2  -7  -5   12.10    5.30
  -2   7   4    3.20    6.30
   2   7  -4    7.30    4.00
  -2   7   4    5.30    4.40
  -2  -7   4    4.80    3.50
   2  -7  -4   14.90    5.90
  -2  -7   4    8.00    3.70
  -2  -7   4    0.10    7.40
   2  -7  -4    5.30    5.30
  -2  -7   4   10.20    6.80
  -2   7   3    2.80    7.30
   2   7  -3   -1.20    4.00
  -2   7   3    4.50    4.30
  -2  -7   3    5.00    6.80
   2  -7  -3   16.90    6.00
  -2  -7   3    1.30    5.30
  -2  -7   3    7.50    3.90
  -2  -7   3    1.30    3.60
   2  -7  -3   -1.50    4.40
   2   7  -2   18.10    4.60
  -2   7   2   16.90    8.20
  -2   7   2   18.70    5.50
   2  -7  -2   36.30    7.80
  -2  -7   2   28.80    8.00
  -2  -7   2   22.20    4.70
  -2  -7   2   26.30    6.80
  -2  -7   2   19.90    4.70
   2  -7  -2    9.40    5.00
  -2   7   1  550.74   21.70
   2   7  -1  594.64   20.80
  -2   7   1  595.14   26.90
   2  -7  -1  577.44   22.00
   2  -7  -1  557.04   24.20
  -2  -7   1  579.14   20.60
  -2  -7   1  588.64   21.10
  -2  -7   1  565.04   22.20
  -2   7   0    2.10    5.20
   2   7   0    9.40    4.20
  -2   7   0   12.10    8.40
  -2  -7   0   20.70    6.70
   2  -7   0    6.80    4.50
  -2  -7   0    8.70    4.40
  -2  -7   0   11.00    4.50
   2  -7   0   20.40    6.90
  -2  -7   0    7.60    5.00
  -2   7  -1  332.97   16.20
   2   7   1  349.87   14.80
  -2  -7  -1  388.66   16.80
  -2  -7  -1  356.06   15.50
   2  -7   1  333.77   15.00
   2  -7   1  352.86   19.00
  -2   7  -2    4.80    5.10
   2   7   2    3.30    3.40
  -2  -7  -2    6.40    3.50
   2  -7   2    8.30    4.30
   2  -7   2   14.00    7.40
  -2  -7  -2    9.30    4.60
   2   7   3  131.99    8.80
  -2   7  -3  120.69   10.00
  -2  -7  -3  145.79   10.10
   2  -7   3  125.49    9.20
  -2  -7  -3  130.99    8.70
   2  -7   3  143.69   13.90
  -2   7  -4    1.60    4.90
   2   7   4    0.60    3.30
  -2  -7  -4    2.00    3.40
  -2  -7  -4   10.10    4.30
   2  -7   4    4.50    8.00
   2  -7   4    4.50    3.80
  -2  -7  -4    3.30    4.60
   2  -7   4   -2.00    5.90
   2   7   5   90.09    6.70
   2   7   5   88.29    8.70
  -2  -7  -5   65.79    8.20
  -2  -7  -5   82.59    8.60
   2  -7   5   95.69    7.90
   2  -7   5   83.39   11.10
   2  -7   5   79.99   13.50
  -2  -7  -5   90.89    8.40
   2   7   6   -5.20    4.60
   2   7   6   -5.50    3.00
  -2  -7  -6   -5.40    4.40
   2  -7   6   -6.30    3.90
  -2  -7  -6   -1.40    4.90
   2  -7   6    4.50    9.00
   2  -7   6   -4.80    6.50
   2   7   7    6.50    5.20
   2   7   7    5.80    3.80
   2  -7   7    5.90    3.50
   2  -7   7    7.50   10.10
   2  -7   7    0.00    4.50
  -2  -7  -7   12.10    4.70
  -2  -7  -7    6.10    5.20
   2  -7   7    8.60    5.50
   2  -7   7    1.90    8.00
  -2  -7  -7   13.00    4.70
   2   7   8   -0.40    4.80
   2   7   8    1.40    4.00
  -2  -7  -8    8.70    5.20
  -2  -7  -8    2.50    5.60
   2  -7   8    3.30    5.90
  -2  -7  -8   -5.20    5.10
   2  -7   8    3.00    9.70
   2  -7   8   -1.70    4.70
   2  -7   8    3.00    3.30
   2  -7   8    2.90    8.50
   2   7   9   77.19    8.00
   2   7   9   66.79    7.60
   2  -7   9   56.59    8.10
   2  -7   9   93.09   10.30
   2  -7   9   81.29   14.20
  -2  -7  -9   66.19    9.10
   2  -7   9   62.29   16.50
  -2  -7  -9   73.19    9.00
  -2  -7  -9   87.39   11.70
   2  -7   9   72.09    6.10
   2   7  10    7.50    3.80
   2   7  10   11.00    5.30
   2  -7  10   -1.00    4.70
   2  -7  10    1.50    6.80
   2  -7  10    1.90    9.60
  -2  -7 -10    1.20    5.80
  -2  -7 -10   13.00    5.80
  -2  -7 -10    0.10    6.10
   2  -7  10    4.20    3.30
   2   7  11  264.17   13.50
   2   7  11  265.87   13.80
   2  -7  11  266.77   15.50
   2  -7  11  259.07    9.90
  -2  -7 -11  265.87   14.10
   2  -7  11  250.77   11.30
  -2  -7 -11  272.67   15.70
   2  -7  11  284.67   21.40
   2   7  12    2.10    4.40
   2   7  12    9.80    5.70
   2  -7  12   -0.70    7.50
   2  -7  12    3.30   11.30
  -2  -7 -12    4.30    6.40
   2   7  13   89.39    9.80
   2  -7  13   96.49   12.00
  -2  -7 -13  102.49   12.40
   2  -7  13   68.99   15.30
  -2   8  12  176.28   17.70
  -2   8  12  129.49   12.20
  -2  -8  12  140.29   20.70
  -2  -8  12  128.69   12.70
   2  -8 -12   97.29   16.80
   2  -8 -12  157.18   14.80
  -2   8  11   14.80    6.30
  -2   8  11   35.30   10.70
   2  -8 -11   18.00    8.70
  -2  -8  11   14.40    5.10
   2  -8 -11   31.50   10.20
  -2  -8  11   15.60    7.20
  -2  -8  11   21.30   13.60
  -2   8  10   17.10    6.70
  -2  -8  10    6.70    4.70
   2  -8 -10   19.20   10.00
  -2  -8  10   14.90    4.80
  -2  -8  10    8.50   10.80
  -2  -8  10   13.90    6.30
   2  -8 -10   11.70    7.70
  -2   8   9   28.40    7.00
  -2   8   9   48.10   11.10
  -2  -8   9   45.50    7.30
   2  -8  -9   41.70    8.60
  -2  -8   9   38.70    5.80
  -2  -8   9   42.40   11.90
   2  -8  -9   25.20   10.50
  -2   8   8  251.97   18.50
  -2   8   8  230.38   13.90
  -2  -8   8  244.18   12.10
  -2  -8   8  245.58   12.20
   2  -8  -8  227.38   15.00
  -2  -8   8  228.68   18.90
  -2   8   7    8.30    5.40
  -2   8   7    9.70    8.80
   2   8  -7  -11.20    5.80
  -2  -8   7   10.00   10.90
   2  -8  -7   13.80    5.50
  -2  -8   7   -1.40    8.70
  -2  -8   7    3.60    4.60
  -2  -8   7    5.60    4.50
   2  -8  -7    3.90    6.80
  -2   8   6  257.77   17.90
   2   8  -6  273.97   14.50
  -2   8   6  249.28   14.10
   2  -8  -6  249.97   15.00
  -2  -8   6  244.48   18.10
  -2  -8   6  246.58   12.50
  -2  -8   6  240.88   19.80
   2  -8  -6  225.38   14.10
  -2  -8   6  241.68   11.80
  -2   8   5   15.40    9.90
  -2   8   5   21.60    6.20
   2   8  -5   18.40    6.40
   2  -8  -5   21.10    6.20
  -2  -8   5   29.50   10.70
  -2  -8   5   19.40    5.50
   2  -8  -5   13.60    8.10
  -2  -8   5   21.70    9.00
  -2  -8   5   20.00    5.30
   2  -8  -5   19.80    6.60
  -2   8   4   -4.30    4.70
  -2   8   4   -1.20    9.10
   2   8  -4   -0.30    4.70
  -2  -8   4   -3.30    6.90
   2  -8  -4   -3.90    5.50
  -2  -8   4   -1.40    4.60
  -2  -8   4   14.60    9.00
  -2   8   3   -8.90    8.60
   2   8  -3    1.70    4.50
  -2   8   3    3.80    5.00
  -2  -8   3   -1.70    4.30
  -2  -8   3   -4.90    3.80
  -2  -8   3    4.00    8.00
   2  -8  -3   18.70    7.20
   2  -8  -3   -2.10    5.20
  -2   8   2   70.69   16.80
   2   8  -2   95.29    8.50
  -2   8   2   75.79    9.10
  -2  -8   2   72.39   10.70
   2  -8  -2   69.39    9.00
   2  -8  -2   98.39   12.10
  -2  -8   2  109.99   14.00
  -2  -8   2   84.69    8.10
  -2  -8   2   72.99    8.10
  -2   8   1   -4.30    4.90
   2   8  -1    0.90    4.40
  -2   8   1    0.20   10.10
  -2  -8   1    6.50    4.60
   2  -8  -1    1.80    5.20
   2  -8  -1   15.80    8.00
  -2  -8   1    7.40    5.10
  -2  -8   1    6.20    6.30
  -2  -8   1   19.20    7.90
   2   8   0  332.37   15.30
  -2   8   0  287.27   16.20
  -2  -8   0  327.97   15.50
  -2  -8   0  312.97   16.00
  -2  -8   0  338.67   17.90
   2  -8   0  326.87   19.00
  -2  -8   0  338.47   15.20
   2  -8   0  321.37   15.50
   2   8   1   23.70    5.60
  -2   8  -1   29.60    7.30
   2  -8   1   34.70   10.00
   2  -8   1   31.10    6.40
  -2  -8  -1   29.20    6.90
  -2  -8  -1   25.60    5.90
  -2  -8  -1   27.30    6.30
  -2   8  -2    8.80    5.40
   2   8   2   13.10    4.90
  -2  -8  -2   21.00    5.40
   2  -8   2    6.60    5.20
  -2  -8  -2   19.70    5.90
   2  -8   2   22.00    9.00
  -2   8  -3   41.50    7.40
   2   8   3   46.00    6.70
  -2  -8  -3   42.00    7.50
   2  -8   3   57.39   11.80
   2  -8   3   47.10    7.40
  -2  -8  -3   45.60    6.60
   2   8   4  237.78   12.70
  -2   8  -4  250.37   14.60
   2  -8   4  269.67   20.00
  -2  -8  -4  246.08   14.30
   2  -8   4  221.88   16.40
  -2  -8  -4  237.48   13.10
  -2  -8  -4  250.77   13.60
   2  -8   4  231.28   11.70
   2   8   5    2.80    4.60
  -2  -8  -5    8.30    6.30
   2  -8   5   20.70   10.80
   2  -8   5    2.80    5.40
   2  -8   5    7.40    4.30
   2  -8   5    8.50    8.80
  -2  -8  -5    8.30    6.10
   2   8   6  117.59    9.40
  -2  -8  -6  124.39   11.30
  -2  -8  -6  135.29   11.20
   2  -8   6  114.69    8.60
   2  -8   6  103.89    9.90
   2  -8   6  144.59   17.70
   2  -8   6  119.99   14.60
   2   8   7   -1.30    5.70
   2   8   7   -1.80    4.20
  -2  -8  -7   -8.40    5.40
   2  -8   7   -7.70    8.60
   2  -8   7  -11.40    5.10
   2  -8   7    3.80    4.30
   2  -8   7   24.20   10.80
   2   8   8    4.80    4.50
   2   8   8    6.00    5.90
   2  -8   8    0.50    5.70
   2  -8   8   -1.20    6.10
   2  -8   8    6.70   10.20
   2  -8   8    9.50    4.30
  -2  -8  -8    8.40    6.30
  -2  -8  -8    8.30    6.10
   2   8   9   -1.90    5.70
   2   8   9    1.70    4.70
  -2  -8  -9   -3.10    6.40
   2  -8   9   -7.50    5.90
   2  -8   9    7.00    6.60
   2  -8   9    2.50   10.00
  -2  -8  -9    3.80    6.50
   2   8  10   88.29    9.60
   2   8  10  126.89   11.00
  -2  -8 -10  111.09   12.20
   2  -8  10  127.69   18.20
   2  -8  10  110.79   10.50
   2  -8  10   81.89   10.70
   2  -8  10   97.69   12.30
   2   8  11   -3.80    5.10
   2  -8  11   -1.10   12.60
   2  -8  11   -5.70    7.70
  -2  -8 -11    8.50    7.50
  -2   9  10   63.19   14.20
  -2  -9  10   54.39   16.30
  -2  -9  10   62.89    9.00
  -2   9   9   10.30    7.10
  -2   9   9   28.50   12.20
  -2  -9   9   14.40   12.80
  -2  -9   9   29.70    9.30
   2  -9  -9   -3.00   10.70
  -2  -9   9    3.30    5.80
   2  -9  -9   -3.80    8.00
  -2   9   8  102.89   16.60
  -2   9   8   69.89    9.90
  -2  -9   8  111.39    9.80
  -2  -9   8   82.09   15.60
   2  -9  -8   79.99   12.80
  -2   9   7  161.28   18.80
  -2   9   7  136.39   12.20
   2   9  -7  121.79   12.80
  -2  -9   7  136.79   11.20
  -2  -9   7  147.79   17.10
  -2  -9   7  169.48   11.40
   2  -9  -7  153.08   14.00
  -2   9   6   14.00   11.30
  -2   9   6    5.70    5.10
   2   9  -6   10.10    6.60
   2  -9  -6    2.40    7.20
  -2  -9   6    9.30    6.00
  -2  -9   6   12.40    5.60
  -2  -9   6    5.50    9.90
  -2   9   5   90.79   10.60
  -2   9   5   80.69   14.80
   2   9  -5   71.49   10.20
  -2  -9   5   79.59   13.80
  -2  -9   5   71.19    9.80
  -2  -9   5  116.59   17.90
   2  -9  -5   63.89   10.30
   2  -9  -5   53.29   11.20
  -2  -9   5   96.89   10.40
  -2   9   4  116.49   17.30
  -2   9   4   83.79   10.80
   2   9  -4   91.59   11.30
  -2  -9   4   96.39    9.50
  -2  -9   4   88.69   13.60
  -2  -9   4  104.19   10.90
  -2  -9   4  133.09   17.70
   2  -9  -4   91.89   11.50
  -2   9   3   26.50   12.60
  -2   9   3    8.00    6.60
   2   9  -3   11.40    6.60
  -2  -9   3    8.20    8.10
   2  -9  -3    6.10    7.70
  -2  -9   3    5.60    5.70
  -2  -9   3    8.50    5.50
  -2  -9   3   25.40   11.90
   2  -9  -3    5.80    6.50
  -2   9   2   12.90   12.70
   2   9  -2   21.10    6.30
  -2   9   2   21.70    7.40
  -2  -9   2   18.10    6.80
   2  -9  -2   20.40    7.50
   2  -9  -2   24.00    7.60
  -2  -9   2   21.30    9.10
  -2  -9   2   21.50    6.30
  -2   9   1   27.40    8.10
   2   9  -1   30.90    6.90
   2  -9  -1   45.60    8.10
  -2  -9   1   45.10    9.50
  -2  -9   1   40.20    7.00
   2  -9  -1   44.60    8.10
  -2  -9   1   34.20    7.40
   2   9   0   19.10    6.20
  -2   9   0   18.20    7.60
  -2  -9   0   18.80    6.90
  -2  -9   0   15.10    6.30
   2  -9   0   14.30    6.80
  -2  -9   0   12.00    8.00
   2  -9   0   19.60    6.30
  -2   9  -1   16.10    7.10
   2   9   1   10.20    5.80
  -2  -9  -1   12.10    6.50
   2  -9   1   13.40    6.40
  -2  -9  -1   14.40    7.10
   2  -9   1   21.70    6.50
   2   9   2   52.09    7.90
  -2   9  -2   52.89    9.30
   2  -9   2   51.39    8.20
   2  -9   2   48.70    7.80
  -2  -9  -2   51.39    8.20
  -2  -9  -2   79.19   10.20
  -2  -9  -2   47.00    8.80
   2   9   3   97.79   10.00
  -2   9  -3  101.99   12.10
   2  -9   3   92.69    9.40
   2  -9   3   97.99   13.80
  -2  -9  -3  105.59   10.60
  -2  -9  -3  110.79   11.10
   2  -9   3   94.59   10.70
  -2   9  -4   41.20    9.30
   2   9   4   40.20    7.60
  -2  -9  -4   39.10    7.80
   2  -9   4   62.49    9.30
   2  -9   4   42.80    8.30
   2  -9   4   62.99   12.10
  -2  -9  -4   36.30    7.10
   2   9   5  119.99   10.60
   2  -9   5  113.89   11.10
   2  -9   5  139.99   17.10
  -2  -9  -5  141.09   12.20
   2  -9   5  136.79   10.80
   2   9   6    3.40    5.50
   2  -9   6   15.80    5.60
  -2  -9  -6    4.10    6.90
   2  -9   6   32.40   11.90
   2  -9   6   -1.40    6.70
   2   9   7   24.30    6.50
  -2  -9  -7   29.20    8.60
   2  -9   7   17.50    7.70
   2  -9   7   48.60   12.80
   2   9   8   68.39    9.10
   2  -9   8   40.50    9.30
  -2  -9  -8   46.10    9.50
   2  -9   8   50.49   13.60
   2  -9   9   12.70   12.80
  -2  -9  -9    9.20   10.60
   2  -9   9    7.00    8.20
   2  -9   9  -12.50    7.40
   2  10  -6    7.30    8.50
  -2  10   6   18.60   14.40
  -2  10   6    5.00    8.60
  -2 -10   6   18.70    7.70
  -2 -10   6    9.90    7.50
  -2 -10   6   17.00   12.20
  -2  10   5  102.19   14.50
  -2  10   5  150.98   21.70
   2  10  -5  139.99   13.50
   2 -10  -5  108.59   14.30
  -2 -10   5  124.69   17.10
  -2 -10   5  141.69   13.30
  -2 -10   5  155.38   13.70
  -2  10   4   10.00   14.50
  -2  10   4   -1.20    7.60
   2  10  -4   -2.70    7.30
  -2 -10   4   49.60   15.40
   2 -10  -4   20.20   10.10
  -2 -10   4   11.00    7.10
  -2 -10   4   11.30   10.60
   2 -10  -4    0.40    7.90
  -2  10   3  138.99   14.00
   2  10  -3  127.19   12.90
  -2 -10   3  137.99   13.00
  -2 -10   3  132.09   12.10
  -2 -10   3  134.19   16.10
   2 -10  -3  135.59   14.20
   2  10  -2   12.90    7.80
  -2  10   2    7.90    7.80
  -2 -10   2    6.10    9.30
  -2 -10   2    0.40    7.00
   2 -10  -2   10.40    8.50
  -2  10   1    4.30    7.70
   2  10  -1   11.70    7.00
  -2 -10   1   -5.20    6.30
   2 -10  -1    1.50    8.10
  -2 -10   1    7.30    9.40
  -2  10   0   21.70    8.70
   2  10   0   33.20    7.90
  -2 -10   0   22.20    9.50
   2 -10   0   25.50    8.50
  -2 -10   0   22.80    7.70
   2  10   1   14.80    6.80
  -2  10  -1   24.20    8.70
  -2 -10  -1   12.10    7.70
   2 -10   1    9.00    7.80
  -2 -10  -1   13.70    9.10
  -2  10  -2    1.50    7.80
   2  10   2    8.10    6.20
  -2 -10  -2    0.50    6.90
   2 -10   2    0.10    9.60
  -2 -10  -2    4.40    8.40
   2 -10   2    0.30    7.60
   2  10   3   73.59   10.60
  -2  10  -3   61.39   11.20
  -2 -10  -3   74.69   12.70
   2 -10   3   67.99   10.40
   2 -10   3   70.19   10.40
   2 -10   3  108.49   17.40
  -2 -10  -3   81.19   11.40
   2  10   4   31.70    8.00
  -2 -10  -4   28.40    8.50
   2 -10   4   47.90   13.60
   2 -10   4   28.40    8.60
  -2 -10  -4   30.60    9.00
  -2 -10  -5   15.00   10.10
   2 -10   5   29.70    8.20
   2 -10   5   14.00   12.20
   2 -10   5    2.40    8.30
  -2 -10  -5    7.30    8.30
  -3   0  19  -13.50   13.90
  -3   0  18   70.19   16.20
  -3   0  17   -2.10   10.60
  -3   0  17   -2.70    5.10
   3   0 -17    4.60    2.40
   3   0 -17   -4.30    2.50
   3   0 -16  206.78    8.70
   3   0 -16  220.78   18.10
  -3   0  16  206.58   18.10
   3   0 -16  211.38    7.90
  -3   0  15   -2.20    2.40
   3   0 -15    1.10    2.10
  -3   0  15   -4.10    9.30
   3   0 -15   -1.70    8.00
  -3   0  14    0.60    2.20
  -3   0  14   -2.00    7.40
   3   0 -14   -3.20    7.40
   3   0 -14   -3.80    2.70
   3   0 -14   -3.50    1.90
   3   0 -13   -1.40    2.50
   3   0 -13   -4.10    6.30
  -3   0  13   -7.80    6.70
  -3   0  13   -1.00    2.00
   3   0 -13   -3.00    1.70
  -3   0  12  408.16   12.70
   3   0 -12  383.96   12.90
  -3   0  12  436.46   20.40
   3   0 -12  434.56   19.90
   3   0 -12  394.06   13.70
  -3   0  11    4.60    5.50
   3   0 -11   -3.70    5.00
  -3   0  11    0.50    1.70
   3   0 -11    1.90    2.20
   3   0 -10 2981.80   85.69
   3   0 -10 2815.72   79.89
  -3   0  10 3076.89   86.29
  -3   0  10 2867.01   78.99
  -3   0   9   -0.70    1.30
  -3   0   9   -5.00    4.30
   3   0  -9    1.00    4.40
  -3   0   9    0.70    1.30
   3   0  -9    3.20    1.90
   3   0  -8  982.40   31.30
   3   0  -8  908.31   26.70
  -3   0   8  947.61   31.20
  -3   0   8  923.81   25.70
  -3   0   8  891.91   26.20
  -3   0   7    0.00    1.10
  -3   0   7   -1.10    3.20
   3   0  -7    1.80    3.30
  -3   0   7    0.80    1.00
   3   0  -7    2.70    1.70
   3   0  -6  654.33   19.30
   3   0  -6  652.63   22.10
  -3   0   6  634.94   18.80
  -3   0   6  675.23   22.40
  -3   0   5    1.20    1.20
  -3   0   5   -0.10    2.40
   3   0  -5   -0.40    2.40
  -3   0   5    1.00    0.70
   3   0  -5    2.70    1.60
   3   0  -4   23.50    3.90
  -3   0   4   24.80    1.80
  -3   0   4   30.10    2.60
  -3   0   4   23.00    3.80
  -3   0   3    4.70    1.80
   3   0  -3    4.80    2.00
   3   0  -3   -0.20    2.60
   3   0  -2  282.77    8.90
   3   0  -2  299.47   10.70
  -3   0   2  286.47    9.80
   3   0  -2  289.27    9.90
  -3   0   2  339.77   10.90
  -3   0   1    1.70    1.70
   3   0  -1   -0.70    1.20
   3   0  -1    0.80    1.60
   3   0   0 2386.76   65.39
   3   0   0 2539.25   64.99
  -3   0   0 2389.76   65.49
   3   0   0 2341.87   65.39
  -3   0   0 2356.96   65.39
   3   0   1    1.00    1.40
  -3   0  -1   -0.10    1.90
   3   0   1   -1.30    1.30
  -3   0  -2 7895.71  226.78
   3   0   2 7860.81  225.78
  -3   0  -3   -3.00    1.50
   3   0   3    0.70    1.80
   3   0   3   -1.20    1.90
   3   0   4    7.90    2.10
   3   0   4    2.70    2.60
   3   0   4    5.20    1.60
   3   0   4    7.70    2.10
  -3   0  -4    6.50    1.90
   3   0   5   -2.00    1.10
  -3   0  -5   -0.80    1.60
   3   0   5   -0.70    1.80
   3   0   5    0.30    2.00
  -3   0  -6   60.79    4.00
   3   0   6   61.19    4.20
   3   0   6   57.29    3.40
   3   0   6   64.19    5.10
  -3   0  -7   -1.30    1.80
   3   0   7   -0.60    2.10
   3   0   7    0.70    2.50
   3   0   8   20.60    2.40
   3   0   8   27.10    3.50
   3   0   8   28.10    4.80
  -3   0  -8   20.30    3.00
  -3   0  -9   -0.90    2.10
   3   0   9   -1.60    1.30
   3   0   9   -0.70    2.50
   3   0   9   -3.00    3.40
   3   0  10   57.99    7.80
   3   0  10   53.59    4.90
  -3   0 -10   46.60    4.70
   3   0  11   -1.30    2.70
   3   0  11    1.60    5.40
  -3   0 -11    2.60    2.90
  -3   0 -12  709.03   20.70
  -3   0 -12  630.84   21.20
   3   0  12  663.83   21.80
   3   0  12  676.03   26.20
   3   0  13    0.30    3.40
  -3   0 -13   -0.10    3.20
  -3   0 -13   -0.60    2.10
   3   0  13   -2.80    6.80
   3   0  14  480.35   17.30
  -3   0 -14  526.15   15.80
  -3   0 -14  463.95   16.70
   3   0  14  453.05   25.80
  -3   0 -15    1.90    2.40
   3   0  15   -0.20    8.40
  -3   0 -15   -0.70    3.90
   3   0  15    0.70    3.90
  -3   0 -16   56.39    4.80
   3   0  16   42.40   12.50
  -3   0 -16   44.80    5.70
   3   0  16   53.69    6.70
   3   0  17   -1.40    4.20
   3   0  17   -7.20   10.70
   3   0  18   65.39    7.90
   3   0  18   44.40   15.00
  -3   1  19   22.90   14.80
  -3  -1  19   25.50   15.70
  -3   1  18   83.29    7.50
  -3   1  18   81.39   16.50
   3  -1 -18   69.59    8.20
  -3  -1  18   85.19   17.30
   3   1 -17  144.99   20.20
  -3   1  17  130.09    7.90
  -3   1  17  118.79   19.50
  -3  -1  17  133.29   18.40
   3  -1 -17  140.89    8.00
   3  -1 -17  117.89    8.90
   3  -1 -17  128.69   17.00
   3   1 -16   13.40   10.80
  -3   1  16   19.80   11.20
  -3   1  16   20.90    3.90
   3  -1 -16   26.00    4.90
  -3  -1  16   17.00   11.20
   3  -1 -16   33.00    5.10
   3  -1 -16   28.00   11.50
   3   1 -15  167.68   16.90
  -3   1  15  193.58   17.70
  -3   1  15  140.59    9.70
  -3  -1  15  160.78    6.50
   3  -1 -15  175.58    8.20
   3  -1 -15  174.28    9.10
   3  -1 -15  161.28   15.30
  -3  -1  15  156.78   16.50
  -3   1  14   19.20    3.40
  -3   1  14    9.10    8.20
   3   1 -14   12.30    8.40
  -3  -1  14   23.70    3.20
   3  -1 -14   17.30    3.40
   3  -1 -14   12.80    3.80
   3  -1 -14   12.70    8.20
  -3  -1  14   16.40    9.00
  -3   1  13    3.20    2.60
  -3   1  13   -2.70    6.80
   3  -1 -13    5.40    6.90
   3  -1 -13    0.90    3.20
  -3  -1  13   24.30    8.20
   3  -1 -13   -0.70    2.50
   3   1 -12    4.50    1.10
  -3   1  12    2.80    2.40
   3   1 -12    6.00    6.40
  -3   1  12   -4.20    5.80
  -3  -1  12    6.70    1.60
  -3  -1  12    6.50    6.90
   3  -1 -12    4.40    6.50
   3  -1 -12    3.30    2.80
  -3   1  11  528.05   16.30
   3   1 -11  504.25   14.80
   3   1 -11  528.55   22.20
  -3   1  11  513.05   22.00
   3   1 -11  513.15   15.20
  -3  -1  11  553.34   23.10
  -3  -1  11  517.25   14.90
   3  -1 -11  539.35   22.10
   3  -1 -11  539.85   17.20
   3   1 -10  118.69   10.20
  -3   1  10  107.39    5.40
  -3   1  10   98.29    9.80
   3   1 -10  114.49    4.80
   3  -1 -10  113.79    9.90
  -3  -1  10  139.99    4.80
   3  -1 -10  115.29    6.10
  -3  -1  10  142.29   11.00
  -3   1   9 1656.33   43.90
   3   1  -9 1605.94   49.20
   3   1  -9 1524.15   43.30
  -3   1   9 1620.84   49.20
  -3   1   9 1616.64   44.50
  -3  -1   9 1425.76   42.50
  -3  -1   9 1505.05   42.80
   3  -1  -9 1670.93   49.20
   3  -1  -9 1611.94   44.80
  -3  -1   9 1607.94   49.70
   3   1  -8  122.99    4.90
  -3   1   8  119.99    5.50
  -3   1   8  116.99    5.10
  -3   1   8  113.69    8.80
   3   1  -8  113.69    8.90
  -3  -1   8  136.49    9.50
   3  -1  -8  120.29    5.80
  -3  -1   8  119.89    4.30
   3  -1  -8  118.49    8.70
   3   1  -7   14.60    4.50
   3   1  -7    6.50    1.60
  -3   1   7    5.60    1.90
  -3   1   7   13.80    4.50
  -3   1   7    3.60    1.50
  -3  -1   7    5.90    1.30
   3  -1  -7    5.90    2.10
   3  -1  -7    8.80    4.00
  -3   1   6   64.29    6.20
   3   1  -6   56.49    5.80
  -3   1   6   50.69    3.20
  -3   1   6   51.09    3.10
   3   1  -6   52.39    3.10
  -3  -1   6   53.09    5.90
   3  -1  -6   52.59    5.70
  -3  -1   6   56.79    2.90
   3  -1  -6   58.39    3.60
  -3   1   5  496.25   17.70
  -3   1   5  514.75   14.90
   3   1  -5  515.35   17.80
  -3   1   5  516.55   15.50
   3   1  -5  513.75   15.00
  -3  -1   5  510.05   15.00
   3  -1  -5  510.15   15.70
  -3  -1   5  517.95   18.00
   3  -1  -5  484.25   17.60
  -3   1   4  260.57    8.50
   3   1  -4  265.17   10.80
  -3   1   4  261.77    8.90
  -3   1   4  275.57   11.20
   3   1  -4  270.97    8.70
  -3  -1   4  278.07   11.00
  -3  -1   4  275.17    8.90
   3  -1  -4  266.37    9.20
   3  -1  -4  272.67   11.00
  -3   1   3 3087.29   83.99
  -3   1   3 3114.69   85.69
  -3   1   3 3104.89   83.59
   3   1  -3 3102.29   85.29
   3  -1  -3 3136.99   85.79
  -3  -1   3 3174.28   85.49
  -3  -1   3 3102.09   83.89
   3  -1  -3 3028.70   84.19
   3   1  -2  483.45   14.80
  -3   1   2  492.25   16.50
  -3   1   2  485.45   15.00
   3   1  -2  476.95   13.80
   3   1  -2  486.05   15.70
  -3   1   2  510.45   14.90
  -3  -1   2  493.05   15.80
   3  -1  -2  491.15   15.20
   3  -1  -2  573.54   16.90
  -3  -1   2  491.45   15.00
   3   1  -1   -0.70    0.90
  -3   1   1    2.90    1.80
   3   1  -1    0.20    1.70
  -3  -1   1   -1.30    1.60
   3  -1  -1    5.40    2.10
  -3  -1   1   -3.40    1.50
   3   1   0  137.39    5.10
   3   1   0  142.09    5.00
  -3   1   0  131.99    6.60
  -3   1   0  142.09    5.50
   3   1   0  131.89    5.50
  -3  -1   0  130.09    5.60
   3  -1   0  133.99    6.70
   3  -1   0  156.28    6.10
   3  -1   0  140.79    5.50
   3   1   1 3554.24   93.49
  -3   1  -1 3465.95   93.89
  -3   1  -1 3510.85   95.49
  -3  -1  -1 3337.47   93.89
   3  -1   1 3548.74   93.79
   3  -1   1 3366.86   93.99
   3  -1   1 3561.14   95.49
   3   1   2   69.89    3.70
  -3   1  -2   63.49    5.00
   3   1   2   68.39    3.70
   3  -1   2   83.99    4.50
   3  -1   2   62.59    5.00
  -3  -1  -2   63.69    3.90
   3   1   3 1686.63   47.60
  -3   1  -3 1725.03   48.40
   3   1   3 1695.43   48.40
   3   1   3 1808.02   48.30
   3  -1   3 1904.51   48.90
  -3  -1  -3 1708.23   48.60
   3  -1   3 1713.63   48.30
   3  -1   3 1784.42   50.89
  -3   1  -4  485.05   15.00
   3   1   4  477.15   14.70
   3   1   4  469.15   15.00
   3   1   4  502.25   15.10
   3  -1   4  533.35   15.60
  -3  -1  -4  465.85   15.20
   3  -1   4  483.65   14.80
   3  -1   4  472.75   17.50
   3   1   5   78.79    4.60
  -3   1  -5   89.89    4.60
   3   1   5   83.89    4.60
   3   1   5   80.49    4.30
   3  -1   5   95.29    5.20
   3  -1   5   88.79    5.70
   3  -1   5   78.19    6.80
   3  -1   5   81.99    4.10
  -3  -1  -5   78.19    4.60
   3   1   6  112.19    5.50
   3   1   6  106.49    5.00
  -3   1  -6  106.69    5.30
   3   1   6  107.59    5.90
  -3  -1  -6  100.79    5.40
  -3  -1  -6  100.79    5.70
   3  -1   6  108.79    6.90
   3  -1   6  100.49    4.60
   3  -1   6  110.59    5.90
   3   1   7  437.36   15.60
   3   1   7  447.06   14.30
   3   1   7  462.65   14.60
  -3   1  -7  446.56   14.10
   3  -1   7  423.46   13.40
   3  -1   7  447.46   14.80
  -3  -1  -7  432.76   14.70
   3  -1   7  448.26   16.90
  -3  -1  -7  428.46   15.30
   3   1   8   -1.50    1.30
  -3   1  -8   -0.80    2.10
   3   1   8   -3.30    1.90
  -3  -1  -8    0.50    2.90
   3  -1   8   -1.60    1.10
   3  -1   8   -1.80    2.60
  -3  -1  -8   -1.80    2.00
   3  -1   8   -2.00    3.30
  -3   1  -9   56.49    4.50
   3   1   9   47.00    4.80
   3   1   9   51.89    6.20
   3  -1   9   44.30    6.70
  -3  -1  -9   51.39    4.80
  -3  -1  -9   54.59    6.10
   3  -1   9   53.09    4.80
   3  -1   9   51.99    3.20
  -3   1 -10  107.19    5.90
   3   1  10  106.19    8.30
   3   1  10  106.69    6.40
  -3  -1 -10  104.59    6.50
  -3  -1 -10  110.69    8.40
   3  -1  10  110.69    9.50
   3   1  11    7.50    5.10
  -3   1 -11    5.40    3.00
   3   1  11    2.80    2.80
   3  -1  11    1.50    3.30
  -3  -1 -11    1.70    3.00
   3  -1  11    1.10    5.40
  -3  -1 -11    4.50    4.80
   3   1  12   25.80    4.20
  -3   1 -12   28.50    3.00
  -3   1 -12   30.60    4.60
   3   1  12   32.80    7.30
   3  -1  12   26.30    4.60
   3  -1  12   31.60    8.30
  -3  -1 -12   27.00    6.60
  -3  -1 -12   28.30    4.30
  -3  -1 -12   27.80    4.60
  -3   1 -13  639.54   20.50
   3   1  13  715.03   27.10
   3   1  13  678.53   22.50
  -3   1 -13  709.83   19.80
  -3  -1 -13  661.03   22.40
  -3  -1 -13  690.43   26.10
   3  -1  13  641.54   36.20
  -3  -1 -13  705.73   21.80
   3  -1  13  682.43   22.30
  -3   1 -14   -4.50    2.70
  -3   1 -14    1.60    1.50
   3   1  14   -1.50    3.60
   3   1  14   -0.10    7.10
  -3  -1 -14    2.30    4.10
  -3  -1 -14    6.50    3.00
   3  -1  14    7.10    8.20
   3  -1  14    3.10    3.60
   3   1  15   46.90    5.90
  -3   1 -15   45.20    3.90
  -3  -1 -15   57.49    7.40
  -3  -1 -15   56.69    5.80
   3  -1  15   61.09    6.70
   3  -1  15   68.09   13.10
   3   1  16    0.00    9.00
   3   1  16    2.40    4.60
  -3  -1 -16    4.70    3.60
   3  -1  16   -0.40   10.10
   3  -1  16    8.40    4.30
  -3  -1 -16    6.50    5.00
   3   1  17   22.90   11.40
   3   1  17   28.30    5.60
   3  -1  17   28.40   13.30
   3  -1  17   28.60    5.50
  -3  -1 -17   24.70    4.90
  -3   2  18   77.09    8.10
  -3   2  18   55.29   15.80
   3  -2 -18   75.69   10.40
   3  -2 -18   61.89   14.50
  -3  -2  18   59.79   16.10
   3  -2 -18   45.30    8.00
  -3   2  17   80.69    7.70
  -3   2  17   85.09   16.30
  -3  -2  17   54.79   14.70
   3  -2 -17   86.99    7.80
   3  -2 -17   64.29   13.60
   3  -2 -17   53.79    7.60
  -3   2  16  167.48   19.90
  -3   2  16  171.88    9.30
   3  -2 -16  163.28   16.50
   3  -2 -16  165.98   10.70
  -3  -2  16  185.78   19.00
  -3   2  15   87.69   14.90
   3   2 -15   75.29   13.50
  -3   2  15   50.19    5.90
   3  -2 -15   69.49   12.20
   3  -2 -15   65.79    6.70
  -3  -2  15   75.49   13.60
   3  -2 -15   54.29    7.30
   3   2 -14   96.89   13.90
  -3   2  14   94.49   20.80
  -3   2  14  102.19    6.80
   3  -2 -14   84.39   13.10
   3  -2 -14   89.39    6.90
   3  -2 -14   85.39    7.40
  -3  -2  14   98.69   13.80
   3   2 -13  318.77   18.60
  -3   2  13  351.96   19.30
  -3   2  13  333.97   12.40
   3  -2 -13  326.57   12.80
   3  -2 -13  346.57   13.60
   3  -2 -13  341.87   19.10
  -3  -2  13  329.77   19.70
   3   2 -12   32.70    8.20
   3  -2 -12   23.20    4.20
   3  -2 -12   25.40    8.10
  -3   2  11   19.20    7.30
   3   2 -11   23.10    7.00
  -3   2  11   12.60    3.00
   3  -2 -11   16.60    7.00
  -3  -2  11   18.60    7.10
   3  -2 -11   13.10    3.40
  -3   2  10  383.96   17.80
   3   2 -10  391.86   18.30
  -3   2  10  394.76   13.20
   3  -2 -10  413.96   14.30
  -3  -2  10  393.26   19.00
   3  -2 -10  401.16   17.90
  -3   2   9  100.39    6.00
  -3   2   9  120.49    9.70
  -3   2   9  106.49    5.50
   3  -2  -9   97.79    5.80
   3  -2  -9   97.39    9.30
  -3  -2   9  123.09   10.20
   3   2  -8   51.89    6.80
  -3   2   8   32.00    3.50
  -3   2   8   28.50    3.50
   3  -2  -8   37.90    6.40
   3  -2  -8   31.60    3.90
  -3  -2   8   37.30    1.90
  -3  -2   8   48.50    7.20
   3   2  -7 1162.58   37.40
   3   2  -7 1134.89   32.20
  -3   2   7 1163.08   37.00
  -3   2   7 1206.28   34.20
  -3   2   7 1239.38   33.70
   3  -2  -7 1216.08   34.50
   3  -2  -7 1182.98   37.10
  -3  -2   7 1199.88   38.00
  -3  -2   7 1133.09   32.50
  -3   2   6 1545.65   44.70
   3   2  -6 1406.06   40.10
  -3   2   6 1539.45   41.40
   3   2  -6 1513.95   44.70
  -3   2   6 1416.76   41.60
  -3  -2   6 1425.16   40.50
  -3  -2   6 1522.25   45.10
   3  -2  -6 1456.45   44.30
   3  -2  -6 1439.06   41.90
   3   2  -5 2204.38   62.29
  -3   2   5 2208.78   59.59
  -3   2   5 2224.58   62.39
   3   2  -5 2113.09   58.69
  -3   2   5 2115.29   59.89
   3  -2  -5 2249.27   62.59
  -3  -2   5 2186.98   62.59
  -3  -2   5 2066.89   58.99
   3  -2  -5 2142.39   60.09
  -3   2   4 1714.53   46.10
  -3   2   4 1654.83   46.40
   3   2  -4 1565.34   44.70
  -3   2   4 1715.23   48.70
   3   2  -4 1714.73   48.30
   3   2  -4 1607.54   45.40
   3  -2  -4 1711.23   48.80
   3  -2  -4 1625.14   46.50
  -3  -2   4 1643.24   45.70
  -3  -2   4 1662.83   48.40
   3   2  -3  682.13   18.40
   3   2  -3  650.53   19.10
  -3   2   3  658.03   19.80
   3   2  -3  679.23   21.10
  -3   2   3  647.84   21.60
  -3   2   3  647.24   19.60
   3  -2  -3  671.73   21.80
   3  -2  -3  644.64   20.00
  -3  -2   3  659.23   19.40
  -3  -2   3  670.93   21.20
   3   2  -2  674.53   20.40
  -3   2   2  657.73   19.70
   3   2  -2  659.43   19.40
  -3   2   2  652.73   19.70
   3   2  -2  690.03   18.60
  -3   2   2  655.33   21.50
   3  -2  -2  660.23   21.60
   3  -2  -2  679.33   20.10
  -3  -2   2  655.73   19.60
  -3  -2   2  643.34   20.40
  -3   2   1 1135.79   32.30
   3   2  -1 1129.09   32.20
   3   2  -1 1090.39   31.90
   3   2  -1 1176.58   31.20
  -3   2   1 1136.09   32.10
  -3   2   1 1172.88   34.30
   3  -2  -1 1119.39   32.30
  -3  -2   1 1089.29   32.20
   3  -2  -1 1163.18   34.20
  -3  -2   1 1122.79   32.10
  -3   2   0   67.59    5.50
  -3   2   0   77.29    4.40
   3   2   0   76.19    3.50
  -3   2   0   79.29    3.90
   3   2   0   68.09    3.80
   3   2   0   71.69    3.40
  -3  -2   0   80.49    3.80
  -3  -2   0   68.99    4.00
   3  -2   0   67.69    5.50
   3  -2   0   76.19    4.30
  -3   2  -1   87.99    6.20
  -3   2  -1   92.99    4.30
   3   2   1   84.19    3.90
   3   2   1   87.39    4.20
  -3  -2  -1   86.39    4.60
   3  -2   1   98.09    4.90
  -3  -2  -1   75.49    3.20
  -3  -2  -1   89.19    3.30
   3  -2   1   85.89    6.10
  -3   2  -2  818.32   24.10
  -3   2  -2  877.81   27.80
   3   2   2  871.21   24.20
   3   2   2  813.12   24.60
  -3  -2  -2  803.02   24.80
   3  -2   2  839.12   24.60
   3  -2   2  857.01   27.30
   3  -2   2  851.41   24.50
  -3   2  -3  520.85   15.90
   3   2   3  519.55   16.40
   3   2   3  546.85   16.10
  -3   2  -3  565.24   20.00
  -3  -2  -3  510.45   16.60
   3  -2   3  515.45   16.40
   3  -2   3  531.35   19.50
   3  -2   3  522.55   16.30
   3   2   4   85.89    4.70
  -3   2  -4   89.89    4.30
   3   2   4   82.49    4.50
   3  -2   4   85.89    4.80
  -3  -2  -4   85.69    3.40
   3  -2   4   74.19    7.20
   3  -2   4   90.49    5.30
  -3  -2  -4   87.49    5.00
   3   2   5  327.27   10.90
   3   2   5  310.77   10.20
  -3   2  -5  311.37   10.10
   3   2   5  312.67   11.10
   3  -2   5  312.47   13.00
   3  -2   5  327.37   11.50
  -3  -2  -5  305.37   10.00
  -3  -2  -5  303.67   11.20
   3  -2   5  310.17   10.50
   3  -2   5  289.37   14.20
   3   2   6  897.11   27.40
   3   2   6  942.31   28.00
  -3   2  -6  925.71   26.70
   3   2   6  963.00   27.80
   3  -2   6  913.81   32.10
   3  -2   6  940.01   30.50
  -3  -2  -6  947.61   28.40
   3  -2   6 1030.80   28.50
  -3  -2  -6  915.01   27.30
   3  -2   6  945.71   26.90
   3   2   7  211.68    9.00
  -3   2  -7  218.58    7.60
  -3  -2  -7  218.48    8.90
   3  -2   7  207.38   13.00
   3  -2   7  212.28    7.50
   3  -2   7  231.88    9.50
  -3  -2  -7  213.18    9.20
   3  -2   7  216.98   11.50
  -3   2  -8  629.04   18.60
   3   2   8  659.43   20.30
   3   2   8  639.24   20.90
   3  -2   8  639.34   23.70
  -3  -2  -8  638.24   20.70
   3  -2   8  664.13   20.60
   3  -2   8  616.74   18.40
   3  -2   8  620.34   25.50
  -3  -2  -8  634.94   20.80
   3   2   9  382.36   13.60
   3   2   9  376.86   14.70
  -3   2  -9  372.06   11.70
  -3  -2  -9  386.36   14.20
   3  -2   9  381.86   17.70
   3  -2   9  366.06   11.40
   3  -2   9  392.16   13.90
  -3  -2  -9  385.86   14.50
   3   2  10   99.39    6.20
  -3   2 -10   93.79    4.30
   3   2  10   96.49    7.70
  -3  -2 -10   99.49    7.00
   3  -2  10   90.69    3.70
   3  -2  10   92.09    9.80
  -3  -2 -10   98.19    7.80
  -3   2 -11  313.67    9.70
   3   2  11  326.57   12.80
   3   2  11  332.37   15.10
  -3  -2 -11  321.07   14.50
   3  -2  11  328.37   17.30
  -3  -2 -11  319.77   13.50
  -3  -2 -11  337.17   12.70
   3  -2  11  312.87   12.70
   3   2  12    1.70    5.00
   3   2  12   -1.70    2.70
  -3  -2 -12   -1.90    2.90
  -3  -2 -12    1.80    3.50
  -3  -2 -12    5.70    5.20
   3  -2  12   -2.10    3.40
   3   2  13   -0.80    3.10
   3   2  13    4.50    6.10
  -3  -2 -13    3.60    8.30
   3  -2  13    5.50    3.70
  -3  -2 -13    3.30    3.50
   3  -2  13    1.00    7.00
   3   2  14   58.19    9.70
   3   2  14   64.69    6.60
  -3  -2 -14   65.29    6.70
  -3  -2 -14   61.79    7.60
  -3  -2 -14   62.89   10.40
   3  -2  14   74.89    6.80
   3  -2  14   56.39   11.90
   3   2  15   79.99    7.60
   3   2  15   76.29   12.20
   3  -2  15   84.09    7.60
  -3  -2 -15   91.39    8.70
  -3  -2 -15   86.39    7.80
  -3  -2 -15   87.09   12.00
   3  -2  15   85.69   14.50
   3   2  16   23.40    5.60
   3   2  16   14.80   11.50
  -3  -2 -16   28.80    6.30
   3  -2  16   16.90   12.00
  -3  -2 -16   13.20    5.10
   3  -2  16   25.80    5.10
   3   2  17  163.88   10.50
   3   2  17  153.18   18.50
   3  -2  17  129.59   21.50
   3  -2  17  153.58    9.80
  -3  -2 -17  161.78   10.70
  -3  -2 -17  185.18   12.60
  -3   3  18  126.99    9.90
  -3   3  18  120.79   21.30
  -3  -3  18  103.69   19.00
   3  -3 -18  102.29   18.80
   3  -3 -18  156.48   10.70
  -3   3  17   28.10    5.80
  -3   3  17   21.20   14.90
   3  -3 -17   20.40    7.30
  -3  -3  17   34.00   13.90
   3  -3 -17   34.70    6.20
   3  -3 -17   11.90   12.00
  -3   3  16   17.40    5.10
  -3   3  16   35.10   13.30
   3  -3 -16   12.00   10.10
  -3  -3  16   19.50   12.40
   3  -3 -16   17.20    6.30
   3  -3 -16   30.20    5.60
  -3   3  15   11.20    4.30
   3   3 -15   11.70   17.70
  -3   3  15   17.80   11.10
  -3  -3  15    1.40   10.70
   3  -3 -15    7.20    8.70
   3  -3 -15    2.00    5.00
   3  -3 -15   11.30    4.50
   3   3 -14  405.66   23.30
  -3   3  14  412.06   15.80
   3  -3 -14  423.86   16.40
  -3  -3  14  424.96   24.00
   3  -3 -14  450.75   17.40
   3  -3 -14  408.66   21.30
  -3   3  13   29.70   10.10
  -3   3  13    5.50    3.50
   3   3 -13    6.10    8.00
   3  -3 -13    2.00    7.60
  -3  -3  13    6.90    8.70
   3  -3 -13    6.90    4.20
   3  -3 -13    8.80    3.70
  -3   3  12  505.75   17.60
   3   3 -12  514.45   23.70
  -3   3  12  515.35   23.30
   3  -3 -12  530.25   18.90
   3  -3 -12  527.45   23.40
  -3  -3  12  514.25   24.70
  -3   3  11   45.40    5.20
   3   3 -11   46.30    8.80
  -3   3  11   72.19   10.70
   3  -3 -11   48.40    5.50
   3  -3 -11   47.60    8.90
  -3  -3  11   60.59   11.90
   3   3 -10   25.00    6.90
  -3   3  10   28.40    7.20
  -3   3  10   13.20    3.30
  -3  -3  10   27.30    7.40
   3  -3 -10   20.50    6.40
   3  -3 -10   16.80    3.70
  -3   3   9   61.29    5.40
  -3   3   9   86.09    9.30
  -3   3   9   65.89    5.00
   3   3  -9   67.69    8.40
   3  -3  -9   68.59    5.50
  -3  -3   9   67.89    2.40
   3  -3  -9   69.99    8.30
  -3  -3   9   63.99    9.20
  -3   3   8  348.27   15.70
  -3   3   8  335.27   12.80
  -3   3   8  336.17   12.20
   3  -3  -8  343.97   12.90
   3  -3  -8  350.96   15.60
  -3  -3   8  334.07   10.50
  -3  -3   8  359.86   16.70
  -3  -3   8  322.27   10.50
   3   3  -7  306.17   14.20
  -3   3   7  294.77   11.40
  -3   3   7  291.07   14.20
  -3   3   7  302.67   11.10
   3  -3  -7  302.17   14.00
  -3  -3   7  308.17   14.70
   3  -3  -7  305.07   11.70
  -3  -3   7  291.67    9.70
  -3  -3   7  293.17    9.20
  -3   3   6 1817.72   50.79
  -3   3   6 1889.51   53.99
  -3   3   6 1742.33   51.09
   3   3  -6 1825.32   53.99
   3  -3  -6 1834.12   53.89
  -3  -3   6 1857.91   54.59
   3  -3  -6 1781.42   51.39
  -3  -3   6 1680.73   49.50
  -3   3   5  323.77   11.30
   3   3  -5  309.37    9.80
  -3   3   5  301.57   13.50
   3   3  -5  313.47   10.00
   3   3  -5  307.07   13.40
  -3   3   5  314.27   11.50
   3  -3  -5  295.47   13.60
  -3  -3   5  333.37   13.90
  -3  -3   5  310.77   10.40
   3  -3  -5  313.97   11.70
  -3   3   4   -4.60    3.20
  -3   3   4   -3.90    1.90
  -3   3   4    0.80    2.10
   3  -3  -4   -1.90    2.20
  -3   3   3  138.89    6.50
  -3   3   3  125.29    8.00
   3   3  -3  140.59    5.60
  -3   3   3  138.19    6.20
   3   3  -3  136.59    7.50
   3   3  -3  143.69    5.20
  -3  -3   3  131.19    5.80
   3  -3  -3  128.59    8.00
  -3  -3   3  138.79    7.50
   3  -3  -3  139.49    6.40
  -3   3   2 1591.74   47.90
   3   3  -2 1685.63   44.40
  -3   3   2 1634.74   45.60
   3   3  -2 1624.94   46.20
  -3   3   2 1591.34   45.50
   3   3  -2 1595.24   45.00
  -3  -3   2 1633.34   46.50
   3  -3  -2 1610.14   47.80
   3  -3  -2 1575.54   45.70
  -3  -3   2 1602.34   45.30
   3   3  -1 1202.98   32.00
  -3   3   1 1144.29   33.10
   3   3  -1 1109.49   32.60
  -3   3   1 1129.99   32.70
  -3   3   1 1112.09   35.40
  -3  -3   1 1120.09   32.80
   3  -3  -1 1160.48   35.50
   3  -3  -1 1149.58   33.10
  -3  -3   1 1117.29   33.10
  -3   3   0  183.08    9.80
  -3   3   0  181.88    7.20
  -3   3   0  181.88    7.80
   3   3   0  184.58    7.20
   3   3   0  188.18    6.80
  -3  -3   0  185.38    7.20
  -3  -3   0  179.58    7.50
  -3  -3   0  178.98    7.60
   3  -3   0  170.18    9.40
   3  -3   0  187.18    7.60
  -3   3  -1   23.00    3.30
  -3   3  -1   23.50    2.60
   3   3   1   18.10    2.60
   3   3   1   20.40    2.50
  -3   3  -1   17.20    4.80
  -3  -3  -1   21.30    2.60
   3  -3   1   22.50    4.80
   3  -3   1   23.00    2.90
  -3  -3  -1   18.90    2.50
  -3  -3  -1   17.50    2.50
  -3   3  -2   12.00    2.10
   3   3   2    8.20    2.00
  -3   3  -2    9.90    3.90
   3   3   2    8.10    2.10
  -3  -3  -2    8.30    2.40
  -3  -3  -2   11.10    1.60
   3  -3   2    7.50    4.00
  -3  -3  -2   10.50    1.70
   3  -3   2   11.70    2.40
   3   3   3    1.00    1.60
  -3   3  -3   -5.10    3.40
   3   3   3    1.20    1.80
  -3   3  -3    1.70    1.60
   3  -3   3   -2.90    3.60
   3  -3   3    2.00    2.10
   3  -3   3    3.40    2.50
  -3  -3  -3   -0.80    2.10
  -3   3  -4 1134.39   32.60
   3   3   4 1184.78   33.40
   3   3   4 1161.58   34.00
  -3  -3  -4 1131.99   31.70
   3  -3   4 1157.48   33.40
   3  -3   4 1157.78   38.10
  -3  -3  -4 1137.19   34.20
   3  -3   4 1195.58   33.80
  -3   3  -5   53.39    3.40
   3   3   5   46.60    4.70
   3  -3   5   49.70    7.80
   3  -3   5   57.89    4.50
  -3  -3  -5   46.00    4.10
  -3  -3  -5   51.79    3.20
   3  -3   5   54.09    5.00
   3   3   6  979.80   29.20
  -3   3  -6 1016.30   28.70
   3   3   6 1065.29   30.30
  -3  -3  -6 1006.80   29.00
   3  -3   6 1055.59   30.70
   3  -3   6  986.50   33.30
  -3  -3  -6 1014.80   31.00
   3  -3   6 1002.00   35.30
   3  -3   6 1025.50   29.50
   3   3   7  266.67   10.40
  -3   3  -7  273.17    8.70
   3   3   7  260.67   10.30
   3  -3   7  269.47    9.50
   3  -3   7  248.48   17.50
   3  -3   7  253.77   13.40
  -3  -3  -7  265.07    9.80
  -3  -3  -7  261.27   11.10
   3  -3   7  257.77   10.90
  -3   3  -8  179.98    6.50
   3   3   8  189.58    9.00
   3   3   8  184.88    8.50
  -3  -3  -8  167.38    8.40
  -3  -3  -8  186.18    9.30
   3  -3   8  191.08    7.10
   3  -3   8  178.78   12.00
   3  -3   8  197.18   14.30
   3  -3   8  197.78    9.80
   3   3   9   96.69    6.20
   3   3   9  114.39    7.80
  -3   3  -9  104.69    4.10
  -3  -3  -9   99.49    7.00
   3  -3   9   89.19    8.30
   3  -3   9   96.89    4.30
   3  -3   9   98.89   10.10
   3  -3   9   90.19   11.70
   3   3  10  384.96   14.50
  -3   3 -10  386.56   11.30
   3   3  10  401.86   15.80
  -3  -3 -10  399.56   15.60
   3  -3  10  419.66   19.70
   3  -3  10  373.96   21.10
   3  -3  10  416.36   15.20
  -3  -3 -10  382.66   15.20
  -3  -3 -10  408.16   15.10
   3  -3  10  382.56   11.40
   3   3  11   -4.40    2.70
   3  -3  11   -6.60    6.00
   3  -3  11   -3.40    3.80
   3  -3  11   -6.90    7.50
  -3  -3 -11   -6.00    3.10
  -3  -3 -11   -2.70    3.20
  -3  -3 -11    2.30    4.40
   3   3  12   26.30    4.50
   3   3  12   32.40    6.90
  -3  -3 -12   31.30    5.00
  -3  -3 -12   31.10    6.20
  -3  -3 -12   32.10    5.80
   3  -3  12   19.10    8.70
   3  -3  12   25.20    5.10
   3  -3  12   24.20   10.10
   3   3  13   -3.00    3.30
   3   3  13   15.70    7.00
  -3  -3 -13    4.20    5.60
   3  -3  13   -0.40    9.00
  -3  -3 -13    7.00    4.90
   3  -3  13   -1.20    4.00
  -3  -3 -13    4.70    4.20
   3  -3  13   -4.20    8.30
   3   3  14   53.09    9.40
   3   3  14   49.20    6.70
   3  -3  14   48.30   12.00
   3  -3  14   53.19   13.80
   3  -3  14   47.70    6.00
  -3  -3 -14   48.30    7.10
  -3  -3 -14   44.50    6.80
   3   3  15   -2.10    4.10
   3   3  15    4.00    8.60
  -3  -3 -15    2.40    5.60
   3  -3  15    1.40    4.50
   3  -3  15   -2.70   13.40
  -3  -3 -15   15.00    6.00
   3  -3  15    2.50   10.50
  -3  -3 -15    7.30    7.40
   3   3  16  220.68   12.20
   3   3  16  209.78   18.20
  -3  -3 -16  231.58   13.10
   3  -3  16  235.08   11.70
   3  -3  16  232.78   21.40
  -3  -3 -16  256.27   14.10
   3   3  17    6.30    5.30
   3   3  17   -8.20   12.10
   3  -3  17    3.20   14.00
  -3  -3 -17   11.50    6.50
  -3  -3 -17   16.50    7.20
   3  -3  17   16.30    5.50
  -3   4  17    3.60   14.70
  -3   4  17   31.00    6.60
   3  -4 -17   31.50    9.20
   3  -4 -17   30.00   13.30
  -3  -4  17   24.00   14.70
  -3   4  16    6.70    5.50
  -3   4  16    6.20   13.70
   3  -4 -16   14.20    5.40
   3  -4 -16    0.70   10.20
   3  -4 -16   12.40    7.20
  -3  -4  16  -10.60   11.50
  -3   4  15  161.08   10.00
  -3   4  15  143.79   19.20
   3  -4 -15  150.28   12.00
   3  -4 -15  161.98   10.80
   3  -4 -15  169.08   17.20
  -3  -4  15  177.68   19.40
  -3   4  14   12.60   10.90
  -3   4  14    8.30    4.30
   3   4 -14   14.70   10.60
   3  -4 -14    8.10    5.30
   3  -4 -14   17.80    5.00
  -3  -4  14   10.30   10.60
   3  -4 -14   10.20    9.40
  -3   4  13  475.95   24.30
  -3   4  13  496.25   17.80
   3   4 -13  464.15   24.10
   3  -4 -13  487.85   19.60
   3  -4 -13  467.45   18.10
   3  -4 -13  481.05   22.70
  -3  -4  13  477.35   25.40
  -3   4  12    2.20    3.30
   3   4 -12   -1.10    7.20
  -3   4  12    1.40    7.80
   3  -4 -12    2.50    4.20
  -3  -4  12    8.90    2.80
   3  -4 -12   -4.00    7.40
  -3  -4  12   -4.30    7.60
   3   4 -11   61.69   10.10
  -3   4  11   60.39   10.60
  -3   4  11   48.90    5.70
   3  -4 -11   68.39    6.90
  -3  -4  11   68.29   11.70
  -3  -4  11   63.49    4.10
   3  -4 -11   65.69   10.80
   3   4 -10    7.80    6.00
  -3   4  10    4.60    3.00
  -3   4  10   -1.10    6.50
   3  -4 -10    4.20    3.70
  -3  -4  10    3.40    2.60
  -3   4   9   86.39    9.20
   3   4  -9  107.49   10.50
  -3   4   9  100.39    6.70
   3  -4  -9  111.89   10.40
  -3  -4   9  108.09    5.00
   3  -4  -9  102.79    7.90
  -3  -4   9  113.99    4.20
  -3  -4   9  103.69    5.50
  -3  -4   9  117.49   11.30
  -3   4   8   -1.50    2.40
   3   4  -8   -3.20    4.50
  -3   4   8    0.00    2.90
   3  -4  -8    3.80    5.00
  -3  -4   8    1.40    1.90
  -3  -4   8   -5.60    5.10
  -3  -4   8   -0.40    1.30
  -3  -4   8   -0.10    2.20
  -3   4   7  444.86   18.10
  -3   4   7  436.96   18.40
  -3   4   7  471.75   16.10
  -3  -4   7  471.75   19.90
   3  -4  -7  462.05   18.90
  -3  -4   7  451.55   14.00
   3  -4  -7  463.95   16.80
  -3  -4   7  453.75   14.50
  -3   4   6  270.97   13.40
  -3   4   6  274.17   11.50
   3   4  -6  277.37    9.90
   3   4  -6  293.47   13.80
  -3   4   6  286.77   11.10
   3  -4  -6  293.87   11.90
  -3  -4   6  297.17   14.40
   3  -4  -6  273.47   14.20
  -3  -4   6  293.27   10.20
  -3   4   5  166.18   10.10
  -3   4   5  153.78    7.90
  -3   4   5  157.78    8.00
   3  -4  -5  141.79   10.10
  -3  -4   5  174.08    7.10
   3  -4  -5  160.18    8.40
   3   4  -4    2.50    1.80
  -3   4   4   -6.30    3.50
  -3   4   4    3.80    2.60
   3  -4  -4   -4.10    3.90
   3  -4  -4    3.80    2.70
  -3  -4   4    6.20    3.80
  -3  -4   4    0.60    2.00
  -3   4   3  569.34   19.00
  -3   4   3  567.54   21.60
   3   4  -3  626.74   18.10
  -3   4   3  566.64   19.10
  -3  -4   3  585.64   18.60
   3  -4  -3  570.44   21.50
   3  -4  -3  582.24   19.50
  -3  -4   3  638.24   21.10
  -3   4   2  404.06   14.50
  -3   4   2  389.26   16.80
   3   4  -2  425.36   13.20
  -3   4   2  405.76   14.00
  -3  -4   2  400.96   15.10
   3  -4  -2  402.66   16.60
   3  -4  -2  433.16   14.60
  -3  -4   2  396.56   13.80
  -3  -4   2  406.66   16.40
  -3   4   1  882.31   26.80
   3   4  -1  905.71   25.40
  -3   4   1  845.92   29.60
  -3   4   1  863.21   26.10
   3  -4  -1  891.11   26.60
   3  -4  -1  857.31   29.10
  -3  -4   1  857.51   26.80
  -3  -4   1  838.32   26.10
  -3  -4   1  833.72   27.50
  -3   4   0   -1.60    1.90
  -3   4   0    1.80    2.80
   3   4   0   -0.70    1.60
   3  -4   0    0.10    2.00
  -3  -4   0   -3.60    2.10
  -3  -4   0   -0.20    2.20
  -3  -4   0   -3.30    2.60
   3   4   1   82.89    4.70
  -3   4  -1   74.39    5.70
  -3   4  -1   74.99    4.80
  -3   4  -1   69.59    8.00
  -3  -4  -1   81.59    5.10
   3  -4   1   79.09    5.20
  -3  -4  -1   81.39    4.90
   3  -4   1   77.89    7.90
  -3  -4  -1   80.49    5.20
  -3   4  -2   20.30    2.90
  -3   4  -2   16.80    5.80
   3   4   2   21.20    2.90
  -3   4  -2   23.40    4.00
  -3  -4  -2   18.50    2.90
   3  -4   2   17.00    5.40
  -3  -4  -2   18.80    3.40
   3  -4   2   16.90    3.10
  -3   4  -3  445.76   19.70
  -3   4  -3  419.56   13.80
   3   4   3  402.16   14.20
  -3  -4  -3  420.36   15.20
  -3  -4  -3  409.56   13.30
   3  -4   3  434.16   14.50
   3  -4   3  408.46   18.40
  -3   4  -4  268.67    9.50
   3   4   4  240.38    9.40
   3   4   4  272.17   10.10
   3  -4   4  260.97   14.50
  -3  -4  -4  271.47   10.90
  -3  -4  -4  241.98    8.90
   3  -4   4  271.37   10.10
   3   4   5  825.02   25.10
   3   4   5  895.91   26.30
  -3   4  -5  874.51   25.20
  -3  -4  -5  879.61   27.40
   3  -4   5  783.02   34.20
   3  -4   5  874.51   26.00
   3  -4   5  866.71   26.50
  -3  -4  -5  848.32   24.70
   3   4   6   78.29    5.40
  -3   4  -6   80.09    4.50
   3   4   6   70.09    4.60
   3  -4   6   80.09   10.30
   3  -4   6   86.89    7.10
  -3  -4  -6   85.69    4.90
   3  -4   6   83.49    5.60
  -3  -4  -6   70.39    7.40
   3  -4   6   69.49    8.10
  -3   4  -7  563.34   17.00
   3   4   7  562.74   18.70
   3   4   7  530.45   17.70
   3  -4   7  584.54   18.10
  -3  -4  -7  557.04   19.80
   3  -4   7  550.14   24.80
   3  -4   7  516.45   20.70
  -3  -4  -7  573.84   17.70
   3  -4   7  589.24   23.00
   3   4   8  146.09    7.70
   3   4   8  159.98    8.20
  -3   4  -8  164.78    6.40
  -3  -4  -8  158.98    7.90
  -3  -4  -8  169.58    9.10
   3  -4   8  169.88    7.60
   3  -4   8  155.68   14.00
   3  -4   8  172.88   12.40
  -3  -4  -8  158.88    9.20
   3  -4   8  163.38    9.90
   3   4   9  370.56   14.30
  -3   4  -9  386.26   11.90
   3   4   9  360.56   14.20
   3  -4   9  384.76   12.50
  -3  -4  -9  383.26   15.70
   3  -4   9  354.16   20.60
  -3  -4  -9  387.16   14.10
   3  -4   9  405.76   15.60
  -3  -4  -9  408.06   15.40
   3   4  10   -1.10    2.80
   3  -4  10   -1.40    7.00
   3  -4  10   -0.10    1.40
   3  -4  10    0.50    6.60
  -3  -4 -10   -0.20    3.70
  -3  -4 -10    0.40    4.00
   3  -4  10    2.70    4.50
  -3  -4 -10    0.50    3.70
   3   4  11  178.78   10.80
   3   4  11  164.58    9.20
  -3  -4 -11  173.78   10.50
  -3  -4 -11  173.58   10.10
   3  -4  11  156.58   16.50
   3  -4  11  182.78   10.50
   3  -4  11  183.88   14.90
  -3  -4 -11  192.58   10.30
   3   4  12   -0.90    3.60
   3   4  12    4.10    6.00
  -3  -4 -12    0.20    4.30
   3  -4  12   -1.70    7.80
  -3  -4 -12    0.90    4.90
  -3  -4 -12   -1.80    4.30
   3  -4  12    8.20   10.20
   3  -4  12    5.70    4.80
   3   4  13   -0.20    6.60
   3   4  13   -4.40    3.70
   3  -4  13    3.20    9.10
  -3  -4 -13    2.10    5.50
  -3  -4 -13    1.10    5.10
  -3  -4 -13    6.40    5.60
   3  -4  13    1.30    4.90
   3  -4  13    0.70   10.40
   3   4  14   -1.20    7.80
   3   4  14    1.00    4.10
   3  -4  14   -6.40   10.60
  -3  -4 -14   -2.70    6.10
  -3  -4 -14    0.40    5.10
   3  -4  14    5.20   11.40
  -3  -4 -14    8.40    6.10
   3  -4  14    1.40    4.80
   3   4  15   58.19    7.10
   3   4  15   40.00   10.70
  -3  -4 -15   58.59   13.40
   3  -4  15   72.89    8.30
   3  -4  15   62.39   14.40
  -3  -4 -15   74.59    9.80
  -3  -4 -15   65.19    9.80
   3   4  16   -4.50    4.20
   3   4  16  -20.50   10.20
  -3  -4 -16  -10.80    6.10
   3  -4  16   13.10    5.40
  -3  -4 -16   10.40    8.10
   3  -4  16   -0.80   12.60
  -3   5  16    6.30    5.60
  -3   5  16   23.30   11.40
   3  -5 -16   15.40    6.50
   3  -5 -16   10.20    8.30
   3  -5 -16    7.00   11.60
  -3  -5  16    7.60   14.10
  -3   5  15   22.30   10.40
  -3   5  15   19.80    6.10
   3  -5 -15   21.30    6.80
   3  -5 -15   19.00    7.70
  -3  -5  15   25.10   12.70
   3  -5 -15   21.40   11.30
  -3   5  14  217.08   12.10
  -3   5  14  213.18   16.90
   3  -5 -14  196.38   11.90
   3  -5 -14  201.88   17.80
  -3  -5  14  206.78   20.10
   3  -5 -14  216.08   14.40
  -3   5  13    5.60    4.30
  -3   5  13   -0.10    7.60
  -3  -5  13  -13.70    9.60
   3  -5 -13    1.70    4.40
   3  -5 -13    3.20    8.50
   3  -5 -13   -1.60    5.80
  -3   5  12   68.79    7.20
  -3   5  12   59.99   11.10
   3  -5 -12   66.49   12.30
  -3  -5  12   70.49    5.30
   3  -5 -12   68.29    7.40
  -3  -5  12   66.49   13.10
   3  -5 -12   78.19    8.90
  -3   5  11   61.89    9.80
  -3   5  11   75.99    7.60
  -3  -5  11   65.39   11.90
   3  -5 -11   61.79    8.00
   3  -5 -11   69.09   10.50
  -3  -5  11   53.99    5.80
  -3   5  10   45.60    6.10
  -3   5  10   34.60    8.20
  -3  -5  10   39.80    3.10
  -3  -5  10   32.60    4.00
   3  -5 -10   55.99   10.20
   3  -5 -10   47.10    8.00
  -3  -5  10   55.99   10.50
  -3  -5  10   39.80    5.50
  -3   5   9   80.59    6.80
  -3   5   9   72.39    9.90
   3  -5  -9   80.99    7.70
  -3  -5   9   79.59    5.30
  -3  -5   9   90.59   13.70
  -3  -5   9   84.59    4.40
  -3  -5   9   90.09    5.90
  -3   5   8  235.48   13.80
  -3   5   8  239.38   11.30
  -3  -5   8  247.18    9.60
  -3  -5   8  254.57   15.40
   3  -5  -8  238.88   12.00
   3  -5  -8  240.98   14.70
  -3  -5   8  249.18    8.90
  -3   5   7  159.18    8.70
   3   5  -7  154.18    7.70
  -3   5   7  162.58    9.00
  -3   5   7  158.48   11.60
   3  -5  -7  135.29   11.10
   3  -5  -7  159.38    9.40
  -3  -5   7  168.48    7.00
  -3  -5   7  180.38   12.60
  -3  -5   7  160.98    7.40
  -3   5   6  840.12   27.00
  -3   5   6  812.92   26.60
   3   5  -6  825.92   25.10
  -3   5   6  844.62   29.30
   3  -5  -6  830.42   26.90
  -3  -5   6  824.42   29.90
  -3  -5   6  854.81   24.70
   3  -5  -6  757.82   28.90
  -3  -5   6  803.62   24.90
  -3   5   5  365.26   14.60
  -3   5   5  369.36   17.00
  -3   5   5  387.76   14.80
   3   5  -5  390.36   13.30
   3  -5  -5  373.76   14.90
  -3  -5   5  368.26   13.30
  -3  -5   5  388.26   17.30
   3  -5  -5  361.66   17.30
  -3  -5   5  371.86   13.00
  -3   5   4   13.20    5.10
  -3   5   4    8.50    3.40
  -3   5   4    5.60    2.70
   3  -5  -4   14.30    5.00
   3  -5  -4    9.10    3.90
  -3   5   3  203.38   12.40
   3   5  -3  203.38    8.60
  -3   5   3  203.08   10.10
   3  -5  -3  227.28   10.30
  -3  -5   3  196.88    9.20
  -3  -5   3  211.68   12.60
   3  -5  -3  215.88   12.40
  -3  -5   3  206.68   11.40
  -3   5   2 1055.19   32.80
  -3   5   2 1066.49   36.10
   3   5  -2 1098.49   31.30
  -3   5   2 1046.20   32.30
   3  -5  -2 1068.89   35.30
  -3  -5   2 1033.70   34.70
   3  -5  -2 1067.19   32.70
  -3  -5   2 1055.49   32.00
  -3  -5   2 1045.50   33.40
  -3   5   1   12.50    4.20
  -3   5   1   12.60    6.10
  -3   5   1   16.30    3.60
   3   5  -1   23.30    3.80
  -3  -5   1   16.90    3.40
   3  -5  -1   17.00    4.00
  -3  -5   1   15.70    4.90
   3  -5  -1   22.70    6.20
  -3  -5   1   20.20    4.50
  -3   5   0  114.19   10.70
   3   5   0  124.29    6.50
  -3   5   0  116.99    6.90
  -3   5   0  108.89    7.70
  -3  -5   0  139.79    8.40
  -3  -5   0  125.89    7.30
   3  -5   0  113.99    9.60
   3  -5   0  111.49    7.20
  -3  -5   0  122.79    7.40
   3   5   1    2.40    2.30
  -3   5  -1   -1.00    5.60
  -3   5  -1    2.00    3.40
  -3   5  -1    2.50    2.50
  -3  -5  -1    0.40    2.70
  -3  -5  -1    6.40    3.10
  -3  -5  -1    6.40    3.30
   3  -5   1    1.30    5.00
   3  -5   1    3.80    2.90
  -3   5  -2   -0.10    2.40
   3   5   2    2.80    2.50
  -3   5  -2   -8.30    5.00
  -3   5  -2   -2.80    3.10
   3  -5   2   -1.20    4.80
  -3  -5  -2    4.80    2.80
   3  -5   2   -1.90    2.60
  -3   5  -3   10.10    2.90
   3   5   3    6.70    2.60
  -3  -5  -3   12.40    2.90
   3  -5   3    9.30    6.10
   3  -5   3    8.20    3.10
  -3  -5  -3    8.20    3.00
   3   5   4  314.37   11.90
  -3   5  -4  307.37   11.30
  -3  -5  -4  261.67   11.00
   3  -5   4  328.57   12.20
  -3  -5  -4  310.47   12.50
  -3  -5  -4  307.47   13.00
   3  -5   4  299.67   16.70
  -3   5  -5  204.38    8.30
   3   5   5  184.58    8.80
   3   5   5  177.98    8.70
   3  -5   5  189.38   14.00
   3  -5   5  204.58    9.90
  -3  -5  -5  173.98    8.20
  -3  -5  -5  191.08    9.90
   3  -5   5  209.38    9.30
  -3  -5  -5  187.78   10.10
   3   5   6  521.05   18.00
   3   5   6  551.64   18.70
  -3   5  -6  563.14   17.70
   3  -5   6  560.64   18.70
   3  -5   6  555.34   19.40
  -3  -5  -6  550.54   20.20
   3  -5   6  558.74   25.50
  -3  -5  -6  574.04   20.00
  -3  -5  -6  572.54   17.70
   3  -5   6  523.25   22.70
   3   5   7  234.48   10.50
   3   5   7  264.57   11.50
  -3   5  -7  275.87   10.10
  -3  -5  -7  282.37   12.60
  -3  -5  -7  268.27   10.50
   3  -5   7  285.57   12.70
   3  -5   7  264.17   17.90
   3  -5   7  273.17   11.30
   3  -5   7  279.87   18.30
  -3  -5  -7  272.87   12.90
   3   5   8    9.50    3.60
   3   5   8    4.00    3.10
   3  -5   8   12.80    5.40
   3  -5   8    7.20    6.40
   3  -5   8    8.40    8.10
  -3  -5  -8   11.50    3.70
   3  -5   8    9.40    3.80
  -3  -5  -8   12.00    5.00
  -3  -5  -8    7.90    4.30
   3   5   9   50.99    5.50
   3   5   9   76.09    6.50
   3  -5   9   66.39   11.00
  -3  -5  -9   75.79    7.50
   3  -5   9   77.09   13.00
   3  -5   9   71.39    8.40
  -3  -5  -9   71.09    6.30
  -3  -5  -9   73.69    7.80
   3  -5   9   65.29    5.90
   3   5  10  348.77   14.50
   3   5  10  351.56   13.90
   3  -5  10  359.76   20.40
   3  -5  10  367.26   12.10
  -3  -5 -10  356.06   16.10
  -3  -5 -10  357.86   13.90
   3  -5  10  330.17   22.20
  -3  -5 -10  360.86   15.60
   3  -5  10  353.96   15.20
   3   5  11    1.30    3.70
   3   5  11    8.90    4.00
  -3  -5 -11    4.80    5.30
  -3  -5 -11    7.80    4.70
   3  -5  11   10.40    1.60
   3  -5  11    7.70    5.70
   3  -5  11   13.70   10.80
  -3  -5 -11    5.20    4.70
   3  -5  11    9.60    8.80
   3   5  12   53.89    6.60
   3   5  12   58.29    7.10
   3  -5  12   58.89    8.10
  -3  -5 -12   51.49    7.90
  -3  -5 -12   58.39    9.20
   3  -5  12   63.89   12.70
  -3  -5 -12   55.59    8.80
   3   5  13   63.09    7.20
   3   5  13   78.29    7.90
  -3  -5 -13   74.99   10.20
   3  -5  13   57.89    7.70
  -3  -5 -13   58.19    8.70
  -3  -5 -13   63.59    9.10
   3  -5  13   67.69   14.00
   3   5  14    3.40    4.90
   3   5  14   14.90    5.70
  -3  -5 -14   -0.30    6.10
   3  -5  14    5.60    5.50
  -3  -5 -14    2.40    6.40
  -3  -5 -14   11.60    6.80
   3  -5  14    8.70   11.60
   3   5  15   20.40    6.50
   3   5  15    6.50    4.70
  -3  -5 -15    4.50    7.10
   3  -5  15  -12.10   12.70
   3  -5  15    3.70    5.80
  -3   6  15    6.20    9.70
  -3   6  15   -2.00    5.10
  -3  -6  15  -15.10   11.80
   3  -6 -15  -19.80   11.10
   3  -6 -15   -5.70    7.60
  -3   6  14   19.60    9.40
  -3   6  14   16.30    5.90
   3  -6 -14   19.20    6.00
   3  -6 -14   13.30    8.00
  -3  -6  14   10.40   12.90
   3  -6 -14   17.30   10.90
  -3   6  13   78.69    8.50
  -3   6  13   89.49   13.00
  -3  -6  13   57.89   14.80
   3  -6 -13   71.99   10.80
   3  -6 -13   58.79   11.50
   3  -6 -13   85.29    9.30
  -3   6  12   51.59    7.40
  -3   6  12   60.89   11.10
  -3  -6  12   50.99    5.90
   3  -6 -12   63.69    8.20
   3  -6 -12   55.39   10.60
   3  -6 -12   55.99    8.70
  -3  -6  12   47.60   13.20
  -3   6  11    3.60    4.60
  -3   6  11    5.10    7.30
  -3  -6  11   -0.70    2.20
  -3  -6  11   -1.00    2.80
   3  -6 -11   12.20    8.30
   3  -6 -11    7.20    4.40
  -3  -6  11    8.40    9.40
  -3  -6  11    1.90    4.40
   3  -6 -11    6.40    6.00
  -3   6  10  323.57   18.80
  -3   6  10  315.67   14.80
  -3  -6  10  339.17   20.80
  -3  -6  10  352.16   13.10
   3  -6 -10  340.37   16.30
   3  -6 -10  351.46   19.20
  -3  -6  10  337.37   11.60
  -3  -6  10  318.47   12.10
  -3   6   9   78.09    7.60
  -3   6   9   69.79   10.50
  -3  -6   9   68.19    5.10
  -3  -6   9   93.79   12.50
   3  -6  -9   79.29   11.80
   3  -6  -9   65.39    8.40
  -3  -6   9   78.29    6.00
  -3   6   8   93.99   10.20
  -3   6   8   91.69    7.80
  -3  -6   8  101.89   12.20
   3  -6  -8   75.79   12.00
  -3  -6   8   85.49    6.60
   3  -6  -8   97.79    8.90
  -3  -6   8   93.69    5.80
  -3  -6   8   90.29   13.60
  -3   6   7  135.09   11.40
  -3   6   7  135.09    9.20
   3   6  -7  144.99    8.40
   3  -6  -7  147.59    9.80
  -3  -6   7  160.38   13.00
  -3  -6   7  141.79    7.80
  -3  -6   7  151.28   14.40
  -3  -6   7  156.48    7.50
  -3   6   6  149.09    9.40
   3   6  -6  138.09    9.40
  -3   6   6  125.69   11.00
   3  -6  -6  142.49   11.30
  -3  -6   6  146.89   13.30
  -3  -6   6  154.88   12.30
  -3  -6   6  156.28    7.60
  -3  -6   6  147.09    8.10
   3   6  -5  240.68   10.60
  -3   6   5  229.48   11.70
  -3   6   5  240.48   14.70
  -3  -6   5  231.68   15.30
  -3  -6   5  230.88   13.80
   3  -6  -5  237.08   12.00
  -3  -6   5  246.78   10.10
  -3  -6   5  232.88   10.50
  -3   6   4   90.09    7.90
  -3   6   4   94.69    9.80
  -3   6   4   90.19    7.50
   3   6  -4   95.79    6.50
  -3  -6   4   92.49   10.70
   3  -6  -4  101.59    8.00
  -3  -6   4   92.39    9.70
  -3  -6   4   96.79    6.60
  -3  -6   4   92.79    6.10
   3   6  -3   84.19    6.20
  -3   6   3   87.79    7.50
  -3   6   3   82.29    7.00
  -3   6   3   65.29    9.70
  -3  -6   3   82.49    6.30
  -3  -6   3   74.49    5.90
   3  -6  -3   86.19    7.30
  -3  -6   3   82.39    8.30
  -3  -6   3   84.09    9.80
   3   6  -2   50.49    5.60
  -3   6   2   47.70    6.10
  -3   6   2   45.70    8.90
  -3   6   2   49.20    6.40
  -3  -6   2   62.89    9.20
  -3  -6   2   45.20    5.40
   3  -6  -2   68.89   10.60
   3  -6  -2   34.80    5.80
  -3  -6   2   49.00    7.60
  -3   6   1  441.46   21.40
  -3   6   1  439.36   16.50
  -3   6   1  440.66   17.60
   3   6  -1  453.35   15.80
   3  -6  -1  448.96   20.00
  -3  -6   1  429.26   16.50
  -3  -6   1  434.56   17.30
  -3  -6   1  427.06   18.50
  -3  -6   1  435.66   16.30
   3  -6  -1  442.16   17.00
   3   6   0  357.86   13.70
  -3   6   0  338.47   14.10
  -3   6   0  371.26   19.50
  -3   6   0  342.07   15.40
   3  -6   0  347.77   14.60
  -3  -6   0  361.86   14.70
  -3  -6   0  371.36   14.90
  -3  -6   0  388.26   14.60
  -3  -6   0  369.96   15.90
   3  -6   0  350.96   17.70
   3   6   1   33.80    4.70
  -3   6  -1   34.80    4.90
  -3   6  -1   32.80    5.80
  -3   6  -1   36.30    9.00
   3  -6   1   28.90    5.10
  -3  -6  -1   51.89    6.50
   3  -6   1   38.00    8.10
  -3  -6  -1   40.20    5.90
  -3  -6  -1   38.50    4.80
  -3  -6  -1   33.60    5.40
   3   6   2  551.84   19.00
  -3   6  -2  607.04   27.20
  -3   6  -2  524.45   20.50
  -3  -6  -2  545.95   20.30
  -3  -6  -2  528.95   19.50
  -3  -6  -2  551.04   19.70
   3  -6   2  558.94   24.40
   3  -6   2  593.84   19.90
   3   6   3   45.40    5.20
  -3   6  -3   33.30    6.10
  -3   6  -3   40.90    5.30
  -3  -6  -3   45.00    6.50
  -3  -6  -3   48.80    6.00
   3  -6   3   45.30    9.20
   3  -6   3   42.60    5.70
  -3  -6  -3   56.49    5.90
  -3   6  -4  105.89    6.90
   3   6   4   95.79    6.80
   3  -6   4  106.79    7.20
  -3  -6  -4   83.29    6.80
   3  -6   4   95.79   11.90
  -3  -6  -4  101.89    7.80
  -3  -6  -4   99.19    7.50
   3   6   5  142.79    8.90
  -3   6  -5  148.79    8.10
   3   6   5  146.79    7.90
   3  -6   5  164.48    9.10
   3  -6   5  148.19   14.00
  -3  -6  -5  144.99    9.70
  -3  -6  -5  149.39    9.10
   3   6   6  129.19    7.90
   3   6   6  118.49    7.70
   3  -6   6  139.89   12.40
  -3  -6  -6  130.79    7.70
   3  -6   6  145.49    8.70
   3  -6   6  126.29    9.10
  -3  -6  -6  138.59    9.10
  -3  -6  -6  125.09    9.50
   3  -6   6  115.29   13.50
   3   6   7    3.70    3.50
   3   6   7    4.90    2.80
   3  -6   7   -1.10    6.30
   3  -6   7    1.70    4.70
  -3  -6  -7    7.00    4.60
  -3  -6  -7    3.40    3.60
  -3  -6  -7    3.40    4.00
   3  -6   7    6.20    8.30
   3  -6   7    2.40    4.00
   3   6   8  119.69    7.50
   3   6   8  126.59    8.30
   3  -6   8  112.29   14.80
  -3  -6  -8  132.29    8.00
  -3  -6  -8  128.09    9.40
   3  -6   8  135.99    8.80
   3  -6   8  127.09   10.10
  -3  -6  -8  118.89    9.80
   3  -6   8  129.99   13.40
   3   6   9  140.69    8.90
   3   6   9  125.29    8.00
   3  -6   9  132.89   14.20
   3  -6   9  140.49    8.90
  -3  -6  -9  124.49   10.20
  -3  -6  -9  143.59   10.90
  -3  -6  -9  142.79    8.30
   3  -6   9  139.29   17.10
   3  -6   9  138.09   10.90
   3   6  10   37.20    6.10
   3   6  10   37.10    5.80
   3  -6  10   42.90    7.40
  -3  -6 -10   53.99    6.70
  -3  -6 -10   50.29    7.60
  -3  -6 -10   42.20    7.70
   3  -6  10   49.40    4.40
   3  -6  10   41.90   12.90
   3  -6  10   47.10   11.10
   3  -6  10   46.60    6.10
   3   6  11   71.79    6.80
   3   6  11   78.09    7.70
   3  -6  11   70.69    5.20
   3  -6  11   74.49   13.20
   3  -6  11   67.29    4.30
  -3  -6 -11   71.39    9.40
   3  -6  11   63.89   16.20
  -3  -6 -11   66.79    7.40
   3  -6  11   72.99   10.00
  -3  -6 -11   85.59   10.90
   3   6  12   98.29    8.70
   3   6  12  116.79    8.30
   3  -6  12  117.19   11.30
   3  -6  12   92.29   16.40
  -3  -6 -12  101.39   10.70
  -3  -6 -12   93.69    8.60
   3   6  13   12.40    5.00
   3   6  13    7.20    4.70
  -3  -6 -13    2.60    6.90
   3  -6  13    7.80   11.50
   3  -6  13   -3.20    6.60
  -3  -6 -13   -1.70    6.20
   3   6  14  123.89   10.10
   3  -6  14  104.39   19.40
  -3  -6 -14  133.19   12.80
   3  -6  14  131.89   11.50
  -3   7  14   16.20   10.80
  -3   7  14    1.60    6.10
   3  -7 -14   10.10    8.70
   3  -7 -14  -10.60   11.20
  -3  -7  14  -20.90   12.50
  -3   7  13    4.80    6.00
  -3   7  13    8.20    9.80
   3  -7 -13   -2.40    7.80
   3  -7 -13   -3.30   10.40
  -3  -7  13   -6.20   12.80
  -3   7  12    1.40    5.30
  -3   7  12    3.40    9.00
   3  -7 -12   -3.40    7.10
  -3  -7  12   -4.30    3.20
   3  -7 -12   -6.90    9.40
  -3  -7  12  -10.00   10.30
  -3   7  11  295.07   27.20
  -3   7  11  276.47   14.90
  -3  -7  11  329.67   22.30
   3  -7 -11  255.67   18.20
  -3  -7  11  261.07   13.90
  -3  -7  11  259.37   11.10
  -3  -7  11  282.17   10.70
   3  -7 -11  287.67   16.40
   3  -7 -11  249.18   16.00
  -3   7  10   38.10    9.70
  -3   7  10   12.50    6.10
   3  -7 -10   28.80    9.60
  -3  -7  10   21.00    4.00
  -3  -7  10   16.10    5.30
  -3  -7  10   30.40    4.80
  -3  -7  10   25.40   11.40
   3  -7 -10   29.70    7.70
  -3  -7  10   25.60   14.40
  -3   7   9  400.96   21.30
  -3   7   9  383.86   17.60
  -3  -7   9  411.26   26.50
  -3  -7   9  417.06   23.20
   3  -7  -9  410.66   18.80
  -3  -7   9  400.46   14.60
  -3  -7   9  379.26   15.00
   3  -7  -9  378.56   21.50
  -3   7   8    0.70    4.90
  -3   7   8   -2.20    6.90
  -3  -7   8    3.20    8.30
  -3  -7   8    7.20    4.10
  -3  -7   8    0.30    9.40
   3  -7  -8   -1.80    5.20
  -3  -7   8    2.30    3.30
  -3   7   7   43.30    7.00
  -3   7   7   52.89   10.40
   3   7  -7   40.20    6.10
  -3  -7   7   45.30   11.20
  -3  -7   7   43.40    6.30
  -3  -7   7   45.20    9.90
  -3  -7   7   45.80    5.90
   3  -7  -7   44.00    7.40
  -3   7   6    3.10    4.30
   3   7  -6   -2.30    4.50
  -3   7   6    4.70    7.60
  -3  -7   6    2.70    4.50
   3  -7  -6    5.10    5.10
  -3  -7   6    6.20    7.60
  -3  -7   6    5.80    3.70
  -3  -7   6    0.90    7.30
  -3   7   5   94.69    8.50
   3   7  -5   99.59    8.10
  -3   7   5   76.29   12.00
  -3  -7   5  104.29    7.00
  -3  -7   5   97.39    7.40
  -3  -7   5  110.49   12.90
   3  -7  -5   73.19   11.40
   3  -7  -5   98.09    9.20
  -3  -7   5   90.89   11.70
  -3   7   4   11.60    8.30
   3   7  -4   29.20    5.30
  -3   7   4   25.70    5.20
  -3  -7   4   25.10    4.70
  -3  -7   4   22.30    4.80
  -3  -7   4   27.90    9.20
   3  -7  -4   20.40    5.20
   3  -7  -4   36.90    7.70
  -3  -7   4   24.00    6.80
   3   7  -3   86.19    7.00
  -3   7   3   63.89    7.90
  -3   7   3   78.89   11.50
   3  -7  -3   84.59   10.00
  -3  -7   3   76.49    9.30
   3  -7  -3   58.39    8.20
  -3  -7   3   66.49    7.10
  -3  -7   3   81.29    7.00
  -3  -7   3   90.09   11.90
  -3   7   2   53.29   10.70
   3   7  -2   43.00    5.90
  -3   7   2   35.90    6.60
   3  -7  -2   42.70    6.90
  -3  -7   2   55.59    9.10
  -3  -7   2   38.60    7.70
  -3  -7   2   39.20    6.00
  -3  -7   2   41.20    6.40
   3  -7  -2   45.60    8.80
  -3   7   1   66.29   11.40
   3   7  -1   76.19    6.80
  -3   7   1   60.89    8.20
  -3  -7   1   83.89    8.90
  -3  -7   1   78.89    7.60
  -3  -7   1   98.79   11.10
   3  -7  -1   81.89   10.80
  -3  -7   1   55.29    6.80
  -3   7   0   83.79   12.60
   3   7   0   92.89    7.40
  -3   7   0   92.09    9.30
  -3  -7   0  114.29   10.50
  -3  -7   0   94.09    8.40
  -3  -7   0   94.39    9.00
   3  -7   0   87.59    8.40
   3  -7   0  111.39   11.70
  -3  -7   0   77.09    8.90
  -3   7  -1  966.50   33.20
   3   7   1  985.60   31.30
  -3   7  -1 1033.10   39.90
   3  -7   1  969.40   36.50
  -3  -7  -1  931.51   32.20
  -3  -7  -1  993.30   32.50
  -3  -7  -1  974.80   31.80
   3  -7   1 1002.00   32.20
  -3  -7  -1  971.90   31.90
   3   7   2   14.00    4.40
  -3   7  -2    8.90    5.70
  -3  -7  -2   16.90    4.80
  -3  -7  -2   18.50    5.20
  -3  -7  -2   15.70    5.00
   3  -7   2   19.90    5.20
   3  -7   2   26.90    8.30
   3   7   3  643.04   22.60
  -3   7  -3  643.24   25.00
   3  -7   3  690.13   23.50
  -3  -7  -3  644.14   23.40
   3  -7   3  651.63   28.90
  -3  -7  -3  672.03   24.30
  -3  -7  -3  617.94   22.40
   3   7   4    3.00    3.60
   3  -7   4    3.80    4.60
  -3  -7  -4    1.10    4.70
   3  -7   4    5.40    8.20
  -3  -7  -4    3.90    3.40
  -3  -7  -4    1.80    3.90
   3   7   5   12.90    3.70
   3  -7   5   14.70    7.70
  -3  -7  -5   13.40    5.50
   3  -7   5   19.50    9.60
  -3  -7  -5   18.10    5.20
   3  -7   5   18.00    5.40
   3   7   6   -2.70    3.30
  -3  -7  -6   -3.80    4.80
   3  -7   6   -1.20    4.40
   3  -7   6   -4.60    7.10
  -3  -7  -6    5.50    5.50
   3  -7   6    7.40    9.20
   3   7   7  125.59    8.10
  -3  -7  -7  134.09    8.60
   3  -7   7  130.79   10.10
   3  -7   7  110.49   13.70
  -3  -7  -7  122.99   10.00
  -3  -7  -7  141.59   11.20
   3  -7   7  111.79   16.20
   3  -7   7  113.59    9.80
   3   7   8    5.40    4.20
   3   7   8    6.60    4.30
  -3  -7  -8    7.60    4.50
   3  -7   8    6.70    5.90
  -3  -7  -8   -1.10    5.60
  -3  -7  -8    3.90    5.70
   3  -7   8    6.20   10.70
   3  -7   8   -3.80    7.90
   3  -7   8   -0.10    5.30
   3   7   9   46.90    6.80
   3   7   9   51.19    6.60
   3  -7   9   62.29    5.70
   3  -7   9   56.69   12.80
   3  -7   9   52.89   13.60
  -3  -7  -9   54.79   10.00
   3  -7   9   49.30    7.10
  -3  -7  -9   62.29    9.20
  -3  -7  -9   45.60    7.00
   3  -7   9   49.30    8.30
   3   7  10   12.20    4.50
   3   7  10   -0.30    4.40
  -3  -7 -10    9.40    4.80
   3  -7  10    2.30    5.20
  -3  -7 -10    9.40    6.10
   3  -7  10    6.90    3.30
   3  -7  10    0.30    9.20
   3  -7  10   11.70    7.40
   3   7  11   22.50    6.10
   3   7  11   37.40    6.20
  -3  -7 -11   28.80    5.60
   3  -7  11   19.90    4.90
   3  -7  11   32.80   12.50
  -3  -7 -11   31.50    7.70
   3  -7  11   13.90    8.20
   3  -7  11   39.20    5.00
   3   7  12    0.90    4.90
   3  -7  12    2.40   11.70
  -3  -7 -12    7.30    7.30
   3  -7  12    4.50    7.90
   3   7  13  219.38   13.60
   3  -7  13  228.98   15.90
  -3  -7 -13  244.98   16.20
  -3   8  12   34.20   11.70
  -3   8  12   11.60    7.40
   3  -8 -12   15.60    8.80
   3  -8 -12    8.60   11.70
  -3  -8  12   14.50   13.30
  -3   8  11   15.50   10.50
  -3   8  11   -4.00    5.70
   3  -8 -11   -8.40    7.80
  -3  -8  11    2.10    4.30
  -3  -8  11    6.80    6.60
  -3  -8  11    4.00   11.90
   3  -8 -11   15.80   10.50
  -3   8  10  194.98   18.40
  -3   8  10  161.08   12.60
   3  -8 -10  155.28   17.70
  -3  -8  10  201.88   19.90
  -3  -8  10  193.58   10.30
  -3  -8  10  195.68   11.80
  -3  -8  10  187.18   11.00
   3  -8 -10  177.58   14.40
  -3   8   9   50.69   11.90
  -3   8   9   36.50    7.70
   3  -8  -9   43.80    9.10
  -3  -8   9   42.60    6.70
   3  -8  -9   23.00   11.20
  -3  -8   9   43.70   12.50
  -3  -8   9   47.70   16.10
  -3  -8   9   60.29   10.90
  -3   8   8   28.20   10.50
  -3   8   8   28.30    6.40
   3  -8  -8   30.60    8.10
  -3  -8   8   38.00   14.30
  -3  -8   8   23.30    5.50
  -3  -8   8   37.10   11.60
  -3  -8   8   49.90    7.60
   3   8  -7   29.70    7.30
  -3   8   7   57.39   11.90
  -3   8   7   39.80    7.70
  -3  -8   7   66.09   15.30
  -3  -8   7   47.20   11.10
  -3  -8   7   60.49    8.00
  -3  -8   7   53.49    7.00
   3  -8  -7   45.50    8.90
  -3   8   6  203.38   21.30
   3   8  -6  202.78   12.60
  -3   8   6  199.38   13.10
  -3  -8   6  194.58   18.40
  -3  -8   6  210.38   17.20
  -3  -8   6  204.88   10.60
   3  -8  -6  189.48   13.90
  -3  -8   6  198.38   11.70
  -3   8   5    2.70   15.10
   3   8  -5    3.50    5.70
  -3   8   5    5.70    5.40
   3  -8  -5   -9.80    7.20
   3  -8  -5   -3.40    5.90
  -3  -8   5  -10.90    8.40
  -3  -8   5   -2.50    8.10
  -3  -8   5   -0.20    4.50
  -3  -8   5    6.20    5.10
   3   8  -4  246.38   12.70
  -3   8   4  254.27   21.70
  -3   8   4  233.28   13.90
  -3  -8   4  232.38   17.60
  -3  -8   4  219.38   12.50
   3  -8  -4  223.98   13.90
   3  -8  -4  247.48   15.90
  -3  -8   4  223.28   12.10
  -3  -8   4  236.88   16.40
   3   8  -3   -3.80    4.00
  -3   8   3   -4.30    8.30
  -3   8   3   -1.70    5.10
   3  -8  -3   16.40    7.50
   3  -8  -3    0.60    5.10
  -3  -8   3    0.10    4.60
  -3  -8   3    2.00    7.80
  -3  -8   3    0.60    4.40
  -3   8   2   28.30   11.40
  -3   8   2   35.00    7.60
   3   8  -2   34.40    5.90
  -3  -8   2   39.40    6.70
  -3  -8   2   51.59   10.70
  -3  -8   2   37.60    6.10
  -3  -8   2   35.70    8.40
   3  -8  -2   36.60    7.40
  -3   8   1   -3.60    4.30
  -3   8   1   -7.80    9.80
   3   8  -1   -0.80    4.00
  -3  -8   1   19.60    7.90
   3  -8  -1   -8.10    4.90
  -3  -8   1   -1.10    5.40
   3  -8  -1    4.80    7.30
  -3  -8   1   -0.60    4.20
  -3  -8   1   -0.70    4.90
   3   8   0  149.59   10.20
  -3   8   0  121.19   16.60
  -3   8   0  127.39   11.60
   3  -8   0  178.18   16.20
  -3  -8   0  143.39   10.80
  -3  -8   0  140.89   10.20
  -3  -8   0  143.69   11.70
   3  -8   0  127.09   10.60
  -3  -8   0  174.98   13.10
   3   8   1    3.40    4.10
  -3   8  -1    7.00    6.30
  -3  -8  -1    6.00    4.70
   3  -8   1    4.30    5.20
  -3  -8  -1    4.40    5.30
   3  -8   1   22.80    9.50
  -3  -8  -1    8.60    5.70
  -3   8  -2  397.86   19.30
   3   8   2  366.46   16.40
  -3  -8  -2  396.36   17.30
  -3  -8  -2  375.06   16.80
  -3  -8  -2  380.96   16.90
   3  -8   2  394.76   17.70
   3  -8   2  406.36   22.90
  -3  -8  -2  387.46   18.10
   3   8   3   26.00    5.70
  -3   8  -3   31.80    8.10
  -3  -8  -3   31.10    6.30
   3  -8   3   23.60    6.20
  -3  -8  -3   36.00    7.50
  -3  -8  -3   27.60    6.30
   3   8   4   13.90    5.20
  -3  -8  -4   13.50    4.90
   3  -8   4   30.90   10.60
  -3  -8  -4   23.60    6.30
  -3  -8  -4   17.20    5.20
   3  -8   4   11.50    7.40
  -3  -8  -4   23.30    6.90
   3   8   5   23.20    5.60
  -3  -8  -5   48.70   12.20
  -3  -8  -5   26.90    7.40
   3  -8   5   27.40    7.00
   3  -8   5   52.39   12.50
   3  -8   5   38.00   10.20
   3   8   6  178.58   11.10
  -3  -8  -6  186.48   13.50
  -3  -8  -6  183.88   12.70
   3  -8   6  174.48   16.70
   3  -8   6  167.78   12.10
   3   8   7    4.80    4.70
  -3  -8  -7    2.40    6.00
  -3  -8  -7    7.00    5.40
   3  -8   7   10.00    6.40
   3  -8   7    8.30    9.40
   3  -8   7    9.50    4.60
   3  -8   7   -2.60    6.00
   3   8   8   65.59    8.00
   3  -8   8   78.99   14.20
   3  -8   8   61.19    8.60
  -3  -8  -8   63.69    8.50
   3  -8   8   83.69   11.20
   3  -8   8   76.79    7.30
  -3  -8  -8   58.89    9.20
   3   8   9   -1.90    4.50
  -3  -8  -9   11.00    7.40
   3  -8   9   11.30   11.90
   3  -8   9    1.60    7.00
   3  -8   9    4.30    7.70
  -3  -8  -9   16.80    7.10
   3   8  10   10.50    5.40
  -3  -8 -10   -2.00    7.30
   3  -8  10   11.60    8.20
   3  -8  10    8.30    7.20
   3  -8  10   17.40   12.60
   3   8  11   10.60    5.40
   3  -8  11    4.60    8.10
  -3  -8 -11   10.40    8.40
   3  -8  11   10.10   18.50
   3  -9 -10   15.80   12.50
  -3  -9  10    4.90   13.20
  -3   9   9   26.90    8.10
  -3   9   9   29.40   12.90
  -3  -9   9   42.20    9.80
   3  -9  -9  -12.00   12.40
  -3  -9   9   13.50    6.30
   3  -9  -9    7.30    8.90
  -3  -9   9   25.30   13.30
  -3   9   8   20.70    7.40
  -3   9   8   41.70   13.10
  -3  -9   8   30.20    6.70
  -3  -9   8   22.20    6.40
   3  -9  -8   21.50    9.50
  -3  -9   8   29.50   12.50
  -3   9   7   34.20    8.10
   3   9  -7   31.80    7.80
  -3   9   7   39.30   12.90
  -3  -9   7   20.80    6.30
  -3  -9   7   40.70   12.20
  -3  -9   7   43.10   16.70
   3  -9  -7   29.50    9.10
   3   9  -6   70.19    9.50
  -3   9   6   80.89   16.00
  -3   9   6   51.39    8.70
  -3  -9   6   95.59   10.00
  -3  -9   6  110.79   18.70
   3  -9  -6   70.29   10.50
  -3  -9   6   64.29    9.30
  -3  -9   6   56.69   12.90
  -3   9   5  150.38   12.90
   3   9  -5  161.78   12.20
  -3   9   5  146.49   17.70
   3  -9  -5  106.99   14.70
  -3  -9   5  153.68   15.80
  -3  -9   5  187.08   21.60
  -3  -9   5  147.79   10.60
  -3  -9   5  156.48   11.50
   3  -9  -5  148.69   13.80
  -3   9   4   33.60   13.20
  -3   9   4   16.60    7.30
   3   9  -4   24.10    7.10
  -3  -9   4   18.90    6.50
  -3  -9   4   20.20    6.10
   3  -9  -4   38.70    9.40
   3  -9  -4   15.00    7.90
  -3  -9   4   21.30    9.40
  -3  -9   4   43.70   12.70
  -3   9   3  143.69   18.40
  -3   9   3   97.39   11.80
   3   9  -3  127.19   10.60
  -3  -9   3  100.79    9.90
  -3  -9   3  102.19   14.10
   3  -9  -3  126.79   10.70
  -3  -9   3  124.19   11.20
  -3  -9   3  165.08   16.80
  -3   9   2  107.99   18.10
  -3   9   2   96.19   11.70
   3   9  -2  103.39    9.90
  -3  -9   2  107.59   11.10
   3  -9  -2   95.19   11.60
  -3  -9   2   95.29    9.60
  -3  -9   2  104.79   13.10
  -3   9   1   42.30   14.20
   3   9  -1   18.10    5.80
  -3   9   1   16.40    6.40
  -3  -9   1   25.40    6.40
  -3  -9   1   23.40    6.80
  -3  -9   1   22.40    8.50
  -3  -9   1   37.90   10.00
   3  -9  -1    9.90    6.80
   3   9   0   20.50    6.10
  -3   9   0   23.10    7.90
  -3  -9   0   22.90    7.80
  -3  -9   0   32.40    7.70
   3  -9   0   17.30    7.20
  -3  -9   0   38.70    9.20
  -3  -9   0   28.20    6.80
   3  -9   0   47.80   12.40
   3   9   1   48.80    7.80
  -3   9  -1   50.89    9.10
   3  -9   1   44.90    8.60
  -3  -9  -1   61.89   10.50
  -3  -9  -1   61.49    9.40
  -3  -9  -1   52.99   10.00
   3  -9   1   94.49   16.00
   3   9   2    6.70    5.10
  -3   9  -2   16.50    7.70
   3  -9   2   36.60   11.70
  -3  -9  -2    7.00    6.10
   3  -9   2   12.20    6.80
  -3  -9  -2   10.70    6.90
  -3  -9  -2   20.40    9.00
   3   9   3   41.80    7.00
  -3   9  -3   46.60    9.60
  -3  -9  -3   33.80    8.10
  -3  -9  -3   46.40    8.40
   3  -9   3   45.20    7.30
   3  -9   3   40.00    8.70
   3   9   4   79.49    9.10
  -3  -9  -4   81.89   10.20
  -3  -9  -4   63.19   10.90
  -3  -9  -4   78.29   10.60
   3  -9   4   65.09    9.30
   3  -9   4   82.69    9.70
   3  -9   4   63.49   12.30
   3   9   5   39.20    7.30
  -3  -9  -5   56.29    9.30
  -3  -9  -5   39.80    8.70
   3  -9   5   57.29    8.20
   3  -9   5   41.80    9.10
   3  -9   5   44.50   12.00
   3   9   6   54.79    8.20
  -3  -9  -6   51.79    9.40
   3  -9   6   92.29   15.30
   3  -9   6   55.19    9.70
  -3  -9  -6   63.59    8.70
   3  -9   6   72.19    8.70
   3   9   7   85.89    9.90
   3  -9   7   99.49   11.50
   3  -9   7  109.49    9.60
   3  -9   7  109.79   17.30
  -3  -9  -7   90.29   10.30
   3  -9   7   81.79   12.40
   3   9   8   -2.40    4.60
   3  -9   8   -4.20   11.40
   3  -9   8    7.90    5.50
   3  -9   8   -5.30    7.10
  -3  -9  -8    9.60    8.10
   3  -9   8  -12.20    7.20
  -3  10   5   20.80   14.70
   3  10  -5   10.70    8.60
   3 -10  -5    5.40    9.30
  -3 -10   5    9.30   11.00
  -3 -10   5   -9.90    6.40
   3  10  -4   22.80    8.80
  -3  10   4   16.50    8.10
  -3  10   4   38.80   16.30
   3 -10  -4   46.50   11.70
   3 -10  -4   22.60    9.50
  -3 -10   4   41.40    8.00
  -3 -10   4   25.80    7.50
  -3 -10   4   25.70   11.60
  -3  10   3  105.29   13.50
   3  10  -3  124.09   13.40
  -3  10   3  140.69   25.00
  -3 -10   3  109.29   11.30
   3 -10  -3   94.79   13.50
  -3 -10   3  138.89   17.00
  -3  10   2   22.50    8.70
   3  10  -2   15.80    7.30
  -3 -10   2   14.40    7.60
   3 -10  -2   15.00    9.00
  -3 -10   2   20.80   10.70
  -3  10   1  106.19   13.50
   3  10  -1   96.19   11.00
  -3 -10   1   99.49   11.50
  -3 -10   1  100.69   15.20
   3 -10  -1   87.09   12.30
   3  10   0    2.00    6.20
  -3  10   0    2.40    7.60
   3 -10   0    0.10    7.90
  -3 -10   0   -2.80    9.10
  -3 -10   0    2.00    7.40
  -3  10  -1   23.50    8.60
   3  10   1   12.20    6.60
  -3 -10  -1    8.20    7.50
   3 -10   1    9.80    8.30
  -3 -10  -1   16.50   14.80
  -3  10  -2   24.50    9.90
   3  10   2   16.70    7.10
   3 -10   2   18.70   11.00
  -3 -10  -2    6.50    7.80
   3 -10   2   20.60    8.90
  -3 -10  -2   34.60    9.90
   3  10   3   28.00    7.70
  -3 -10  -3   22.40    8.90
   3 -10   3   20.30    8.80
  -3 -10  -3   33.40    9.30
   3 -10   3   41.00   10.00
   3 -10   3   28.90   12.10
   3  10   4    1.00    6.50
   3 -10   4    2.00   12.20
  -3 -10  -4    1.50   11.70
   3 -10   4   11.70    7.60
   3 -10   4  -14.40    8.50
  -3 -10  -4    8.50    8.20
  -4   0  19   -3.40   14.30
  -4   0  18  269.57   23.00
   4   0 -17   -3.70   11.50
   4   0 -17    3.80    2.40
   4   0 -17   -1.00    3.10
  -4   0  17   -2.50   10.90
   4   0 -16   27.10    3.90
  -4   0  16   26.40   11.40
   4   0 -16   21.10    3.80
   4   0 -16   23.20   10.90
  -4   0  16   23.30    4.20
   4   0 -15    0.50    2.10
   4   0 -15   -4.20    3.00
   4   0 -15   -2.80    8.30
  -4   0  15    1.60    9.20
  -4   0  15   -2.20    2.60
  -4   0  14    9.00    8.90
   4   0 -14   13.80    2.50
  -4   0  14   13.20    2.70
   4   0 -14   13.20    8.50
   4   0 -14    8.40    3.40
  -4   0  13   -1.50    2.10
   4   0 -13   -4.60    6.20
   4   0 -13   -3.90    2.80
  -4   0  12  261.37   16.00
   4   0 -12  251.37   10.30
  -4   0  12  257.37    8.80
   4   0 -12  244.78   15.40
   4   0 -11    4.10    5.70
  -4   0  11   -2.50    5.30
  -4   0  11    1.00    1.80
  -4   0  11    1.30    1.80
   4   0 -11    1.60    2.60
  -4   0  10  263.17    8.80
  -4   0  10  269.77    9.40
  -4   0  10  300.27   15.30
   4   0 -10  262.97   10.30
  -4   0   9   -3.30    4.20
   4   0  -9   -6.60    4.20
  -4   0   9    0.40    1.40
   4   0  -9    0.80    2.20
  -4   0   9   -0.80    1.40
   4   0  -8 2230.08   62.69
  -4   0   8 2277.87   66.99
  -4   0   8 2268.97   61.29
  -4   0   8 2262.57   62.09
   4   0  -8 2325.57   66.99
  -4   0   7   -0.40    1.20
   4   0  -7   -2.90    3.40
   4   0  -7    2.10    2.00
  -4   0   7    1.50    1.50
  -4   0   7   -3.70    3.50
   4   0  -6    1.00    3.30
  -4   0   6   -1.50    3.20
   4   0  -6    5.90    2.20
  -4   0   6    1.50    1.60
   4   0  -5    3.50    2.10
   4   0  -5    1.20    2.20
  -4   0   5    2.40    1.60
   4   0  -4   24.80    3.40
  -4   0   4   29.90    3.20
   4   0  -4   23.60    4.00
   4   0  -4   20.70    2.80
  -4   0   4   21.30    3.80
  -4   0   3    4.40    2.10
   4   0  -3   -0.10    1.40
   4   0  -3    4.90    2.30
  -4   0   2 1411.76   41.40
   4   0  -2 1483.85   40.40
   4   0  -2 1507.15   42.30
  -4   0   2 1550.24   42.30
   4   0  -2 1416.76   41.40
  -4   0   1    5.40    2.70
   4   0  -1    2.90    2.00
   4   0  -1    1.40    1.90
   4   0   0  114.99    6.00
  -4   0   0  140.09    6.10
   4   0   0  131.69    5.60
  -4   0  -1    1.80    2.30
   4   0   1   -0.20    2.00
  -4   0  -1   -3.10    1.70
   4   0   1   -2.70    2.00
   4   0   2  341.17   11.90
  -4   0  -2  344.17   11.80
   4   0   2  333.67   11.50
   4   0   2  367.36   11.60
  -4   0  -2  340.57   11.90
   4   0   3   -1.70    1.50
   4   0   3    0.20    1.90
  -4   0  -3    2.00    2.00
   4   0   3   -2.40    1.90
   4   0   4 9999.00  290.87
  -4   0  -4 9913.21  292.07
   4   0   5   -0.60    1.80
   4   0   5   -2.80    2.60
   4   0   5   -2.60    2.10
  -4   0  -5   -1.10    1.90
   4   0   5   -1.90    1.50
   4   0   6  238.78    8.90
   4   0   6  266.57    9.70
  -4   0  -6  244.78    9.50
   4   0   6  232.78   11.40
   4   0   6  255.67   10.30
   4   0   7   -0.60    2.00
  -4   0  -7   -2.20    2.10
   4   0   7   -2.20    2.30
  -4   0  -8  163.28    7.60
   4   0   8  156.88    6.70
   4   0   8  161.68    8.00
   4   0   8  155.58    8.90
  -4   0  -9   -3.80    2.40
   4   0   9   -0.70    3.70
   4   0   9   -1.40    1.50
   4   0  10 1063.19   31.40
   4   0  10 1026.70   30.00
   4   0  10 1040.80   34.20
  -4   0 -10  987.70   30.80
   4   0  11   -4.90    2.80
  -4   0 -11   -1.60    3.30
   4   0  11    0.20    5.30
  -4   0 -12  166.28    9.10
   4   0  12  181.78   13.10
   4   0  12  172.28    9.00
  -4   0 -13    0.90    3.80
   4   0  13   -5.20    5.70
   4   0  13    0.10    3.70
  -4   0 -14   61.39    5.00
  -4   0 -14   55.19    7.20
   4   0  14   59.39   12.70
   4   0  14   58.19    6.80
   4   0  15   -4.00    8.00
   4   0  15   -0.30    3.70
  -4   0 -15   -5.10    4.40
  -4   0 -15    3.20    2.70
   4   0  16  137.69   17.30
  -4   0 -16  151.98    7.40
   4   0  16  147.69    9.60
  -4   0 -16  133.29    9.80
   4   0  17   -2.00    4.60
   4   0  17   -7.20   10.60
  -4   1  19  171.68   25.50
  -4  -1  19  182.78   24.70
  -4   1  18    9.30   13.10
  -4  -1  18    8.20   12.40
  -4   1  17   12.90   12.90
   4  -1 -17    5.70   12.80
   4  -1 -17    2.30    4.70
   4  -1 -17   15.10    3.90
  -4  -1  17    9.70   11.60
  -4   1  16  130.69   16.60
  -4   1  16  122.69    7.40
   4   1 -16  103.19   15.60
   4  -1 -16  106.49    8.30
   4  -1 -16  112.79    6.90
   4  -1 -16  108.09   16.60
  -4  -1  16   95.29   16.30
   4   1 -15  110.59   14.60
  -4   1  15  134.49   15.90
  -4   1  15  122.89    7.00
  -4  -1  15  123.79   16.60
   4  -1 -15  114.29    8.10
   4  -1 -15  115.69    6.90
   4  -1 -15  113.39   14.20
   4   1 -14    7.20    8.00
   4   1 -14   14.90    1.60
  -4   1  14   15.70    3.40
  -4   1  14   15.10    9.60
   4  -1 -14   11.30    3.90
  -4  -1  14    8.80    8.60
   4  -1 -14   12.20    3.20
   4  -1 -14   15.00    9.00
  -4   1  13  187.88    8.10
   4   1 -13  180.68    6.50
   4   1 -13  187.38   15.00
   4   1 -13  179.58    6.10
  -4   1  13  195.08   16.30
   4  -1 -13  189.48    9.40
  -4  -1  13  203.98   15.50
   4  -1 -13  185.98   14.40
  -4   1  12   98.49   12.50
   4   1 -12  104.59   11.30
   4   1 -12   97.49    4.70
  -4   1  12  100.69    5.60
   4  -1 -12  103.39   11.60
  -4  -1  12   97.49   11.60
   4  -1 -12   98.19    6.50
  -4   1  11   23.10    3.10
  -4   1  11   28.20    8.10
  -4   1  11   28.60    4.00
   4   1 -11   34.10    3.30
   4  -1 -11   26.50    7.20
   4  -1 -11   23.80    3.90
   4   1 -10  143.09    6.10
  -4   1  10  132.59   11.30
   4   1 -10  153.38   11.30
  -4   1  10  136.49    6.60
  -4   1  10  141.79    6.30
  -4  -1  10  156.88   11.70
   4  -1 -10  151.38    7.30
  -4  -1  10  153.18    5.40
   4  -1 -10  139.19   13.00
  -4   1   9  407.36   12.80
  -4   1   9  390.66   13.20
   4   1  -9  446.16   18.20
   4   1  -9  394.66   12.70
  -4   1   9  392.46   18.10
   4  -1  -9  381.06   13.70
  -4  -1   9  425.76   18.30
   4  -1  -9  372.56   17.40
  -4  -1   9  402.76   12.10
  -4   1   8   24.20    5.80
  -4   1   8   21.60    2.70
  -4   1   8   20.80    2.90
   4   1  -8   23.70    5.50
   4   1  -8   18.60    3.00
   4  -1  -8   21.30    5.60
  -4  -1   8   25.20    5.70
  -4  -1   8   18.30    2.30
   4  -1  -8   23.40    3.60
   4   1  -7  896.01   25.60
  -4   1   7  895.81   25.30
   4   1  -7  872.61   29.30
  -4   1   7  870.81   25.80
  -4   1   7  926.11   29.80
  -4  -1   7  932.31   30.10
   4  -1  -7  874.21   29.60
  -4  -1   7  837.62   25.10
   4  -1  -7  875.21   26.40
  -4   1   6  177.28    7.00
   4   1  -6  177.28    6.70
   4   1  -6  166.58    9.50
  -4   1   6  185.98   10.10
  -4   1   6  170.78    6.40
   4  -1  -6  172.18    9.60
  -4  -1   6  177.98    6.70
  -4  -1   6  170.98    9.60
   4  -1  -6  173.78    7.30
   4   1  -5  193.48    7.20
  -4   1   5  185.88    7.20
  -4   1   5  183.88    6.80
   4   1  -5  187.48    9.40
  -4   1   5  199.78   10.00
   4  -1  -5  191.28    7.70
   4  -1  -5  189.98    9.70
  -4  -1   5  184.08    9.40
  -4  -1   5  195.88    7.40
  -4   1   4   23.90    2.70
   4   1  -4   19.20    2.60
  -4   1   4   18.00    2.50
   4   1  -4   20.80    3.80
  -4  -1   4   27.30    3.20
   4  -1  -4   26.70    4.60
   4  -1  -4   26.90    3.20
  -4  -1   4   23.00    4.10
  -4   1   3   13.60    3.70
   4   1  -3    3.40    1.10
  -4   1   3    3.30    1.90
   4   1  -3    6.20    2.60
  -4   1   3    4.30    1.70
   4   1  -3    4.20    1.90
  -4  -1   3    4.60    2.40
  -4  -1   3    6.00    2.20
   4  -1  -3    9.60    2.40
   4  -1  -3   14.20    3.90
  -4   1   2  185.38    8.40
   4   1  -2  183.68    7.10
   4   1  -2  185.48    6.00
  -4   1   2  188.08    7.20
   4   1  -2  180.18    7.60
   4  -1  -2  194.98    7.80
  -4  -1   2  178.88    7.90
  -4  -1   2  185.58    7.40
  -4   1   1 1163.78   34.30
  -4   1   1 1194.48   33.20
   4   1  -1 1082.19   32.80
   4   1  -1 1208.58   32.10
   4   1  -1 1141.29   32.90
   4  -1  -1 1154.68   33.40
  -4  -1   1 1143.09   33.10
  -4  -1   1 1102.59   32.90
   4  -1  -1 1219.08   34.60
   4  -1  -1 1191.08   32.50
   4   1   0  215.08    8.20
   4   1   0  224.98    7.50
  -4   1   0  223.08    9.40
   4   1   0  213.28    7.70
  -4   1   0  229.28    8.60
  -4  -1   0  226.18    7.90
  -4  -1   0  218.18    8.40
   4  -1   0  229.98    8.50
   4  -1   0  209.78    9.20
   4  -1   0  230.58    7.90
   4   1   1  746.43   21.40
   4   1   1  765.32   21.80
  -4   1  -1  772.52   22.60
   4   1   1  712.53   22.20
   4  -1   1  776.42   23.80
   4  -1   1  788.22   22.40
   4  -1   1  744.43   22.60
  -4  -1  -1  759.42   21.50
  -4  -1  -1  722.53   22.40
  -4   1  -2  972.10   29.50
   4   1   2  916.41   27.50
  -4   1  -2  941.81   27.80
   4   1   2  981.50   27.30
   4   1   2  923.21   26.50
   4  -1   2  922.21   27.70
   4  -1   2 1007.10   27.80
   4  -1   2  965.60   29.40
  -4  -1  -2  917.61   27.70
   4   1   3 2078.69   61.19
   4   1   3 2248.18   60.69
   4   1   3 2349.56   61.19
  -4   1  -3 2182.98   63.59
  -4   1  -3 2228.68   61.49
   4  -1   3 2162.08   63.39
   4  -1   3 2406.56   61.79
   4  -1   3 2192.28   61.39
  -4  -1  -3 2148.78   61.49
  -4   1  -4  105.49    5.60
   4   1   4   91.39    4.90
   4   1   4   98.99    5.20
   4   1   4   99.19    4.50
   4   1   4   98.99    5.30
   4  -1   4  101.99    5.90
   4  -1   4   92.69    5.00
  -4  -1  -4   93.39    5.30
   4  -1   4   96.69    7.00
   4   1   5  611.44   19.10
   4   1   5  612.24   19.70
   4   1   5  612.14   18.90
   4   1   5  644.24   19.20
  -4   1  -5  634.04   19.30
   4  -1   5  599.14   18.70
   4  -1   5  616.74   20.50
  -4  -1  -5  600.44   19.40
   4  -1   5  599.84   21.90
   4  -1   5  644.84   19.70
  -4   1  -6   20.30    3.30
   4   1   6   17.10    3.10
   4   1   6   16.00    3.00
   4   1   6   16.00    2.50
  -4  -1  -6   16.80    3.10
   4  -1   6   19.30    4.00
   4  -1   6   16.20    2.40
   4  -1   6   16.00    5.10
   4  -1   6   19.90    3.50
   4   1   7   13.30    3.10
   4   1   7   11.60    2.80
   4   1   7   10.10    2.40
  -4   1  -7    7.60    2.80
   4  -1   7    6.50    4.90
   4  -1   7   13.90    3.20
   4  -1   7   10.30    3.80
   4  -1   7    5.60    1.90
  -4  -1  -7    8.40    2.90
   4   1   8  176.28    9.00
   4   1   8  182.28    8.10
  -4   1  -8  176.78    8.00
   4   1   8  176.48    7.60
   4  -1   8  169.88    6.90
   4  -1   8  177.48   10.30
   4  -1   8  151.58   11.60
  -4  -1  -8  169.38    8.30
   4  -1   8  184.78    8.70
   4   1   9  349.07   12.90
   4   1   9  359.36   12.50
   4   1   9  358.36   14.50
  -4   1  -9  351.86   12.60
   4  -1   9  339.77   17.50
   4  -1   9  348.07   15.70
  -4  -1  -9  341.07   13.20
   4  -1   9  347.07   11.50
   4  -1   9  354.26   13.10
  -4   1 -10   98.59    6.30
   4   1  10   89.19    8.10
   4   1  10   73.69    5.90
  -4  -1 -10   86.79    6.50
   4  -1  10   77.69    6.20
   4  -1  10   86.29    4.60
   4  -1  10   73.69    8.50
   4   1  11  509.05   17.90
   4   1  11  551.24   20.90
  -4   1 -11  507.25   17.10
   4  -1  11  523.35   22.30
   4  -1  11  503.75   15.90
  -4  -1 -11  515.85   18.30
   4  -1  11  518.75   18.00
   4   1  12  203.78   10.00
  -4   1 -12  198.28    9.10
   4   1  12  200.68   12.70
   4  -1  12  193.88   13.60
  -4  -1 -12  192.18   10.00
   4  -1  12  190.78    9.80
  -4   1 -13    7.90    3.70
   4   1  13   19.10    4.20
   4   1  13   11.40    7.00
  -4  -1 -13   15.90    4.60
  -4  -1 -13   14.90    3.60
   4  -1  13   18.50    4.50
   4   1  14    8.00    7.60
  -4   1 -14   12.60    2.20
   4   1  14    9.10    4.20
  -4   1 -14    7.70    3.90
  -4  -1 -14   13.70    4.90
   4  -1  14   10.20    8.50
  -4  -1 -14   10.80    3.50
   4  -1  14   15.00    4.50
  -4   1 -15  252.87    8.60
   4   1  15  264.67   12.30
  -4   1 -15  225.58    9.80
   4   1  15  243.58   19.80
   4  -1  15  240.88   11.90
   4  -1  15  270.27   20.10
  -4  -1 -15  248.78   12.60
  -4  -1 -15  261.77   11.20
  -4   1 -16   22.60    3.80
   4   1  16   23.00    5.20
   4   1  16   19.10   10.10
  -4   1 -16   27.40    3.90
   4  -1  16   35.80    5.80
   4  -1  16   32.20   12.10
  -4  -1 -16   35.00    6.80
  -4  -1 -16   33.70    5.10
   4  -1  16   42.00   14.20
   4   1  17   74.49    8.40
   4   1  17   76.99   14.20
   4  -1  17   92.69    8.40
   4  -1  17   70.09   19.00
  -4  -1 -17   74.09    7.80
   4  -1  17   73.49   15.90
  -4   2  18    4.40    5.10
  -4   2  18   17.00   14.80
   4  -2 -18   17.60    5.80
   4  -2 -18  -14.10    6.20
  -4  -2  18    4.20   14.20
  -4   2  17  105.89   18.20
  -4   2  17   95.39    7.80
   4  -2 -17   86.89   10.00
   4  -2 -17  108.29    8.10
  -4  -2  17   92.89   17.40
   4  -2 -17   86.69   16.10
   4   2 -16  129.79   17.50
  -4   2  16  196.98   20.70
  -4   2  16  167.58    9.20
   4  -2 -16  116.99   16.00
  -4  -2  16  164.58   18.90
   4  -2 -16  155.98    9.30
   4  -2 -16  144.49   10.80
   4   2 -15  172.38   16.50
  -4   2  15  187.48   17.70
  -4   2  15  158.28    9.00
   4  -2 -15  166.18   17.30
   4  -2 -15  169.78   10.60
  -4  -2  15  171.88   17.40
  -4   2  14  222.38   10.00
   4   2 -14  185.18   16.20
  -4   2  14  245.58   18.00
   4  -2 -14  217.38   16.80
   4  -2 -14  223.88   11.20
  -4  -2  14  212.68   17.50
  -4   2  13   64.59    6.90
   4   2 -13  110.69   12.60
  -4   2  13  108.89   13.30
  -4  -2  13  111.39   13.40
   4  -2 -13   86.99   12.60
   4  -2 -13   80.39    7.40
   4   2 -12  283.17   16.60
  -4   2  12  272.97   10.80
  -4  -2  12  268.77   20.10
   4  -2 -12  289.07   17.20
   4  -2 -12  275.17   11.90
  -4   2  11  351.66   12.50
  -4   2  11  339.47   12.90
   4   2 -11  344.37   17.70
  -4   2  11  354.36   18.10
   4  -2 -11  345.87   13.30
  -4  -2  11  358.76   18.80
   4  -2 -11  353.96   17.70
   4   2 -10   53.79    8.30
  -4   2  10   39.20    4.30
   4   2 -10   40.00    2.90
  -4   2  10   65.19    9.50
  -4   2  10   40.20    4.80
   4  -2 -10   37.40   12.80
  -4  -2  10   60.29    9.30
   4  -2 -10   38.90    5.00
  -4  -2  10   44.50    2.20
   4   2  -9   20.60    1.90
  -4   2   9   20.00    3.10
  -4   2   9   16.40    3.10
   4   2  -9   22.50    6.20
  -4  -2   9   21.00    6.30
   4  -2  -9   24.40    6.30
  -4  -2   9   18.90    2.10
   4  -2  -9   19.70    3.40
  -4   2   8  165.68    7.00
   4   2  -8  162.48    5.80
  -4   2   8  189.48   11.70
   4   2  -8  165.58   10.70
  -4   2   8  163.38    7.40
  -4  -2   8  164.78   11.00
   4  -2  -8  163.78    7.70
  -4  -2   8  152.88    6.10
   4  -2  -8  155.68   10.50
   4   2  -7   35.80    2.50
   4   2  -7   39.20    6.50
  -4   2   7   29.00    3.70
  -4   2   7   27.90    3.60
   4  -2  -7   28.20    3.80
   4  -2  -7   35.10    6.40
  -4  -2   7   35.40    3.50
   4   2  -6    8.40    1.70
  -4   2   6   12.00    2.50
   4   2  -6    9.20    4.00
  -4   2   6    7.30    2.40
  -4  -2   6   11.60    4.40
   4  -2  -6   10.20    2.80
  -4  -2   6   12.30    2.40
   4  -2  -6   14.10    4.60
  -4   2   5  578.34   18.10
   4   2  -5  583.84   17.30
  -4   2   5  603.24   21.10
  -4   2   5  571.54   17.80
   4   2  -5  567.14   20.20
   4  -2  -5  575.24   18.60
   4  -2  -5  578.04   20.90
  -4  -2   5  583.54   17.70
  -4  -2   5  598.74   20.80
  -4   2   4  774.02   23.40
  -4   2   4  796.12   26.10
  -4   2   4  773.42   23.60
   4   2  -4  791.42   23.00
   4   2  -4  860.11   21.90
   4   2  -4  808.12   25.40
  -4  -2   4  757.72   23.20
   4  -2  -4  780.72   24.00
  -4  -2   4  795.22   25.50
   4  -2  -4  779.72   26.10
  -4   2   3  246.28   11.10
   4   2  -3  260.07    7.60
  -4   2   3  247.88    9.00
   4   2  -3  243.48   10.00
   4   2  -3  241.68    8.50
  -4   2   3  239.78    9.00
  -4  -2   3  253.97   10.30
   4  -2  -3  241.88   11.20
   4  -2  -3  250.87    9.50
  -4  -2   3  237.58    8.80
   4   2  -2 1168.28   34.30
  -4   2   2 1263.77   34.90
  -4   2   2 1239.08   36.90
  -4   2   2 1210.48   34.70
   4   2  -2 1187.28   35.10
   4   2  -2 1232.98   33.40
   4  -2  -2 1193.88   35.10
  -4  -2   2 1219.28   35.40
   4  -2  -2 1216.48   36.90
  -4  -2   2 1223.18   34.70
   4   2  -1 2681.33   72.99
   4   2  -1 2651.33   72.89
  -4   2   1 2715.33   73.09
  -4   2   1 2628.64   75.19
   4   2  -1 2681.43   71.99
  -4  -2   1 2664.03   72.99
   4  -2  -1 2665.33   75.29
  -4  -2   1 2644.64   73.19
   4  -2  -1 2661.13   73.49
   4   2   0  494.55   14.20
  -4   2   0  471.75   17.20
   4   2   0  448.56   14.80
  -4   2   0  465.25   14.90
   4   2   0  453.65   14.00
  -4  -2   0  462.95   15.10
  -4  -2   0  456.75   14.10
   4  -2   0  476.25   15.30
   4  -2   0  484.45   17.20
  -4   2  -1 1054.69   30.00
   4   2   1  989.80   28.20
   4   2   1 1033.90   30.10
  -4   2  -1 1048.50   32.70
   4   2   1 1115.59   29.50
   4  -2   1 1035.60   30.30
  -4  -2  -1 1025.00   30.30
   4  -2   1 1088.09   32.70
   4  -2   1 1081.99   30.00
  -4  -2  -1  908.21   28.30
   4   2   2  128.19    5.90
  -4   2  -2  131.89    5.90
   4   2   2  139.99    5.70
  -4   2  -2  127.69    8.30
   4  -2   2  143.29    6.70
  -4  -2  -2  123.89    6.30
   4  -2   2  125.89    8.10
   4  -2   2  133.99    6.00
  -4   2  -3  390.26   12.70
  -4   2  -3  387.76   16.00
   4   2   3  396.56   12.70
   4   2   3  380.76   13.00
  -4  -2  -3  363.36   13.30
   4  -2   3  371.66   15.60
   4  -2   3  386.76   13.20
   4  -2   3  397.56   13.30
   4   2   4  566.54   15.80
  -4   2  -4  553.24   17.40
   4   2   4  571.64   18.10
   4   2   4  591.84   17.80
  -4  -2  -4  554.84   18.40
   4  -2   4  578.24   18.00
   4  -2   4  542.15   21.10
   4  -2   4  590.84   18.50
  -4   2  -5  100.49    5.40
   4   2   5   95.99    5.40
   4   2   5   96.09    5.10
   4   2   5  113.19    4.50
   4  -2   5  101.49    5.50
  -4  -2  -5   91.09    5.90
   4  -2   5   89.39    8.60
   4  -2   5  101.69    6.50
  -4   2  -6    4.30    2.20
   4   2   6    0.40    1.90
   4   2   6    0.20    1.90
  -4  -2  -6    2.40    2.50
   4  -2   6    4.90    3.20
   4  -2   6    2.30    2.10
   4  -2   6    6.40    4.60
   4  -2   6    2.90    3.50
   4   2   7  753.72   22.80
  -4   2  -7  730.63   21.80
   4   2   7  718.63   22.30
   4   2   7  740.23   22.90
   4  -2   7  750.72   23.40
   4  -2   7  725.13   25.70
  -4  -2  -7  735.03   23.40
   4  -2   7  700.53   21.60
   4  -2   7  705.33   27.30
   4   2   8  315.97   12.10
  -4   2  -8  328.37   11.00
   4   2   8  316.97   12.00
   4   2   8  321.67   11.90
   4  -2   8  316.77   15.00
  -4  -2  -8  308.07   12.60
   4  -2   8  306.77   12.70
   4  -2   8  316.27   10.60
   4  -2   8  308.47   16.70
  -4   2  -9  137.79    6.50
   4   2   9  144.59    8.20
   4   2   9  138.29    7.40
   4  -2   9  135.49    8.10
   4  -2   9  144.79   10.60
   4  -2   9  131.39   12.10
  -4  -2  -9  132.79    7.90
   4  -2   9  135.69    5.70
   4   2  10  187.08    9.00
   4   2  10  199.28   10.40
  -4   2 -10  186.08    7.60
   4  -2  10  197.38   10.00
  -4  -2 -10  202.08   10.10
   4  -2  10  189.48   12.80
   4  -2  10  184.08   14.50
   4  -2  10  190.98    7.00
   4   2  11   67.99    7.70
   4   2  11   62.89    5.80
  -4   2 -11   59.29    4.40
   4  -2  11   58.19    3.40
   4  -2  11   52.79    6.10
  -4  -2 -11   69.99    6.80
   4  -2  11   57.69   11.20
   4  -2  11   66.89    9.80
   4   2  12  132.79   10.50
   4   2  12  139.99    8.50
  -4   2 -12  148.59    6.00
   4  -2  12  125.59   13.00
  -4  -2 -12  131.69    9.30
   4  -2  12  140.39    8.80
   4  -2  12  141.89   15.00
  -4  -2 -12  155.08    8.20
  -4   2 -13  229.58    7.60
   4   2  13  228.98   11.20
   4   2  13  243.98   14.40
  -4   2 -13  236.18    7.70
   4  -2  13  265.97   17.30
  -4  -2 -13  240.28   12.20
  -4  -2 -13  248.68   11.20
   4  -2  13  202.78   18.10
   4  -2  13  234.08   11.30
   4   2  14   38.90    5.70
   4   2  14   36.60    8.40
   4  -2  14   41.40   10.80
   4  -2  14   46.60    6.60
  -4  -2 -14   56.39    8.00
   4  -2  14   38.30   12.10
  -4  -2 -14   39.60    5.50
   4   2  15   58.79    6.70
   4   2  15   59.89   10.40
   4  -2  15   65.69    7.70
  -4  -2 -15   60.39    7.40
  -4  -2 -15   72.69    9.40
   4  -2  15   50.39   14.60
   4  -2  15   66.19   14.20
   4   2  16  179.38   10.50
   4   2  16  151.98   22.70
   4  -2  16  175.68   19.30
  -4  -2 -16  177.48   10.80
  -4  -2 -16  196.98   12.60
   4  -2  16  163.88   24.60
   4  -2  16  185.98   10.70
   4   2  17   -3.20    4.50
   4   2  17    6.60   11.00
   4  -2  17    9.70   12.70
  -4  -2 -17    5.90    5.30
   4  -2  17   15.30    5.60
  -4   3  18   35.90    6.80
  -4   3  18   24.40   16.40
   4  -3 -18   22.30    8.90
  -4  -3  18   20.20   15.30
   4  -3 -18   43.60    7.10
  -4   3  17    7.70    5.00
  -4   3  17    6.00   14.10
  -4  -3  17    6.50   13.30
   4  -3 -17    6.30    8.40
   4  -3 -17    8.90   11.50
   4  -3 -17   15.30    5.30
  -4   3  16  268.77   12.50
  -4   3  16  254.37   21.90
   4  -3 -16  242.38   19.60
  -4  -3  16  240.08   22.10
   4  -3 -16  264.07   12.70
   4  -3 -16  246.18   14.20
  -4   3  15   13.20    4.50
  -4   3  15   21.40   11.70
   4  -3 -15    4.40    5.50
   4  -3 -15   12.10    9.50
  -4  -3  15   16.20   11.40
   4  -3 -15   15.40    4.70
  -4   3  14   15.20    4.60
  -4   3  14   36.60   11.50
   4   3 -14   41.60   10.90
  -4  -3  14   24.30   10.60
   4  -3 -14    6.40    8.70
   4  -3 -14   14.70    5.80
   4   3 -13   69.89   11.70
  -4   3  13  103.49   15.40
  -4   3  13   61.19    6.50
   4  -3 -13   62.99   11.10
   4  -3 -13   75.09    7.90
  -4  -3  13   75.49   12.40
  -4   3  12  492.85   23.10
  -4   3  12  459.45   17.00
   4   3 -12  468.15   22.60
  -4  -3  12  499.95   24.10
   4  -3 -12  479.95   18.20
   4  -3 -12  493.85   23.00
  -4   3  11   85.69    8.20
  -4   3  11  129.49   12.70
  -4   3  11  114.49    6.80
   4   3 -11  120.09   11.40
   4  -3 -11  111.99    7.60
   4  -3 -11  105.59   11.10
  -4   3  10  108.59   11.10
   4   3 -10   88.89    9.90
  -4   3  10   78.99    6.20
  -4   3  10   83.79    6.20
  -4  -3  10   75.39   10.50
   4  -3 -10   81.39    6.90
  -4  -3  10   80.59    3.10
   4  -3 -10   82.19    9.90
   4   3  -9   -1.10    4.80
  -4   3   9   16.60    6.60
  -4   3   9   -3.70    2.30
   4  -3  -9   -2.10    5.10
   4  -3  -9    1.70    2.80
  -4  -3   9    0.50    5.50
  -4  -3   9    2.90    1.90
  -4   3   8   35.00    4.50
  -4   3   8   48.90    8.20
  -4   3   8   42.10    4.40
   4   3  -8   42.30    2.60
   4  -3  -8   48.40    7.70
  -4  -3   8   42.60    3.90
  -4  -3   8   45.80    7.90
   4  -3  -8   38.90    4.80
   4   3  -7    5.10    4.40
   4   3  -7    2.10    1.20
  -4   3   7   -3.20    2.30
  -4   3   7   -1.70    2.00
  -4   3   7   -0.20    4.90
  -4  -3   7    1.10    2.10
  -4  -3   7    3.80    4.20
   4  -3  -7    0.00    2.40
   4  -3  -7    2.50    4.60
  -4   3   6 1279.97   36.90
  -4   3   6 1276.47   37.10
   4   3  -6 1299.47   39.90
   4   3  -6 1231.18   35.40
   4   3  -6 1220.68   34.70
  -4   3   6 1294.57   40.20
   4  -3  -6 1270.57   37.50
   4  -3  -6 1268.77   40.10
  -4  -3   6 1231.08   35.90
  -4  -3   6 1293.97   40.30
  -4   3   5  310.07   11.40
   4   3  -5  315.67    9.40
   4   3  -5  305.67   10.10
   4   3  -5  299.67   13.20
  -4   3   5  285.17   13.70
  -4   3   5  310.87   11.40
   4  -3  -5  304.67   11.50
   4  -3  -5  283.37   13.90
  -4  -3   5  304.37   13.60
  -4  -3   5  302.07   10.60
   4   3  -4  773.62   25.00
  -4   3   4  778.62   26.20
   4   3  -4  756.72   22.40
  -4   3   4  744.93   23.30
  -4   3   4  750.22   23.40
   4   3  -4  766.92   21.60
  -4  -3   4  755.42   22.90
   4  -3  -4  743.03   26.10
   4  -3  -4  777.12   23.90
  -4  -3   4  777.52   25.40
   4   3  -3   75.39    5.80
   4   3  -3   81.09    3.60
  -4   3   3   75.99    4.50
  -4   3   3   65.39    6.70
   4   3  -3   76.99    4.10
  -4   3   3   72.19    5.20
   4  -3  -3   78.69    5.30
  -4  -3   3   74.69    5.70
   4  -3  -3   69.19    6.80
  -4  -3   3   70.99    4.50
  -4   3   2    2.00    2.40
  -4   3   2    1.20    3.30
  -4   3   2    4.00    2.20
   4   3  -2    2.80    1.50
   4   3  -2    2.90    2.50
   4   3  -2    2.50    1.60
  -4  -3   2    2.00    2.00
  -4  -3   2    4.90    2.70
   4  -3  -2    0.80    3.50
   4  -3  -2    5.30    2.50
   4   3  -1  101.29    5.10
   4   3  -1   95.29    5.20
   4   3  -1   95.79    4.40
  -4   3   1   71.29    7.20
  -4   3   1   95.49    5.80
  -4   3   1   94.99    4.90
   4  -3  -1  102.49    5.70
   4  -3  -1   86.29    7.30
  -4  -3   1   99.19    5.50
  -4  -3   1   85.89    5.20
  -4   3   0 1064.09   31.30
  -4   3   0 1054.89   30.50
  -4   3   0 1064.09   34.10
   4   3   0 1092.59   29.80
   4   3   0 1036.50   30.60
   4  -3   0 1018.80   33.50
  -4  -3   0 1013.70   29.90
   4  -3   0 1049.40   31.00
  -4  -3   0 1012.10   30.80
  -4   3  -1   12.70    4.30
   4   3   1   15.40    2.40
  -4   3  -1   16.90    2.70
   4   3   1   13.00    2.30
   4  -3   1   19.10    3.10
  -4  -3  -1   18.20    2.30
   4  -3   1   12.90    4.50
  -4  -3  -1   12.70    2.30
  -4  -3  -1   15.70    3.00
  -4   3  -2  252.57   13.10
   4   3   2  237.28    8.70
  -4   3  -2  246.48    8.90
   4   3   2  247.88    9.40
   4  -3   2  244.88    9.50
  -4  -3  -2  230.68    7.00
   4  -3   2  246.68    9.60
  -4  -3  -2  215.98    7.00
   4  -3   2  218.18   12.10
  -4  -3  -2  234.58    9.50
  -4   3  -3   83.89    7.90
   4   3   3   81.29    4.80
  -4   3  -3   90.19    4.70
   4   3   3   82.19    4.70
  -4  -3  -3   80.39    5.60
   4  -3   3   71.59    8.10
   4  -3   3   94.49    5.80
   4  -3   3   86.19    5.70
  -4   3  -4   20.30    2.70
   4   3   4   18.40    2.90
   4   3   4   20.70    3.20
   4  -3   4   19.60    3.40
  -4  -3  -4   14.50    3.30
   4  -3   4   15.40    5.50
   4  -3   4   22.70    3.70
   4   3   5   22.70    3.50
  -4   3  -5   30.00    3.30
   4   3   5   22.00    2.90
  -4  -3  -5   25.90    4.10
   4  -3   5   29.00    4.20
   4  -3   5   28.10    6.80
   4  -3   5   26.60    4.30
   4   3   6  614.64   18.60
   4   3   6  670.93   21.20
   4   3   6  656.03   20.60
  -4   3  -6  647.84   19.50
   4  -3   6  633.44   21.20
  -4  -3  -6  654.43   21.60
   4  -3   6  655.13   26.00
   4  -3   6  625.34   23.50
   4  -3   6  663.43   20.40
  -4   3  -7    2.30    1.90
   4   3   7    5.90    2.70
   4   3   7   -1.30    2.30
   4  -3   7   -1.20    4.30
  -4  -3  -7   -4.00    2.90
   4  -3   7    0.10    5.70
  -4  -3  -7    0.90    1.90
   4  -3   7    0.90    2.40
   4   3   8 1337.37   39.50
   4   3   8 1259.27   38.40
  -4   3  -8 1321.57   37.50
   4  -3   8 1393.36   44.00
   4  -3   8 1355.26   38.10
   4  -3   8 1339.47   45.90
   4  -3   8 1381.26   40.30
  -4  -3  -8 1349.66   38.40
   4   3   9   79.19    6.00
  -4   3  -9   82.39    4.40
   4  -3   9   79.89    4.50
   4  -3   9   82.99   11.40
   4  -3   9   88.99    9.80
  -4  -3  -9   83.19    6.30
   4  -3   9   90.59    8.10
  -4  -3  -9   83.79    7.30
   4   3  10   -0.90    2.90
  -4   3 -10    0.10    1.70
  -4  -3 -10   -1.00    3.50
   4  -3  10    2.40    5.70
   4  -3  10   -0.70    4.10
   4  -3  10    0.40    7.10
   4  -3  10   -1.10    1.60
  -4  -3 -10   -1.20    3.40
   4   3  11   96.49    8.60
   4   3  11   66.09    6.20
  -4   3 -11   73.49    3.60
   4  -3  11   69.19   10.90
   4  -3  11   69.99    3.40
   4  -3  11   83.59    7.20
  -4  -3 -11   72.99    7.50
  -4  -3 -11   74.59    7.10
   4  -3  11   72.39   12.40
  -4  -3 -11   77.49    6.60
   4   3  12   93.49    7.10
   4   3  12  126.59   10.40
  -4  -3 -12  107.19    9.20
  -4  -3 -12  107.59    8.20
   4  -3  12   79.79   14.50
   4  -3  12   93.59   12.70
   4  -3  12   91.09    8.10
   4   3  13   12.00    6.60
   4   3  13   -4.80    3.10
   4  -3  13   -4.80    4.40
   4  -3  13   -8.10    8.10
  -4  -3 -13    6.60    5.30
   4  -3  13   -4.50    9.90
  -4  -3 -13   -2.60    4.00
   4   3  14  103.89    8.00
   4   3  14  112.29   12.50
   4  -3  14  108.59   17.70
   4  -3  14   96.69    8.30
   4  -3  14  115.89   16.70
  -4  -3 -14  110.19    9.70
  -4  -3 -14  124.79   10.20
   4   3  15   22.70    9.10
   4   3  15   19.50    5.30
   4  -3  15   38.00   12.50
  -4  -3 -15   26.80    6.80
  -4  -3 -15   25.00    5.80
   4  -3  15   26.30    6.00
   4  -3  15   16.50   12.40
   4   3  16   -3.10    4.20
   4   3  16   -2.00    9.90
   4  -3  16   -0.90   11.80
  -4  -3 -16   18.50    7.10
  -4  -3 -16    3.10    5.60
   4  -3  16    7.50    5.20
  -4   4  17   95.09   19.30
  -4   4  17  102.59   10.10
   4  -4 -17  123.39   18.10
  -4  -4  17  103.59   18.40
   4  -4 -17  100.29   13.00
  -4   4  16   31.10   14.90
  -4   4  16   42.70    6.90
   4  -4 -16   56.79   13.00
  -4  -4  16   54.59   14.90
   4  -4 -16   39.90    8.70
  -4   4  15  158.18   10.10
  -4   4  15  172.48   18.60
   4  -4 -15  168.68   10.90
  -4  -4  15  166.38   19.20
   4  -4 -15  168.98   13.20
   4  -4 -15  172.88   18.30
  -4   4  14    5.20   11.10
  -4   4  14    5.70    4.60
   4   4 -14    7.60   16.20
  -4  -4  14    5.50    9.80
   4  -4 -14    6.10    6.00
   4  -4 -14   12.20    9.80
  -4   4  13   79.59    7.80
   4   4 -13   75.59   12.70
   4  -4 -13   70.39   12.10
  -4  -4  13   68.29   12.50
  -4   4  12   81.49    7.00
   4   4 -12   67.69   11.70
  -4   4  12   80.59   13.80
   4  -4 -12   89.79    8.20
   4  -4 -12   73.59   12.50
  -4  -4  12   69.19   12.90
   4   4 -11  429.96   21.50
  -4   4  11  467.85   22.40
  -4   4  11  435.26   16.60
   4  -4 -11  477.65   18.20
   4  -4 -11  432.26   21.00
  -4  -4  11  477.15   23.50
  -4   4  10  -10.10    5.50
   4   4 -10    0.10    5.90
  -4   4  10   -2.70    3.50
  -4   4  10    0.00    3.20
   4  -4 -10    4.60    6.10
  -4  -4  10    0.20    1.10
  -4  -4  10    1.30    2.10
   4  -4 -10    2.90    3.70
  -4   4   9  122.99   11.20
   4   4  -9  127.69   11.20
  -4   4   9  125.09    7.60
  -4   4   9  119.09    8.00
   4  -4  -9  130.29    8.40
  -4  -4   9  120.19    5.40
  -4  -4   9  128.79    5.10
  -4  -4   9  137.79   12.20
  -4  -4   9  123.39    6.20
   4   4  -8   -0.30    4.90
  -4   4   8    0.20    2.80
  -4   4   8   -0.40    3.30
  -4   4   8   -7.90    4.30
   4  -4  -8    3.30    5.50
  -4  -4   8    0.00    2.30
  -4  -4   8   -3.30    5.40
   4  -4  -8    0.10    3.20
   4   4  -7   56.19    4.10
  -4   4   7   48.80    5.30
  -4   4   7   52.59    8.00
  -4   4   7   45.00    6.10
  -4  -4   7   53.39    4.50
  -4  -4   7   64.49    8.50
   4  -4  -7   50.69    8.20
   4  -4  -7   53.29    5.80
  -4   4   6  122.89    9.50
  -4   4   6  133.79    7.50
  -4   4   6  131.79    7.60
   4   4  -6  151.58   10.20
   4   4  -6  136.49    5.80
   4  -4  -6  140.39    8.00
  -4  -4   6  132.69    9.90
   4  -4  -6  111.69    9.90
  -4  -4   6  133.79    6.60
   4   4  -5 1042.80   30.80
  -4   4   5 1067.69   35.30
   4   4  -5 1105.89   34.50
   4   4  -5 1063.19   30.30
  -4   4   5 1044.80   32.20
  -4   4   5 1088.69   32.50
   4  -4  -5 1077.59   32.80
   4  -4  -5 1031.10   35.30
  -4  -4   5 1084.29   34.90
  -4  -4   5 1057.49   31.40
   4   4  -4  112.99    5.40
   4   4  -4  113.79    7.90
  -4   4   4  101.99    6.70
  -4   4   4  105.79    6.40
   4   4  -4  107.89    5.00
   4  -4  -4  107.69    6.80
  -4  -4   4  106.59    7.90
  -4  -4   4   99.99    6.00
   4  -4  -4   88.99    9.20
  -4   4   3 1232.28   36.80
   4   4  -3 1280.37   35.20
   4   4  -3 1235.78   36.00
  -4   4   3 1206.78   39.70
  -4  -4   3 1221.58   36.30
   4  -4  -3 1238.98   37.20
  -4  -4   3 1254.47   38.20
   4  -4  -3 1291.87   40.10
  -4   4   2   64.19    5.20
   4   4  -2   69.79    4.50
  -4   4   2   52.69    7.10
  -4   4   2   70.09    5.20
   4   4  -2   71.39    4.10
   4  -4  -2   66.09    7.20
  -4  -4   2   66.49    5.00
   4  -4  -2   70.69    5.50
  -4  -4   2   68.39    5.70
   4   4  -1   78.69    5.10
   4   4  -1   95.39    4.80
  -4   4   1   87.39    6.20
  -4   4   1   77.69    8.10
  -4   4   1   89.09    5.50
   4  -4  -1   86.89    8.00
  -4  -4   1   90.09    6.80
  -4  -4   1   90.19    6.10
   4  -4  -1   86.19    6.00
  -4  -4   1   88.19    5.70
  -4   4   0  349.77   16.50
   4   4   0  376.26   12.30
  -4   4   0  366.46   13.60
  -4   4   0  367.56   12.90
   4   4   0  362.26   12.90
   4  -4   0  369.86   13.50
  -4  -4   0  349.07   13.30
   4  -4   0  351.96   16.10
  -4  -4   0  368.46   13.40
  -4  -4   0  361.86   12.80
  -4   4  -1  329.67   11.60
   4   4   1  317.47   11.80
  -4   4  -1  317.37   12.70
  -4   4  -1  324.17   16.10
   4   4   1  325.47   11.20
  -4  -4  -1  290.77   11.10
  -4  -4  -1  320.37   11.00
  -4  -4  -1  305.47   12.20
   4  -4   1  333.97   12.30
   4  -4   1  321.27   15.30
   4   4   2  123.59    6.70
  -4   4  -2  115.79   10.30
  -4   4  -2  130.99    6.30
  -4  -4  -2  128.29    5.50
  -4  -4  -2  134.09    7.40
   4  -4   2  132.59    7.20
  -4  -4  -2  132.09    5.40
   4  -4   2  125.09   10.20
   4   4   3    6.40    2.40
  -4   4  -3    8.20    2.50
  -4   4  -3    2.70    5.30
   4   4   3    4.70    2.60
  -4  -4  -3    4.10    2.90
  -4  -4  -3    2.30    1.70
   4  -4   3    8.80    5.30
   4  -4   3   11.10    3.10
  -4   4  -4   21.60    3.30
   4   4   4   19.70    3.20
  -4  -4  -4   20.30    1.60
  -4  -4  -4   19.50    4.20
   4  -4   4   15.10    6.50
   4  -4   4   25.40    4.00
   4  -4   4   22.80    4.90
  -4  -4  -4   19.40    1.40
   4   4   5   25.70    3.60
  -4   4  -5   29.50    3.40
   4  -4   5   23.60    4.50
   4  -4   5   20.10    7.10
   4  -4   5   30.10    4.20
  -4  -4  -5   20.00    5.00
   4   4   6   29.80    4.20
  -4   4  -6   34.10    3.70
   4  -4   6   38.20    5.60
  -4  -4  -6   37.60    2.30
   4  -4   6   43.30    7.40
   4  -4   6   35.60    5.10
   4  -4   6   41.00    8.60
  -4  -4  -6   33.50    4.60
   4   4   7  863.51   26.70
   4   4   7  937.81   29.10
  -4   4  -7  943.61   27.40
   4  -4   7  943.81   29.90
   4  -4   7  973.90   36.20
   4  -4   7  961.80   28.70
  -4  -4  -7  976.50   30.60
  -4  -4  -7  920.71   26.40
   4  -4   7  958.40   33.40
   4   4   8   49.80    5.20
   4   4   8   36.10    3.90
  -4   4  -8   50.79    3.90
  -4  -4  -8   44.10    6.20
   4  -4   8   57.39   10.50
  -4  -4  -8   45.90    4.10
   4  -4   8   48.40    8.70
   4  -4   8   49.60    5.40
   4  -4   8   59.59    7.00
   4   4   9  223.68   10.50
   4   4   9  202.48    9.30
  -4   4  -9  230.78    8.30
  -4  -4  -9  250.87   12.30
   4  -4   9  238.98   12.30
  -4  -4  -9  228.88    9.20
   4  -4   9  241.28    9.20
   4  -4   9  217.88   16.70
   4  -4   9  238.58   15.30
   4   4  10    0.80    3.30
  -4   4 -10   -1.10    1.70
  -4  -4 -10   -0.60    3.30
   4  -4  10   -2.30    4.70
  -4  -4 -10   -2.90    3.60
   4  -4  10   -4.70    7.50
   4  -4  10    0.80    2.00
   4  -4  10    1.30    6.70
  -4  -4 -10   -3.20    4.00
   4   4  11   54.89    6.00
   4   4  11   45.00    7.30
  -4   4 -11   62.99    3.30
  -4  -4 -11   50.19   10.20
   4  -4  11   54.09    7.10
   4  -4  11   50.89   12.40
  -4  -4 -11   53.99    6.70
   4  -4  11   56.69    3.10
  -4  -4 -11   53.39    7.40
   4  -4  11   63.79   11.30
   4   4  12   39.40    6.80
   4   4  12   27.40    5.20
  -4  -4 -12   39.30    6.00
   4  -4  12   21.30   11.30
  -4  -4 -12   34.90    6.10
  -4  -4 -12   36.70    6.60
   4  -4  12   37.40    6.70
   4  -4  12   34.50   10.60
   4   4  13  155.88   11.70
   4   4  13  184.18   10.20
  -4  -4 -13  180.58   12.20
   4  -4  13  185.88   17.50
  -4  -4 -13  194.58   11.80
   4  -4  13  175.88   11.00
   4  -4  13  168.58   19.60
   4   4  14   -1.70    7.10
   4   4  14    1.20    4.00
   4  -4  14    3.60    5.10
   4  -4  14   -4.00   10.30
  -4  -4 -14    5.80    5.30
  -4  -4 -14    0.20    6.20
   4   4  15    3.20    9.00
   4   4  15   16.10    5.20
  -4  -4 -15   26.20    6.80
  -4  -4 -15   22.00    8.10
   4  -4  15   17.50   12.20
   4  -4  15   16.80    5.80
   4   4  16   -1.00    5.00
  -4  -4 -16   21.70    8.50
   4  -4  16   -5.40   13.00
   4  -4  16   14.90    5.90
  -4  -4 -16    1.50    6.80
  -4   5  16  215.88   20.10
  -4   5  16  194.18   13.00
   4  -5 -16  225.58   14.00
   4  -5 -16  199.28   16.40
  -4  -5  16  178.58   22.40
   4  -5 -16  186.78   21.00
  -4   5  15  101.99    9.50
  -4   5  15  134.79   16.40
   4  -5 -15   96.59   13.00
  -4  -5  15  119.39   19.00
   4  -5 -15  101.99   17.10
   4  -5 -15  113.99   10.00
  -4   5  14   19.40   10.00
  -4   5  14    3.40    4.90
   4  -5 -14   13.40    5.70
   4  -5 -14    1.50    7.20
  -4  -5  14   14.10   12.00
   4  -5 -14    3.70   10.30
  -4   5  13  105.59    8.70
  -4   5  13  107.59   14.10
   4  -5 -13   92.09   14.20
   4  -5 -13  109.89   10.60
  -4  -5  13   97.19   16.30
  -4   5  12  209.68   11.40
  -4   5  12  174.88   15.80
  -4  -5  12  201.58   17.90
   4  -5 -12  234.98   13.00
   4  -5 -12  201.08   16.50
  -4   5  11  148.09    9.50
   4   5 -11  157.48   14.30
  -4   5  11  161.08   13.80
   4  -5 -11  165.28   14.90
  -4  -5  11  166.58    5.70
  -4  -5  11  152.98    6.40
   4  -5 -11  171.68   11.00
  -4  -5  11  168.88   16.00
  -4  -5  11  146.09    7.10
  -4   5  10  112.09    8.10
  -4   5  10   93.69   11.40
  -4  -5  10  101.59    4.80
   4  -5 -10   92.29   12.30
  -4  -5  10  111.39   13.40
   4  -5 -10   91.59    8.80
  -4  -5  10  101.79    6.30
  -4  -5  10  102.09    6.10
  -4   5   9    4.30    3.70
  -4   5   9   -1.50    4.10
  -4  -5   9    7.30    2.10
   4  -5  -9    3.70    6.70
  -4  -5   9    4.20    3.00
  -4  -5   9    5.70    8.30
   4  -5  -9    2.30    5.00
  -4   5   8    7.00    4.00
  -4   5   8   12.70    4.50
  -4   5   8    7.90    5.80
  -4  -5   8   11.30    3.40
   4  -5  -8   11.70    7.70
  -4  -5   8   15.80    2.60
   4  -5  -8   15.10    4.80
  -4  -5   8   19.50    7.20
   4   5  -7   32.00    4.50
  -4   5   7   31.70    7.30
  -4   5   7   38.30    5.60
  -4   5   7   44.50    6.00
  -4  -5   7   38.20    4.90
   4  -5  -7   47.20    5.50
  -4  -5   7   50.29    4.20
  -4  -5   7   53.19    9.20
  -4   5   6   62.19    6.60
   4   5  -6   77.69    5.20
  -4   5   6   70.59    9.10
  -4   5   6   65.69    6.30
   4  -5  -6   59.99    9.60
   4  -5  -6   67.39    6.10
  -4  -5   6   70.99    5.60
  -4   5   5  148.39    9.20
  -4   5   5  176.48    8.60
   4   5  -5  169.08    7.50
  -4   5   5  151.78   11.00
  -4  -5   5  156.68    8.10
  -4  -5   5  178.98   11.30
   4  -5  -5  139.89   12.00
   4  -5  -5  174.68    9.50
  -4   5   4 1192.58   36.90
  -4   5   4 1192.78   36.50
   4   5  -4 1228.28   34.90
  -4   5   4 1182.58   39.90
   4  -5  -4 1209.58   39.80
  -4  -5   4 1159.58   35.70
   4  -5  -4 1239.98   37.30
  -4  -5   4 1223.18   38.80
   4   5  -3  612.74   19.20
  -4   5   3  613.24   21.40
  -4   5   3  619.14   20.70
  -4   5   3  613.64   24.30
  -4  -5   3  602.44   22.30
  -4  -5   3  615.74   20.30
   4  -5  -3  617.24   23.80
   4  -5  -3  615.64   21.20
  -4  -5   3  593.44   23.50
  -4   5   2   26.60    5.00
  -4   5   2   17.80    6.40
   4   5  -2   26.00    3.50
  -4  -5   2   37.70    6.10
   4  -5  -2   21.40    4.00
   4  -5  -2   30.80    6.50
  -4  -5   2   39.40    6.90
  -4  -5   2   32.80    4.90
  -4   5   1  811.42   26.30
  -4   5   1  793.12   29.60
  -4   5   1  797.42   25.10
  -4  -5   1  794.82   25.70
   4  -5  -1  818.32   25.80
   4  -5  -1  770.92   28.80
  -4  -5   1  774.62   25.30
  -4  -5   1  756.72   26.60
  -4   5   0 1063.09   37.10
  -4   5   0 1037.00   31.50
   4   5   0 1068.59   30.90
  -4   5   0 1040.40   32.80
  -4  -5   0 1018.90   32.10
  -4  -5   0 1051.19   31.70
  -4  -5   0  985.70   32.10
   4  -5   0 1073.09   32.30
   4  -5   0 1009.60   35.50
   4   5   1  161.88    7.20
  -4   5  -1  137.59   12.00
  -4   5  -1  154.58    7.70
  -4   5  -1  160.68    9.40
   4  -5   1  158.28    8.50
  -4  -5  -1  147.49    8.00
  -4  -5  -1  164.08    7.90
   4   5   2   50.39    4.50
  -4   5  -2   59.99    9.90
  -4   5  -2   44.70    4.50
  -4  -5  -2   45.90    4.50
  -4  -5  -2   42.00    5.50
  -4  -5  -2   45.20    4.30
   4  -5   2   60.19    5.60
   4  -5   2   52.59    8.70
  -4   5  -3  210.88    8.90
   4   5   3  200.58    9.00
  -4   5  -3  208.28   15.20
  -4  -5  -3  214.18    8.10
   4  -5   3  208.58    9.80
  -4  -5  -3  208.48   10.40
  -4  -5  -3  211.28    8.20
   4  -5   3  205.08   13.90
   4   5   4    4.90    2.60
  -4   5  -4    3.20    2.40
   4  -5   4    2.60    6.00
  -4  -5  -4    1.90    3.70
  -4  -5  -4    3.00    1.80
   4  -5   4    6.10    3.50
   4   5   5   46.00    4.90
  -4   5  -5   53.59    4.70
   4  -5   5   61.99    6.20
  -4  -5  -5   53.39    6.50
  -4  -5  -5   47.10    3.70
   4  -5   5   50.49    6.40
   4  -5   5   52.29    9.80
  -4   5  -6  254.77    9.90
   4   5   6  244.08   10.50
   4  -5   6  252.37   16.80
   4  -5   6  264.67   11.50
  -4  -5  -6  250.47    8.20
   4  -5   6  254.37   12.00
  -4  -5  -6  250.07   12.50
   4  -5   6  249.08   14.80
   4   5   7   11.20    3.60
   4   5   7   10.50    2.60
  -4   5  -7   11.60    3.00
   4  -5   7   16.00    8.10
   4  -5   7   13.30    4.30
   4  -5   7   10.30    6.70
  -4  -5  -7   19.70    5.00
   4  -5   7   15.00    5.20
  -4  -5  -7   15.80    2.40
  -4   5  -8  352.06   11.80
   4   5   8  330.37   13.50
   4   5   8  281.27   11.00
   4  -5   8  338.07   14.80
   4  -5   8  343.67   13.30
  -4  -5  -8  324.97   10.60
  -4  -5  -8  326.67   14.40
   4  -5   8  338.77   20.60
  -4  -5  -8  332.87   15.00
   4  -5   8  315.37   17.90
   4   5   9   76.49    5.40
   4   5   9   93.79    7.10
  -4   5  -9   96.59    5.50
  -4  -5  -9  101.79    8.90
   4  -5   9  100.69    9.00
   4  -5   9   91.69    6.90
   4  -5   9   98.19   14.20
  -4  -5  -9   90.69    5.30
   4  -5   9   86.79   12.10
  -4  -5  -9   91.79    8.30
   4   5  10    0.10    3.30
   4   5  10   -3.40    2.70
   4  -5  10    4.00    5.40
  -4  -5 -10    0.70    3.10
   4  -5  10   -2.10    2.80
  -4  -5 -10    1.60    4.80
   4  -5  10    4.70    9.40
  -4  -5 -10    2.90    4.70
   4  -5  10    1.60    8.20
   4   5  11  109.89    7.20
   4   5  11  121.39    8.60
   4  -5  11  147.69   15.40
  -4  -5 -11  127.39   10.80
  -4  -5 -11  129.89   10.00
   4  -5  11  127.89   17.70
   4  -5  11  129.09    5.70
   4  -5  11  140.69   10.30
  -4  -5 -11  126.29    7.60
   4   5  12  243.98   11.10
   4   5  12  245.18   12.60
  -4  -5 -12  260.17   11.50
  -4  -5 -12  277.87   14.60
  -4  -5 -12  277.07   15.70
   4  -5  12  272.27   14.20
   4  -5  12  273.37   20.20
   4  -5  12  259.87   25.60
   4   5  13   17.90    4.60
   4   5  13    7.60    4.40
   4  -5  13   10.40    6.20
   4  -5  13   18.30   11.00
  -4  -5 -13   25.90    7.40
  -4  -5 -13   10.60    6.20
   4   5  14  108.29    8.30
   4   5  14   77.29    8.30
   4  -5  14  103.59   10.00
  -4  -5 -14   80.99   10.50
  -4  -5 -14  122.29   15.70
   4  -5  14  102.59   16.70
   4   5  15   13.50    5.70
   4  -5  15   21.40    6.80
   4  -5  15   -1.90   12.40
  -4  -5 -15   37.10    9.10
  -4  -5 -15   24.30    8.20
  -4   6  15   44.10    8.10
  -4   6  15   67.09   12.70
  -4  -6  15   48.70   15.70
   4  -6 -15   50.29   14.40
   4  -6 -15   41.70   10.20
  -4   6  14   96.59   14.50
  -4   6  14   76.59    9.20
  -4  -6  14   67.29   16.10
   4  -6 -14   64.89   10.50
   4  -6 -14   59.59   13.50
   4  -6 -14   72.89    9.00
  -4   6  13   19.40    9.60
  -4   6  13    6.50    5.20
   4  -6 -13   18.50    7.20
   4  -6 -13    5.20    7.20
  -4  -6  13    4.60   11.90
   4  -6 -13   -1.60    9.70
  -4   6  12  110.99    9.50
  -4   6  12  111.99   17.30
   4  -6 -12  111.39   15.00
  -4  -6  12  113.69   16.60
   4  -6 -12   97.89   11.20
  -4  -6  12   93.19    4.50
  -4   6  11   88.69    9.50
  -4  -6  11   90.39    5.00
  -4  -6  11   80.49    7.10
   4  -6 -11   81.89   10.10
   4  -6 -11  120.89   14.40
  -4  -6  11   92.19    6.60
  -4  -6  11   91.79   14.90
  -4   6  10   49.40   10.20
  -4   6  10   55.49    7.60
  -4  -6  10   52.79    5.90
  -4  -6  10   58.09   11.80
   4  -6 -10   82.69   13.60
  -4  -6  10   56.09    6.20
  -4  -6  10   47.10    4.60
   4  -6 -10   46.50    8.10
  -4   6   9   26.00    8.70
  -4   6   9   21.90    5.50
  -4  -6   9   25.80    9.00
   4  -6  -9   27.20    6.20
  -4  -6   9   21.50    3.40
   4  -6  -9   28.60    9.10
  -4  -6   9   20.90    4.30
  -4   6   8  269.17   16.80
  -4   6   8  284.17   13.60
   4   6  -8  268.07   11.80
   4  -6  -8  283.97   14.20
  -4  -6   8  314.97   18.30
   4  -6  -8  227.78   17.20
  -4  -6   8  291.07   10.90
  -4  -6   8  271.57   11.70
  -4   6   7   -8.50    6.00
  -4   6   7    2.70    4.30
   4   6  -7    3.90    3.60
  -4   6   7    2.90    4.30
  -4  -6   7   16.70    7.80
  -4  -6   7    1.60    3.40
   4  -6  -7    3.20    4.50
  -4  -6   7    4.90    2.70
   4   6  -6  229.98   10.20
  -4   6   6  213.98   11.60
  -4   6   6  213.68   11.70
  -4   6   6  208.68   14.50
  -4  -6   6  234.58   15.00
   4  -6  -6  224.48   12.10
  -4  -6   6  230.78   16.00
  -4  -6   6  212.28    9.40
  -4  -6   6  226.28   10.40
  -4   6   5   -0.70    4.10
  -4   6   5    3.90    3.90
   4   6  -5    3.50    3.70
  -4   6   5   -2.40    6.20
  -4  -6   5    4.30    3.40
  -4  -6   5    4.40    3.00
   4  -6  -5    1.60    3.80
   4  -6  -5    0.20    5.90
  -4  -6   5    1.30    6.30
  -4  -6   5    8.20    6.30
  -4   6   4   48.20    6.70
  -4   6   4   58.39    9.50
  -4   6   4   44.40    5.20
   4   6  -4   61.69    5.20
  -4  -6   4   49.10    8.90
   4  -6  -4   52.19    6.90
  -4  -6   4   55.69    5.60
   4  -6  -4   59.39    8.50
  -4  -6   4   51.79    5.70
   4   6  -3   20.10    3.80
  -4   6   3   14.80    4.10
  -4   6   3   21.30    7.40
  -4   6   3   16.10    4.40
  -4  -6   3   17.60    3.90
   4  -6  -3   14.80    4.90
  -4  -6   3   26.80    7.00
  -4  -6   3   24.00    6.20
   4  -6  -3   29.40    7.10
  -4   6   2  517.35   23.50
  -4   6   2  514.95   18.80
  -4   6   2  513.45   20.00
   4   6  -2  554.54   18.00
   4  -6  -2  542.95   19.70
   4  -6  -2  516.25   22.20
  -4  -6   2  495.45   21.30
  -4  -6   2  511.15   20.00
  -4  -6   2  502.35   18.70
   4   6  -1   90.19    6.40
  -4   6   1   81.49    6.80
  -4   6   1   71.39   10.60
  -4   6   1   78.89    8.10
  -4  -6   1   84.29    7.20
  -4  -6   1   93.59    8.90
   4  -6  -1   86.79    7.70
  -4  -6   1   85.39    7.90
   4  -6  -1  111.39   10.50
  -4   6   0  218.58   10.30
  -4   6   0  209.08   16.10
   4   6   0  213.98    9.70
  -4   6   0  206.48   11.70
  -4  -6   0  222.88   11.70
  -4  -6   0  223.68   11.20
  -4  -6   0  212.18   10.90
   4  -6   0  219.48   11.30
   4  -6   0  215.98   14.40
   4   6   1  196.48    9.30
  -4   6  -1  203.68    9.80
  -4   6  -1  208.18   15.60
  -4   6  -1  189.38   11.50
   4  -6   1  209.28   10.70
   4  -6   1  209.48   14.30
  -4  -6  -1  204.68   10.00
  -4  -6  -1  188.78   10.20
  -4  -6  -1  211.98   11.00
   4   6   2   19.60    4.00
  -4   6  -2   20.00    8.40
  -4   6  -2   20.70    4.10
  -4   6  -2   17.30    5.40
   4  -6   2   30.70    7.80
   4  -6   2   19.60    4.80
  -4  -6  -2   13.30    4.70
  -4  -6  -2   28.20    5.00
   4   6   3   49.80    5.40
  -4   6  -3   66.99   11.90
   4  -6   3   61.29   10.70
  -4  -6  -3   62.99    5.50
  -4  -6  -3   50.49    5.20
   4  -6   3   61.69    7.20
  -4  -6  -3   59.49    5.60
  -4  -6  -3   43.10    6.50
   4   6   4  292.07   12.30
  -4   6  -4  297.17   12.00
  -4  -6  -4  304.17   11.00
  -4  -6  -4  244.88   10.90
   4  -6   4  307.57   18.50
   4  -6   4  331.47   13.60
  -4  -6  -4  312.17   14.20
  -4  -6  -4  276.67   15.10
  -4   6  -5   -2.80    2.80
   4   6   5    0.10    2.30
   4  -6   5   -4.30    4.70
   4  -6   5    1.10    7.20
   4  -6   5   -0.60    4.00
  -4  -6  -5    0.80    3.70
  -4  -6  -5    1.20    3.40
  -4   6  -6    7.30    3.50
   4   6   6    7.70    3.60
  -4  -6  -6    4.30    4.70
   4  -6   6    3.20    7.70
   4  -6   6    8.30    4.50
  -4  -6  -6    9.70    2.90
   4  -6   6   10.30    7.00
   4  -6   6    1.10    4.80
  -4  -6  -6    8.40    4.70
   4   6   7   49.30    5.90
  -4   6  -7   52.99    5.80
  -4  -6  -7   60.69    7.40
   4  -6   7   56.59   11.50
   4  -6   7   58.09   10.60
  -4  -6  -7   53.79    4.30
   4  -6   7   58.49    7.60
   4  -6   7   58.89    7.90
  -4  -6  -7   52.69    8.10
   4   6   8   36.30    5.00
   4  -6   8   39.40    6.30
   4  -6   8   44.10    7.40
  -4  -6  -8   39.30    6.40
   4  -6   8   40.60    9.90
  -4  -6  -8   40.80    7.20
  -4  -6  -8   38.60    3.70
   4  -6   8   34.30   10.80
   4   6   9    8.60    3.60
   4   6   9    8.20    3.00
   4  -6   9   15.40    6.30
   4  -6   9   16.40   10.20
  -4  -6  -9   16.80    5.80
  -4  -6  -9   15.10    2.70
   4  -6   9    7.10    4.80
  -4  -6  -9   16.00    6.00
   4  -6   9   13.30    8.80
   4   6  10  126.39    8.50
   4  -6  10  118.59   15.50
  -4  -6 -10  149.59   11.00
  -4  -6 -10  146.99   11.90
  -4  -6 -10  139.99    6.20
   4  -6  10  133.99    8.70
   4  -6  10  146.59   11.50
   4   6  11  102.99    8.70
   4   6  11   90.09    6.30
   4  -6  11  123.79   11.00
   4  -6  11  118.59    6.70
  -4  -6 -11  113.99   11.80
  -4  -6 -11  107.39    6.10
   4  -6  11  106.09   15.50
  -4  -6 -11  102.39   10.50
   4   6  12   56.09    5.40
   4   6  12   64.59    7.90
   4  -6  12   66.29    4.40
   4  -6  12   67.59   14.10
  -4  -6 -12   65.29   10.10
   4  -6  12   69.79    3.60
   4  -6  12   67.19    9.10
  -4  -6 -12   76.79   10.50
   4   6  13   86.09    8.90
   4  -6  13  104.09   11.60
  -4  -6 -13  114.49   11.70
   4  -6  13  111.89   17.90
   4   6  14   33.40    6.80
  -4  -6 -14   32.20    9.10
   4  -6  14   36.10    8.00
   4  -6  14   19.20   13.20
  -4   7  14  -11.40    6.20
  -4   7  14    0.60   11.00
   4  -7 -14  -21.70   12.20
  -4  -7  14  -13.00   13.60
   4  -7 -14   -7.50    8.80
  -4   7  13   47.30    8.50
  -4   7  13   50.29   12.20
   4  -7 -13   31.10   12.80
  -4  -7  13   47.00   15.20
   4  -7 -13   32.90    9.40
  -4   7  12    6.80    6.10
  -4   7  12    1.00    9.40
   4  -7 -12   -0.90   10.10
  -4  -7  12   -1.40    2.50
   4  -7 -12   -6.60    6.80
  -4  -7  12  -10.10   10.90
  -4  -7  12   -4.30    4.00
  -4   7  11   23.50    9.30
  -4   7  11   10.20    5.90
   4  -7 -11    0.70    9.20
  -4  -7  11   11.30    5.20
  -4  -7  11    5.70   10.80
  -4  -7  11    2.10    3.10
  -4  -7  11    8.50    4.40
   4  -7 -11   -1.40    6.70
  -4   7  10    0.90    5.50
  -4   7  10    6.70   10.20
  -4  -7  10   18.10    4.40
   4  -7 -10    5.80    9.50
  -4  -7  10    9.30    3.40
  -4  -7  10   11.90   12.80
   4  -7 -10   14.00    7.00
  -4  -7  10    9.10   10.30
  -4   7   9  479.45   20.30
  -4   7   9  473.85   31.10
  -4  -7   9  456.05   27.30
   4  -7  -9  484.15   21.30
   4  -7  -9  479.65   24.80
  -4  -7   9  476.25   16.60
  -4  -7   9  474.95   17.70
  -4  -7   9  489.95   25.30
  -4   7   8   17.20   10.10
   4   7  -8    5.80    5.20
  -4   7   8   12.50    5.70
  -4  -7   8   28.20    5.20
   4  -7  -8   20.80    6.50
  -4  -7   8   22.20    4.30
  -4  -7   8   15.50   10.50
   4  -7  -8   -7.50    9.60
  -4  -7   8   12.50    9.30
  -4   7   7  464.65   23.00
  -4   7   7  472.45   19.70
   4   7  -7  472.35   17.70
  -4  -7   7  484.35   16.80
   4  -7  -7  443.66   19.10
   4  -7  -7  382.96   21.90
  -4  -7   7  474.15   23.20
  -4  -7   7  457.25   24.60
  -4   7   6   12.50    5.30
   4   7  -6   10.20    4.30
  -4   7   6    5.10    7.90
   4  -7  -6    8.50    4.50
  -4  -7   6   13.70    8.90
  -4  -7   6   12.10    4.40
  -4  -7   6   17.70    8.80
  -4  -7   6    9.60    3.80
  -4   7   5   15.70    5.40
  -4   7   5   14.50    8.60
   4   7  -5   18.00    4.60
   4  -7  -5   17.80    6.00
  -4  -7   5   13.70    8.70
  -4  -7   5   12.30    4.50
  -4  -7   5   10.50    6.70
   4  -7  -5    9.20    8.00
  -4  -7   5   17.70    4.20
  -4   7   4   -5.30    4.20
   4   7  -4    0.90    3.50
  -4   7   4   -1.80    4.40
  -4   7   4   -9.50    7.00
  -4  -7   4   -7.90    5.70
   4  -7  -4    7.50    6.70
   4  -7  -4   -0.50    5.00
  -4  -7   4    2.10    7.00
  -4  -7   4   -4.10    3.90
  -4   7   3   54.59   11.20
   4   7  -3   58.89    6.60
  -4   7   3   59.79    6.30
  -4   7   3   51.29    7.50
  -4  -7   3   55.39    7.60
  -4  -7   3   60.89   11.20
   4  -7  -3   63.39    7.10
  -4  -7   3   56.79    6.30
  -4  -7   3   60.79    8.90
   4  -7  -3   84.09   11.10
  -4   7   2    4.90    4.30
  -4   7   2   12.20    4.80
  -4   7   2   -7.00    7.00
   4   7  -2    3.90    3.30
  -4  -7   2   -0.90    4.20
   4  -7  -2   14.50    7.20
  -4  -7   2    2.70    5.50
  -4  -7   2    1.30    3.70
   4  -7  -2   -0.30    4.80
  -4   7   1  138.99   10.90
  -4   7   1  133.99   14.20
   4   7  -1  147.89    8.80
  -4   7   1  145.89    9.40
   4  -7  -1  144.09   13.00
  -4  -7   1  136.09    9.70
   4  -7  -1  132.69   10.00
  -4  -7   1  153.28   12.30
  -4  -7   1  137.49    9.40
  -4  -7   1  135.59   10.70
   4   7   0    2.10    3.50
  -4   7   0    1.80    5.40
  -4   7   0    2.70    3.90
  -4  -7   0    0.30    4.10
   4  -7   0    6.80    6.50
  -4  -7   0   -0.70    4.70
   4  -7   0   -8.30    7.20
  -4  -7   0   13.80    5.70
  -4  -7   0    4.20    4.40
  -4   7  -1   31.00   10.50
  -4   7  -1   38.20    6.10
  -4   7  -1   42.30    7.50
   4   7   1   42.60    5.70
   4  -7   1   34.10    6.50
  -4  -7  -1   55.39    7.40
  -4  -7  -1   36.20    6.40
   4  -7   1   50.09    9.80
  -4  -7  -1   50.79    7.20
  -4   7  -2   -1.80    5.30
   4   7   2    0.60    3.30
  -4   7  -2   -4.40    9.00
  -4   7  -2    7.20    4.00
  -4  -7  -2   18.80    4.80
   4  -7   2   10.50    7.50
  -4  -7  -2    1.20    4.20
   4  -7   2    5.90    4.70
  -4  -7  -2    2.30    4.80
  -4  -7  -2    5.20    4.70
   4   7   3  473.45   18.40
  -4   7  -3  516.55   18.70
   4  -7   3  494.95   25.10
  -4  -7  -3  505.45   20.60
   4  -7   3  504.25   19.50
  -4  -7  -3  513.45   18.10
  -4  -7  -3  537.35   20.00
  -4  -7  -3  483.65   17.80
   4   7   4   37.50    5.40
  -4   7  -4   49.00    6.80
  -4  -7  -4   38.80    7.00
  -4  -7  -4   35.80    5.60
   4  -7   4   39.00   10.60
  -4  -7  -4   38.40    5.80
   4  -7   4   41.90    6.80
  -4   7  -5  233.58   10.90
   4   7   5  200.18   11.00
  -4  -7  -5  225.98   12.40
  -4  -7  -5  217.18    9.50
  -4  -7  -5  226.58   13.30
   4  -7   5  230.08   12.60
   4  -7   5  225.88   18.30
   4   7   6   -1.10    3.40
   4  -7   6   -2.30    5.10
  -4  -7  -6    2.20    3.00
  -4  -7  -6    0.70    5.40
  -4  -7  -6    5.20    3.60
   4  -7   6    4.10    9.50
   4  -7   6    7.90    7.80
  -4  -7  -6    4.10    5.00
   4  -7   6    4.80    5.20
   4   7   7    4.10    4.00
   4  -7   7    4.10    7.90
   4  -7   7   -2.80    5.50
   4  -7   7    4.90    9.50
   4  -7   7   -1.10    5.50
  -4  -7  -7    5.90    5.20
  -4  -7  -7   -5.60    5.20
  -4  -7  -7    5.10    3.20
   4   7   8   -2.50    3.70
   4  -7   8   -9.80    8.20
  -4  -7  -8   -3.00    4.10
  -4  -7  -8    0.60    2.70
   4  -7   8   -2.90    5.40
   4  -7   8   -9.50    6.10
   4   7   9   79.89    7.20
  -4  -7  -9  112.19   11.20
   4  -7   9   86.19   10.40
  -4  -7  -9   84.09   10.00
   4  -7   9   96.29   15.10
   4  -7   9   87.69   10.20
   4   7  10    6.40    4.30
  -4  -7 -10   11.80    7.00
   4  -7  10    0.60    9.90
   4  -7  10    2.80    5.50
   4  -7  10   13.90    7.10
   4   7  11  131.29    9.30
   4  -7  11  129.09   18.00
   4  -7  11  150.08   14.00
   4  -7  11  128.79    9.80
   4  -7  11  139.79    9.30
  -4  -7 -11  148.19   12.50
   4   7  12    8.70    5.40
   4  -7  12    8.10    8.80
  -4  -7 -12   12.20    7.30
   4  -7  12    3.30   11.80
  -4   8  12   37.00    8.90
  -4   8  12   52.19   13.50
  -4  -8  12   53.89   16.00
   4  -8 -12   37.10   10.20
   4  -8 -12   53.09   13.30
  -4   8  11   22.90   11.50
  -4   8  11    7.80    6.90
  -4  -8  11   15.30    6.40
   4  -8 -11   11.00   10.70
  -4  -8  11   10.40    4.60
  -4  -8  11   -1.60   11.40
   4  -8 -11    3.10    8.30
  -4   8  10   21.50   11.10
  -4   8  10    8.50    5.90
  -4  -8  10    5.00    4.60
   4  -8 -10   11.20    7.60
   4  -8 -10   10.50   11.00
  -4  -8  10   16.60    5.70
  -4  -8  10   15.20   11.70
  -4   8   9   13.00   10.50
  -4   8   9    5.60    6.60
  -4  -8   9   13.00   10.90
  -4  -8   9   10.20    4.70
  -4  -8   9   34.60   13.50
  -4  -8   9   10.60    5.30
   4  -8  -9    8.90    7.70
  -4   8   8  250.87   15.10
  -4   8   8  289.37   21.20
   4   8  -8  271.17   14.30
  -4  -8   8  278.07   24.00
  -4  -8   8  251.97   12.10
  -4  -8   8  261.77   13.30
   4  -8  -8  242.98   16.10
  -4  -8   8  239.08   19.30
  -4   8   7    8.70   10.10
  -4   8   7    0.20    5.90
   4   8  -7   -0.50    5.80
  -4  -8   7    5.20    4.20
   4  -8  -7   -2.80    7.00
  -4  -8   7   10.10   12.40
  -4  -8   7    7.30    9.50
  -4  -8   7   17.60    5.40
   4   8  -6  140.59   10.90
  -4   8   6  181.78   18.10
  -4   8   6  147.49   12.00
  -4  -8   6  154.68   15.20
   4  -8  -6  103.59   14.70
  -4  -8   6  171.38   19.70
  -4  -8   6  134.89   10.50
  -4  -8   6  138.49    9.50
   4  -8  -6  127.99   12.80
  -4   8   5   23.70   11.30
   4   8  -5   31.90    6.70
  -4   8   5   30.90    7.40
  -4  -8   5   35.80   10.70
  -4  -8   5   28.00    9.30
  -4  -8   5   28.40    6.30
  -4  -8   5   27.40    5.90
   4  -8  -5   24.40    7.40
   4  -8  -5   16.90    9.80
  -4   8   4   42.90    8.10
  -4   8   4   43.10   12.30
   4   8  -4   50.89    7.30
  -4  -8   4   43.20    6.90
  -4  -8   4   42.60    7.00
   4  -8  -4   46.70    7.60
  -4  -8   4   45.20   10.90
  -4   8   3   13.60    6.50
   4   8  -3   10.40    4.70
  -4   8   3    8.20   10.00
  -4  -8   3    5.50    7.00
  -4  -8   3    9.50    5.20
  -4  -8   3   12.40    4.90
   4  -8  -3    3.90    5.90
   4  -8  -3   32.80    8.30
  -4  -8   3   12.00    9.00
  -4   8   2   35.90    7.70
   4   8  -2   47.40    6.80
  -4   8   2   49.00   13.50
  -4  -8   2   83.09   13.10
  -4  -8   2   48.80    7.30
  -4  -8   2   55.89   10.00
   4  -8  -2   44.60    7.80
   4  -8  -2   73.59   11.50
  -4  -8   2   49.40    7.00
   4   8  -1    7.90    4.50
  -4   8   1   11.70    6.20
  -4   8   1    5.30    9.80
   4  -8  -1   30.70    9.30
  -4  -8   1   19.40    6.00
  -4  -8   1   12.80    5.10
  -4  -8   1   12.00    6.70
   4  -8  -1   15.70    6.40
  -4  -8   1   30.10    8.30
  -4   8   0  151.48   12.30
  -4   8   0  138.19   17.60
   4   8   0  127.29    9.10
   4  -8   0  126.49   11.00
  -4  -8   0  145.69   11.40
  -4  -8   0  136.09   10.00
  -4  -8   0  136.79   11.20
   4  -8   0  167.88   17.00
   4   8   1   17.50    4.90
  -4   8  -1   19.50    7.10
  -4   8  -1   29.40   12.20
   4  -8   1   25.20    9.70
  -4  -8  -1   20.30    5.70
  -4  -8  -1   18.80    6.30
   4  -8   1   15.30    6.30
  -4  -8  -1   17.30    6.20
   4   8   2   78.69    7.80
  -4   8  -2   75.79   10.40
  -4  -8  -2   82.99    8.80
   4  -8   2   74.39    9.20
  -4  -8  -2   85.09    8.90
  -4  -8  -2   81.09    8.60
   4  -8   2   93.39   14.60
   4   8   3    3.40    4.20
   4  -8   3    0.80    6.20
   4  -8   3   24.50   10.10
  -4  -8  -3    5.60    4.90
  -4  -8  -3   10.20    5.80
  -4  -8  -3    6.00    5.40
   4   8   4  313.87   14.80
   4  -8   4  322.67   15.90
  -4  -8  -4  326.57   17.00
   4  -8   4  337.97   22.90
  -4  -8  -4  339.37   14.20
  -4  -8  -4  330.27   16.20
   4   8   5    6.60    4.40
   4  -8   5   15.30    9.30
  -4  -8  -5   21.80    6.70
   4  -8   5   14.80   10.80
  -4  -8  -5    8.80    4.30
  -4  -8  -5    4.00    6.10
   4   8   6   57.29    7.60
   4  -8   6   65.49    9.40
  -4  -8  -6   64.69    6.40
   4  -8   6  102.29   16.40
  -4  -8  -6   56.89    7.80
  -4  -8  -6   49.30    7.10
   4  -8   6   67.19   10.20
   4  -8   6   62.69   12.40
   4   8   7    0.00    4.20
   4  -8   7   -7.70    6.00
  -4  -8  -7    2.00    3.30
  -4  -8  -7   -1.00    6.60
   4  -8   7   -4.80    6.20
   4  -8   7   -0.50    9.40
  -4  -8  -7   -3.40    4.00
   4   8   8   15.10    5.10
   4  -8   8   15.30   11.00
   4  -8   8   16.20    7.70
   4  -8   8    1.10    7.00
  -4  -8  -8   11.50    3.80
  -4  -8  -8    8.50    5.00
  -4  -8  -8   20.20    5.90
   4   8   9   -5.50    4.20
   4  -8   9    3.70   11.50
   4  -8   9  -13.50    6.80
   4  -8   9   -1.10    7.70
   4  -8   9    5.10    4.50
  -4  -8  -9    0.50    7.10
   4   8  10   92.09    9.70
  -4  -8 -10  118.59   12.50
   4  -8  10  119.99   19.00
   4  -8  10   80.79   12.30
   4  -8  10  124.69   14.40
  -4   9   9   41.00   14.00
  -4   9   9   30.60    8.80
   4  -9  -9   26.10    9.80
  -4  -9   9   24.20   13.50
   4  -9  -9    3.70   14.00
  -4   9   8   14.70    7.90
  -4   9   8   25.20   13.00
   4   9  -8    7.20    7.60
  -4  -9   8   19.20    6.70
   4  -9  -8   -2.40    8.20
  -4  -9   8   13.70    6.10
  -4  -9   8    2.30   11.30
  -4   9   7   75.79   10.60
   4   9  -7   86.09   11.20
  -4   9   7   94.89   17.10
  -4  -9   7  110.99   19.40
  -4  -9   7   92.69    9.60
   4  -9  -7   61.39   11.20
  -4  -9   7   87.19   16.00
  -4  -9   7   86.69   10.30
   4   9  -6   27.80    8.00
  -4   9   6   20.90    7.50
  -4   9   6   39.60   13.90
  -4  -9   6   50.19   14.20
   4  -9  -6   23.90    8.90
  -4  -9   6   49.20    8.10
  -4  -9   6   30.40   11.30
  -4  -9   6   35.50    6.80
   4   9  -5   11.70    6.20
  -4   9   5   -1.80    6.80
  -4   9   5   12.20   13.60
  -4  -9   5   10.40   10.50
   4  -9  -5   -3.30    9.40
  -4  -9   5   13.20    6.20
  -4  -9   5   -2.40    5.90
  -4  -9   5   38.30   14.10
   4  -9  -5   -9.50    7.30
  -4   9   4   62.09   10.40
  -4   9   4  106.59   19.10
   4   9  -4   81.59    9.50
   4  -9  -4  126.89   15.20
  -4  -9   4   97.09   15.30
   4  -9  -4   73.99   11.80
  -4  -9   4   92.39   10.60
  -4  -9   4   90.49   10.20
  -4   9   3   57.99   10.00
   4   9  -3   72.09    8.90
  -4   9   3   67.99   16.30
  -4  -9   3   83.49    9.10
  -4  -9   3   81.89   13.80
  -4  -9   3   79.29   10.60
   4  -9  -3   69.69   10.00
  -4   9   2   18.70   12.60
  -4   9   2   -5.10    6.90
   4   9  -2    1.00    5.10
   4  -9  -2   -2.70    7.20
   4  -9  -2   24.40    9.90
  -4  -9   2    3.40    5.60
  -4  -9   2   10.30    7.10
  -4  -9   2   39.30   10.70
  -4   9   1   69.09   10.60
  -4   9   1   78.39   16.10
   4   9  -1   71.19    9.20
  -4  -9   1   92.99    9.50
  -4  -9   1   72.19   12.00
  -4  -9   1   73.99   10.80
   4  -9  -1  116.29   15.90
   4  -9  -1   70.59   10.90
  -4   9   0   64.49   16.80
   4   9   0   74.79    8.70
  -4   9   0   70.89   10.70
   4  -9   0   74.29   11.80
   4  -9   0   98.89   15.80
  -4  -9   0   64.59    9.20
  -4  -9   0   78.29   11.30
   4   9   1   26.30    6.30
  -4   9  -1   13.40    7.80
  -4  -9  -1   31.50    7.80
  -4  -9  -1   18.90    6.90
  -4  -9  -1   17.80    7.60
   4  -9   1   36.60    8.70
  -4   9  -2   47.90   10.00
   4   9   2   34.30    6.90
  -4  -9  -2   51.09    8.40
  -4  -9  -2   54.89   10.20
   4  -9   2   46.50    9.40
   4  -9   2   62.79   13.30
   4   9   3   93.19    9.30
  -4  -9  -3   89.09   10.50
   4  -9   3   79.39   11.00
  -4  -9  -3   73.29   10.40
   4   9   4   16.90    5.70
   4  -9   4    4.00    7.70
   4  -9   4   24.30   10.50
  -4  -9  -4    8.40    7.10
  -4  -9  -4    9.80    6.00
   4   9   5   68.69    8.80
  -4  -9  -5   82.59    9.10
   4  -9   5   92.89   15.00
  -4  -9  -5   79.59   11.10
   4  -9   5   62.09    9.90
   4   9   6    8.10    5.80
   4  -9   6   -3.40    7.60
   4  -9   6   21.40   11.60
   4  -9   6   11.30    7.60
  -4  -9  -6   -0.30    6.90
   4   9   7   -0.40    5.10
   4  -9   7   18.30    8.40
  -4  -9  -7   12.30    8.10
   4  -9   7   19.60    5.90
   4  -9   7   -4.50    8.20
   4  -9   7   11.30   11.60
  -4  -9  -8   16.70    9.50
   4  -9   8   10.00    9.40
   4  -9   8   20.50   10.20
   4  -9   8   19.60   13.40
   4  -9   8   20.00    9.50
  -4  10   5  170.18   22.10
   4  10  -5  133.69   13.90
  -4 -10   5  164.98   19.10
  -4 -10   5  148.99   12.10
   4 -10  -5  101.59   16.50
  -4 -10   5  147.69   17.90
   4  10  -4   10.10    7.30
  -4  10   4   22.30   15.60
  -4  10   4   12.10    8.50
  -4 -10   4   39.40   10.90
   4 -10  -4    6.20    9.10
   4 -10  -4   30.70   11.20
  -4 -10   4    3.20   11.10
  -4  10   3   68.79   17.70
  -4  10   3   38.70   10.40
   4  10  -3   38.00    8.40
   4 -10  -3   36.00   10.20
  -4 -10   3   38.30   12.50
  -4 -10   3   48.80    8.60
  -4  10   2    3.00    8.40
   4  10  -2    6.40    6.70
  -4  10   2   15.70   16.80
   4 -10  -2    7.00    9.30
  -4 -10   2   21.60    7.40
  -4 -10   2    3.20   10.20
   4  10  -1   35.40    7.70
  -4  10   1   31.50    9.60
   4 -10  -1   20.10    9.00
  -4 -10   1   33.80   11.20
  -4 -10   1   44.00    8.70
   4  10   0   21.00    7.30
  -4  10   0   15.90    9.40
  -4 -10   0   16.90    7.50
  -4 -10   0   22.20   11.50
   4 -10   0   10.60    8.70
  -4  10  -1   63.69   11.90
   4  10   1   90.39   10.40
   4 -10   1   64.79   11.20
  -4 -10  -1   81.69   13.60
  -4 -10  -1  101.09   12.90
   4  10   2    2.70    5.50
  -4 -10  -2   -1.50    7.20
  -4 -10  -2    7.00    8.70
   4 -10   2   -5.60    7.80
   4  10   3   20.60    6.90
   4 -10   3   22.10   11.90
  -4 -10  -3   25.60    8.50
   4 -10   3   12.20    9.70
   4 -10   4   12.50    9.10
   4 -10   4   29.40    8.00
  -5   0  19    8.60   15.70
  -5   0  18  307.17   24.70
  -5   0  17   -2.00   11.00
   5   0 -17   -3.30   11.60
   5   0 -17    7.40    2.70
   5   0 -17   -0.30    3.30
  -5   0  16  230.38   19.60
   5   0 -16  206.08    9.60
   5   0 -16  210.48    8.40
   5   0 -16  208.38   19.60
   5   0 -15   -3.20    3.30
   5   0 -15   -1.40    2.20
   5   0 -15   -3.20    8.40
  -5   0  15    0.00    9.20
  -5   0  15    0.80    3.10
  -5   0  14   13.70    9.30
   5   0 -14   22.80    4.30
  -5   0  14   24.70    3.20
   5   0 -14   22.20    8.90
   5   0 -13   -1.70    6.60
  -5   0  13    1.10    2.20
   5   0 -13    2.80    3.40
  -5   0  13   -9.20    6.60
   5   0 -12  334.77   12.70
   5   0 -12  354.56   18.40
  -5   0  12  328.07   11.40
  -5   0  12  330.77   10.70
  -5   0  12  319.37   18.70
   5   0 -11   -2.90    2.90
  -5   0  11    0.20    1.90
   5   0 -11   -3.30    5.70
  -5   0  11    0.20    6.40
  -5   0  11   -3.00    1.90
  -5   0  10 1215.88   34.70
   5   0 -10 1227.48   35.80
  -5   0  10 1216.28   41.00
   5   0 -10 1207.68   40.60
  -5   0  10 1239.98   33.90
  -5   0   9   -8.50    4.30
   5   0  -9   -0.60    4.70
  -5   0   9   -1.30    1.70
  -5   0   9   -1.90    1.70
   5   0  -9   -1.40    2.70
  -5   0   8  109.79    5.40
   5   0  -8  124.29    9.50
   5   0  -8  112.29    6.40
  -5   0   8  106.19    8.50
   5   0  -7   -4.20    3.60
  -5   0   7    0.30    1.90
   5   0  -7    1.70    2.50
  -5   0   7    9.10    4.70
  -5   0   6 3670.23  100.29
   5   0  -6 3662.33  100.89
   5   0  -6 3685.63  103.59
  -5   0   6 3765.62  103.89
  -5   0   5    2.00    3.30
  -5   0   5    3.70    2.00
   5   0  -5    4.90    2.30
   5   0  -5   -0.50    1.30
   5   0  -5    1.90    3.30
   5   0  -4  482.25   17.40
  -5   0   4  465.45   17.40
   5   0  -4  497.25   16.10
   5   0  -4  517.85   14.50
  -5   0   4  493.35   15.80
   5   0  -3    0.30    1.60
  -5   0   3    0.70    2.30
   5   0  -3    0.20    2.10
  -5   0   3    6.90    3.10
   5   0  -3   -3.60    2.70
   5   0  -2    1.60    1.90
  -5   0   2    3.40    2.50
   5   0  -2    5.20    3.10
   5   0  -2    0.70    2.30
  -5   0   1   -3.80    2.20
   5   0  -1    0.20    2.00
  -5   0   1    3.90    2.70
   5   0  -1    1.40    2.40
   5   0   0  792.72   24.80
   5   0   0  802.82   24.60
  -5   0   0  818.12   24.80
   5   0   0  848.22   24.00
  -5   0   0  825.42   24.90
   5   0   1   -0.20    2.00
  -5   0  -1    3.00    2.60
  -5   0  -1   -2.00    1.80
   5   0   1   -4.00    1.80
  -5   0  -2 1875.71   52.79
   5   0   2 1798.52   52.39
   5   0   2 1812.72   52.79
   5   0   2 1999.80   52.39
  -5   0  -3    0.10    2.40
  -5   0  -3   -0.30    2.40
   5   0   3    2.10    2.50
   5   0   3   -1.80    1.70
   5   0   4   64.99    5.70
  -5   0  -4   76.89    5.30
   5   0   4   71.09    4.50
   5   0   4   79.39    5.30
  -5   0  -5    0.70    2.60
   5   0   5    1.20    2.30
   5   0   5    1.60    2.60
   5   0   6  268.77   12.50
  -5   0  -6  281.07   11.00
   5   0   6  289.17   11.00
   5   0   6  267.47   11.20
   5   0   6  289.67   10.40
  -5   0  -7    0.80    2.80
   5   0   7   -1.20    2.40
   5   0   7   -2.50    2.80
   5   0   7   -1.30    1.50
   5   0   7   -3.00    3.70
   5   0   8  298.87   11.60
   5   0   8  286.87   10.70
   5   0   8  285.97   14.40
   5   0   8  285.87   12.80
  -5   0  -8  288.77   11.70
   5   0   9   -4.10    1.70
   5   0   9   -6.00    4.60
   5   0   9   -1.90    3.90
  -5   0  -9   -1.80    3.00
  -5   0 -10  127.49    7.90
   5   0  10  121.59    7.90
   5   0  10  123.19    6.40
   5   0  10  126.59   11.40
   5   0  10  115.99    9.60
  -5   0 -11    1.40    3.80
   5   0  11    1.70    4.80
   5   0  11    0.40    6.30
   5   0  11   -3.40    3.20
   5   0  11    0.40    2.30
   5   0  12  685.73   29.10
   5   0  12  700.23   23.50
  -5   0 -12  720.53   23.60
   5   0  12  726.33   27.20
  -5   0 -13    2.30    4.30
   5   0  13    2.60    6.50
   5   0  13    0.60    8.50
   5   0  13    2.50    3.80
   5   0  14  202.78   18.00
  -5   0 -14  187.18   10.90
   5   0  14  183.08   10.10
   5   0  15    1.80    9.30
   5   0  15    1.40    4.50
  -5   0 -15   -3.90    5.30
  -5   0 -15    2.80    3.00
   5   0  15   -7.40    8.20
  -5   0 -16    3.70    3.40
  -5   0 -16   -4.20    6.10
   5   0  16   21.80   13.00
   5   0  16   11.50    5.00
   5   0  16    1.90    9.70
   5   0  17    6.00    5.00
   5   0  17   -0.30   11.50
   5   0  17    6.00   13.80
  -5   1  19   93.69   20.70
  -5  -1  19   96.39   19.40
  -5   1  18   46.50   15.60
  -5  -1  18   47.90   15.00
  -5   1  17  264.37   12.30
  -5   1  17  265.97   22.70
   5  -1 -17  268.07   13.20
  -5  -1  17  271.87   22.20
   5  -1 -17  262.77   11.20
   5  -1 -17  233.18   23.80
   5   1 -16   -2.50   11.80
  -5   1  16    1.10   10.40
  -5   1  16    5.80    4.00
   5  -1 -16    4.50    3.40
  -5  -1  16   -2.60   10.60
   5  -1 -16    0.70    4.60
   5  -1 -16   12.30   10.30
  -5   1  15   15.90   11.00
  -5   1  15   23.70    4.20
   5   1 -15   25.70    2.30
   5   1 -15   14.30    9.70
   5  -1 -15   22.70    9.70
  -5  -1  15   25.50   10.60
   5  -1 -15   16.00    5.00
   5   1 -14    3.40    8.40
  -5   1  14   17.60    3.70
   5   1 -14   16.20    2.30
  -5   1  14   21.40   10.00
   5  -1 -14   14.10    8.50
  -5  -1  14   12.80    8.90
   5  -1 -14   14.60    4.50
   5   1 -13   77.69   11.30
  -5   1  13   67.49    5.50
  -5   1  13   74.59   13.90
  -5   1  13   71.89    5.60
   5   1 -13   69.29    4.50
   5  -1 -13   70.39    7.00
   5  -1 -13   67.19   11.60
  -5  -1  13   76.59   12.30
  -5   1  12   15.20    3.40
   5   1 -12   14.30    2.90
  -5   1  12   27.40    8.70
   5   1 -12   21.00    7.40
  -5   1  12   18.80    3.20
  -5  -1  12   14.40    7.90
   5  -1 -12   15.10    3.90
   5  -1 -12   22.40    7.80
  -5  -1  12   19.20    2.40
  -5   1  11  801.52   30.70
   5   1 -11  801.02   24.10
   5   1 -11  818.62   30.60
  -5   1  11  807.62   24.70
  -5   1  11  851.71   24.30
  -5  -1  11  836.92   31.40
   5  -1 -11  812.22   25.70
  -5  -1  11  794.52   23.40
   5  -1 -11  818.02   30.70
   5   1 -10  339.07   11.80
  -5   1  10  335.77   12.00
   5   1 -10  343.37   17.00
  -5   1  10  348.87   11.60
  -5   1  10  337.47   17.20
  -5  -1  10  354.96   17.60
  -5  -1  10  339.47   11.10
   5  -1 -10  347.37   17.10
   5  -1 -10  338.47   12.90
  -5   1   9  291.57   10.00
  -5   1   9  284.67   15.20
  -5   1   9  286.47   10.40
   5   1  -9  294.27   10.40
   5   1  -9  263.37   16.50
  -5  -1   9  278.47    9.60
  -5  -1   9  290.17   15.10
   5  -1  -9  278.47   14.80
   5  -1  -9  289.07   11.30
   5   1  -8  446.86   18.60
  -5   1   8  464.45   14.90
  -5   1   8  448.76   14.30
   5   1  -8  465.35   14.80
  -5   1   8  470.75   19.40
   5  -1  -8  441.36   18.80
  -5  -1   8  446.56   19.00
   5  -1  -8  455.95   15.60
  -5  -1   8  446.36   14.30
   5   1  -7  663.93   19.90
  -5   1   7  641.14   19.90
  -5   1   7  666.13   19.40
  -5   1   7  653.13   23.80
   5   1  -7  638.24   23.40
  -5  -1   7  647.24   23.60
   5  -1  -7  657.13   23.80
   5  -1  -7  639.94   20.60
  -5  -1   7  634.94   19.60
  -5   1   6  289.37   13.40
   5   1  -6  251.77   12.30
  -5   1   6  265.77    9.30
   5   1  -6  268.27    9.70
  -5   1   6  258.77    9.70
  -5  -1   6  262.97   12.60
   5  -1  -6  266.37   10.40
  -5  -1   6  274.07    9.90
   5  -1  -6  251.77   12.50
   5   1  -5 1865.91   52.19
   5   1  -5 1880.81   54.59
  -5   1   5 1923.51   51.79
  -5   1   5 1810.32   54.89
   5   1  -5 1884.31   50.19
  -5   1   5 1843.82   52.29
  -5  -1   5 1860.81   54.79
   5  -1  -5 1850.61   52.89
   5  -1  -5 1916.01   55.39
  -5  -1   5 1881.71   52.39
   5   1  -4  195.58    6.20
   5   1  -4  197.48    7.70
  -5   1   4  192.38    7.80
   5   1  -4  176.88    9.00
  -5   1   4  210.88   10.40
   5  -1  -4  195.18    8.40
  -5  -1   4  180.08    9.10
   5  -1  -4  186.28   10.10
  -5  -1   4  199.48    8.10
   5   1  -3   39.50    2.50
  -5   1   3   44.80    5.70
   5   1  -3   39.00    4.30
   5   1  -3   37.30    3.40
  -5   1   3   40.20    3.40
  -5  -1   3   31.50    4.10
  -5  -1   3   51.19    4.20
   5  -1  -3   44.40    4.40
   5   1  -2   19.70    3.30
  -5   1   2   23.90    2.90
   5   1  -2   25.80    2.20
  -5   1   2   15.40    3.80
   5   1  -2   20.20    3.00
   5  -1  -2   25.20    2.90
   5  -1  -2   36.50    5.30
   5  -1  -2   26.70    4.00
  -5  -1   2   22.30    3.60
  -5  -1   2   13.80    3.10
   5   1  -1   17.80    2.90
  -5   1   1   17.20    3.60
  -5   1   1   24.50    3.60
   5   1  -1   15.50    2.70
   5   1  -1   19.90    2.30
   5  -1  -1   26.10    4.00
  -5  -1   1   14.10    2.90
   5  -1  -1   13.90    3.60
   5  -1  -1   20.30    2.80
  -5  -1   1   18.30    3.10
  -5   1   0  341.27   13.10
   5   1   0  342.37   11.90
   5   1   0  337.97   11.50
   5   1   0  354.36   11.10
  -5   1   0  338.97   12.20
  -5  -1   0  333.27   11.90
  -5  -1   0  348.67   11.60
   5  -1   0  360.36   11.80
   5  -1   0  355.56   12.50
   5  -1   0  331.97   13.10
   5   1   1 1340.27   39.30
   5   1   1 1331.97   38.40
   5   1   1 1451.45   38.80
  -5   1  -1 1388.76   41.10
  -5   1  -1 1369.26   39.70
   5  -1   1 1407.26   39.30
  -5  -1  -1 1394.66   38.70
  -5  -1  -1 1329.57   39.50
   5  -1   1 1378.36   40.80
   5  -1   1 1383.16   39.80
   5   1   2  946.91   26.70
   5   1   2  885.71   27.00
  -5   1  -2  909.51   27.40
  -5   1  -2  897.91   28.70
   5   1   2  903.31   26.10
   5  -1   2  896.71   28.70
   5  -1   2  950.90   27.30
  -5  -1  -2  882.11   27.30
   5  -1   2  928.41   27.40
   5   1   3  315.37   10.90
   5   1   3  301.17   11.10
  -5   1  -3  301.47   12.80
  -5   1  -3  304.87   11.40
   5   1   3  294.87   10.30
   5  -1   3  315.47   11.40
   5  -1   3  299.07   12.80
  -5  -1  -3  290.17   11.30
   5  -1   3  326.27   11.60
   5   1   4  230.08    9.10
   5   1   4  225.78    9.20
   5   1   4  231.88    8.40
  -5   1  -4  241.28    9.90
   5   1   4  251.07    9.40
  -5  -1  -4  236.08    9.70
   5  -1   4  231.38   11.40
   5  -1   4  253.67   10.00
   5  -1   4  247.08    9.50
   5   1   5  404.76   13.70
   5   1   5  406.36   13.80
   5   1   5  390.86   13.20
  -5   1  -5  418.26   14.30
   5   1   5  401.36   14.10
   5  -1   5  380.56   16.30
   5  -1   5  401.36   13.60
   5  -1   5  420.06   14.40
  -5  -1  -5  388.06   14.10
   5   1   6  423.56   14.30
   5   1   6  422.96   15.30
   5   1   6  420.96   14.20
  -5   1  -6  414.36   14.70
   5  -1   6  446.16   15.10
   5  -1   6  416.16   17.90
  -5  -1  -6  414.96   14.90
   5  -1   6  404.66   13.90
   5  -1   6  401.26   15.70
   5   1   7  347.97   12.10
   5   1   7  329.47   12.60
   5   1   7  334.07   12.50
  -5   1  -7  342.67   12.60
   5   1   7  324.87   13.70
  -5  -1  -7  322.67   12.80
   5  -1   7  331.07   14.10
   5  -1   7  317.87   15.50
   5  -1   7  332.47   11.70
   5   1   8   11.40    3.70
   5   1   8    8.80    2.80
  -5   1  -8   14.80    3.70
   5   1   8    6.90    4.20
   5   1   8    6.60    3.30
   5  -1   8   10.30    3.70
   5  -1   8   12.70    4.80
   5  -1   8   11.30    6.20
  -5  -1  -8   12.80    3.60
   5  -1   8    9.50    2.40
  -5   1  -9   17.10    4.00
   5   1   9   18.40    4.50
   5   1   9   12.70    3.50
   5   1   9   14.80    3.00
   5  -1   9   14.40    4.00
   5  -1   9    9.70    4.70
   5  -1   9   16.70    2.80
  -5  -1  -9   15.80    4.10
   5  -1   9    9.00    6.50
  -5   1 -10  220.88   10.10
   5   1  10  196.08    9.90
   5   1  10  217.08   11.60
   5   1  10  215.08    9.30
   5  -1  10  211.58    8.40
   5  -1  10  213.98   13.20
  -5  -1 -10  210.58   10.40
   5  -1  10  203.08   17.20
   5  -1  10  219.08   10.20
   5   1  11   39.10    6.80
   5   1  11   41.10    5.20
   5   1  11   35.40    4.50
  -5   1 -11   35.60    5.00
   5  -1  11   36.50    8.00
   5  -1  11   30.50    3.60
   5  -1  11   33.60    5.30
   5  -1  11   28.00    9.10
  -5  -1 -11   34.60    5.50
  -5   1 -12   41.40    6.60
   5   1  12   50.59    8.80
   5   1  12   50.59    6.00
   5  -1  12   55.39    9.40
   5  -1  12   46.60    6.10
  -5  -1 -12   51.59    7.40
   5  -1  12   62.99   11.50
   5  -1  12   48.30    4.10
   5   1  13  329.37   17.30
   5   1  13  326.67   13.90
  -5   1 -13  317.67   13.00
   5  -1  13  342.07   20.70
   5  -1  13  295.57   21.20
  -5  -1 -13  342.67   14.60
   5  -1  13  325.87   13.70
   5   1  14   19.30    4.70
  -5   1 -14   19.00    5.00
   5   1  14   22.60    8.30
   5  -1  14   18.10    4.90
   5  -1  14   32.80   10.10
   5  -1  14   23.60   10.80
  -5  -1 -14   24.50    4.60
   5   1  15   37.10    9.80
   5   1  15   20.20    5.00
  -5   1 -15   19.70    5.10
  -5   1 -15   40.20    4.10
   5  -1  15   22.60   12.10
   5  -1  15   28.70    5.40
   5  -1  15   43.50   12.10
  -5  -1 -15   35.70    7.40
  -5  -1 -15   35.20    5.30
   5   1  16   28.30   10.80
   5   1  16   36.50   11.90
   5   1  16   34.90    6.40
  -5  -1 -16   43.30    7.50
  -5  -1 -16   37.30    5.60
   5  -1  16   30.00    5.80
   5  -1  16   35.20   14.80
   5  -1  16   36.50   12.40
   5   1  17   39.20   12.70
   5   1  17   71.49    8.00
   5   1  17   54.09   14.90
   5  -1  17   76.89    8.30
   5  -1  17   60.79   14.50
   5  -1  17   60.79   15.80
  -5   2  18   29.00   15.80
  -5   2  18   37.00    6.30
   5  -2 -18   43.60    8.70
  -5  -2  18   47.80   15.60
  -5   2  17   29.70   15.60
  -5   2  17   23.70    5.40
   5  -2 -17    8.70    6.50
   5  -2 -17   24.70    5.10
  -5  -2  17   21.80   13.90
  -5   2  16   68.59   15.20
  -5   2  16   55.39    7.20
   5   2 -16   48.80   12.80
   5  -2 -16   44.00    7.60
   5  -2 -16   48.40   13.10
  -5  -2  16   45.30   13.50
   5  -2 -16   61.69    6.60
   5   2 -15  161.78   16.60
  -5   2  15  144.79    8.70
  -5   2  15  173.98   17.90
   5  -2 -15  161.78   10.60
  -5  -2  15  157.98   17.60
   5  -2 -15  130.29   15.50
  -5   2  14   44.90   11.20
  -5   2  14   17.50    4.40
   5   2 -14   17.60    9.00
  -5  -2  14   27.70   10.20
   5  -2 -14   23.10    8.90
   5  -2 -14   18.80    5.50
  -5   2  13  191.58   24.80
   5   2 -13  158.88   14.20
  -5   2  13  144.69    8.30
  -5  -2  13  145.69   15.00
   5  -2 -13  156.68    9.70
   5  -2 -13  153.08   14.00
   5   2 -12  192.98   14.30
  -5   2  12  195.68    9.30
  -5   2  12  192.28    8.90
   5  -2 -12  194.68    9.90
  -5  -2  12  204.98   15.40
   5  -2 -12  180.88   14.10
  -5  -2  12  181.68    6.00
  -5   2  11  136.09    7.60
   5   2 -11  154.98   12.40
  -5   2  11  140.79    7.60
   5   2 -11  141.19    5.30
  -5   2  11  170.38   14.50
   5  -2 -11  147.09    8.70
  -5  -2  11  146.59    5.30
  -5  -2  11  151.18   12.90
   5  -2 -11  133.79   13.20
  -5   2  10  370.86   13.60
   5   2 -10  386.96   18.20
  -5   2  10  377.06   18.60
  -5   2  10  396.56   13.40
   5   2 -10  357.06   11.50
  -5  -2  10  367.26   18.60
  -5  -2  10  363.26   11.60
   5  -2 -10  385.86   18.30
   5  -2 -10  378.16   14.30
  -5   2   9  777.72   23.50
   5   2  -9  778.32   28.20
   5   2  -9  744.53   22.10
  -5   2   9  751.72   23.80
  -5   2   9  726.53   28.00
  -5  -2   9  797.12   29.00
   5  -2  -9  774.52   24.60
   5  -2  -9  821.52   28.90
  -5  -2   9  747.63   22.30
  -5   2   8   80.09    9.40
   5   2  -8   55.19    7.50
   5   2  -8   54.69    3.60
  -5   2   8   56.09    4.50
  -5   2   8   59.79    4.80
  -5  -2   8   59.09    4.40
  -5  -2   8   64.09    8.10
   5  -2  -8   56.79    8.70
   5  -2  -8   66.79    5.30
  -5   2   7  929.21   27.90
  -5   2   7  950.10   31.80
  -5   2   7  935.51   27.50
   5   2  -7  925.61   26.80
   5   2  -7  925.71   31.10
   5  -2  -7  935.91   28.60
   5  -2  -7  948.41   31.70
  -5  -2   7  907.11   27.30
  -5  -2   7  927.41   31.60
  -5   2   6 1071.99   31.00
   5   2  -6 1031.30   30.40
   5   2  -6 1046.80   33.90
  -5   2   6 1051.59   31.30
  -5   2   6 1098.89   35.00
  -5  -2   6 1093.09   34.60
   5  -2  -6 1065.39   34.90
  -5  -2   6 1076.99   31.10
   5  -2  -6 1036.50   31.90
  -5   2   5  392.66   16.40
   5   2  -5  363.56   14.90
   5   2  -5  372.76   12.30
  -5   2   5  361.66   12.90
  -5   2   5  386.26   13.00
  -5  -2   5  386.86   15.40
  -5  -2   5  395.96   13.10
   5  -2  -5  372.56   16.10
   5  -2  -5  361.46   13.50
  -5   2   4  350.66   12.30
   5   2  -4  340.87   13.80
   5   2  -4  358.76   12.00
  -5   2   4  349.47   12.50
   5   2  -4  378.76   10.60
  -5   2   4  361.26   15.20
  -5  -2   4  355.66   12.50
  -5  -2   4  372.56   14.40
   5  -2  -4  354.36   13.10
   5  -2  -4  368.96   15.40
   5   2  -3  795.22   23.50
  -5   2   3  777.32   26.20
   5   2  -3  805.02   22.10
  -5   2   3  793.82   23.90
   5   2  -3  779.52   24.70
  -5   2   3  789.02   23.90
  -5  -2   3  784.42   23.80
   5  -2  -3  788.62   26.50
   5  -2  -3  795.12   24.50
  -5  -2   3  769.62   24.80
   5   2  -2   13.50    1.80
   5   2  -2   11.50    2.40
   5   2  -2   12.90    3.00
  -5   2   2    8.90    3.90
  -5   2   2   13.10    2.70
  -5  -2   2   11.40    2.70
  -5  -2   2   12.20    2.90
   5  -2  -2   13.30    2.70
   5  -2  -2    9.00    4.00
   5   2  -1  479.85   15.60
   5   2  -1  489.55   15.70
  -5   2   1  496.25   15.90
  -5   2   1  507.15   18.20
   5   2  -1  494.05   14.80
   5  -2  -1  503.75   18.10
  -5  -2   1  475.35   15.70
   5  -2  -1  501.75   16.50
  -5  -2   1  481.35   16.10
  -5   2   0  586.94   18.10
   5   2   0  572.04   17.00
  -5   2   0  597.24   20.70
   5   2   0  559.14   17.00
   5   2   0  558.74   17.90
  -5  -2   0  557.84   18.30
   5  -2   0  577.84   20.30
   5  -2   0  585.94   17.80
   5  -2   0  562.04   18.50
  -5  -2   0  528.35   17.00
   5   2   1  767.02   22.90
  -5   2  -1  787.02   25.80
  -5   2  -1  767.92   23.00
   5   2   1  773.62   22.10
   5   2   1  722.93   21.00
   5  -2   1  757.12   22.80
   5  -2   1  765.22   23.50
  -5  -2  -1  737.03   23.20
  -5  -2  -1  659.33   21.70
   5  -2   1  763.42   25.40
  -5   2  -2  795.52   24.10
  -5   2  -2  819.82   27.50
   5   2   2  819.92   23.60
   5   2   2  777.22   24.10
  -5  -2  -2  780.52   24.50
   5  -2   2  771.92   26.80
   5  -2   2  795.82   24.20
   5  -2   2  792.92   24.60
  -5   2  -3  592.54   21.60
   5   2   3  572.94   18.30
  -5   2  -3  549.25   18.00
   5   2   3  570.34   17.70
   5  -2   3  585.74   18.70
   5  -2   3  547.85   21.20
  -5  -2  -3  541.25   18.60
   5  -2   3  589.44   18.70
   5   2   4   -0.90    1.90
  -5   2  -4    1.30    2.40
   5   2   4   -1.20    1.80
  -5   2  -4   -4.60    3.40
   5   2   4    0.40    0.80
   5  -2   4    1.10    2.90
   5  -2   4    0.80    2.60
  -5  -2  -4   -2.60    2.30
   5   2   5  312.37   10.00
   5   2   5  326.57   12.00
  -5   2  -5  325.97   11.80
   5  -2   5  339.57   12.80
   5  -2   5  317.07   11.80
  -5  -2  -5  312.97   12.40
   5  -2   5  312.17   15.20
   5   2   6 1410.86   40.30
  -5   2  -6 1435.36   40.70
   5   2   6 1453.35   41.40
   5   2   6 1377.96   39.60
   5  -2   6 1445.76   41.80
   5  -2   6 1415.16   43.50
  -5  -2  -6 1407.06   41.80
   5  -2   6 1427.66   45.80
   5  -2   6 1364.86   40.50
   5   2   7    8.40    2.70
   5   2   7    2.50    2.30
   5   2   7    4.20    3.10
  -5   2  -7   11.60    3.10
   5   2   7    6.30    2.90
   5  -2   7    7.60    2.50
   5  -2   7    5.80    3.80
   5  -2   7    7.30    4.30
  -5  -2  -7    8.00    3.30
   5  -2   7   12.10    6.00
  -5   2  -8   88.49    6.00
   5   2   8   87.59    6.00
   5   2   8   81.59    6.00
   5   2   8   93.19    6.00
   5  -2   8   93.59    9.00
   5  -2   8   93.89    7.20
   5  -2   8   82.79   11.60
   5  -2   8   84.79    5.20
  -5  -2  -8   91.79    7.30
   5   2   9  184.48    9.10
   5   2   9  197.88    9.30
   5   2   9  205.08    9.60
  -5   2  -9  195.08    8.60
   5  -2   9  197.68   12.50
   5  -2   9  195.88   10.00
  -5  -2  -9  195.88   10.10
   5  -2   9  188.68    7.90
   5  -2   9  170.18   13.70
  -5   2 -10   43.00    5.10
   5   2  10   35.20    5.00
   5   2  10   43.50    6.30
   5  -2  10   43.90    8.30
   5  -2  10   34.30    9.60
   5  -2  10   41.90    5.70
   5  -2  10   33.60    3.60
   5   2  11   37.60    7.00
   5   2  11   41.10    5.50
  -5   2 -11   38.50    5.00
   5  -2  11   46.40   10.20
   5  -2  11   48.10    6.30
   5  -2  11   40.50    3.60
  -5  -2 -11   49.10    7.10
   5  -2  11   42.90    8.80
   5   2  12   18.10    5.70
   5   2  12   13.80    4.10
  -5   2 -12   20.20    3.60
   5  -2  12   16.00    8.70
   5  -2  12   20.60    4.70
  -5  -2 -12   19.50    5.50
   5  -2  12   21.20    8.30
   5  -2  12   15.60    2.40
   5   2  13   45.70    6.00
   5   2  13   46.00    8.00
  -5   2 -13   49.10    4.90
   5  -2  13   54.59    6.60
   5  -2  13   52.79   12.70
   5  -2  13   42.10   10.30
  -5  -2 -13   66.59    8.30
   5   2  14   59.19   10.40
   5   2  14   52.79    6.60
  -5   2 -14   50.49    4.20
   5  -2  14   50.29    6.80
  -5  -2 -14   69.19    9.40
   5  -2  14   66.59   14.30
   5  -2  14   57.39   11.70
  -5  -2 -14   44.80    6.90
   5   2  15  183.98   10.80
   5   2  15  157.88   14.50
  -5  -2 -15  181.68   10.80
   5  -2  15  199.08   22.10
   5  -2  15  175.48   11.00
  -5  -2 -15  184.58   12.60
   5  -2  15  189.38   19.60
   5   2  16   29.10    6.20
   5   2  16   32.30   10.20
  -5  -2 -16   29.00    6.00
   5  -2  16   31.20    6.40
  -5  -2 -16   33.00    7.60
   5  -2  16   44.10   14.10
   5  -2  16   36.10   13.70
  -5   3  18   18.50    6.50
  -5   3  18   13.50   16.90
  -5  -3  18   22.70   15.40
   5  -3 -18    2.90    8.50
   5  -3 -18   32.10    6.60
  -5   3  17   -8.20   15.40
  -5   3  17   11.50    5.50
   5  -3 -17  -19.70   11.20
  -5  -3  17   -1.70   11.80
   5  -3 -17    9.50    5.20
  -5   3  16   67.99   16.20
  -5   3  16   64.89    8.00
   5  -3 -16   42.90    8.00
   5  -3 -16   56.19    7.50
   5  -3 -16   44.40   13.00
  -5  -3  16   63.89   15.50
  -5   3  15   15.20    5.10
  -5   3  15   30.50   12.80
   5   3 -15    0.30   11.10
  -5  -3  15    7.90   10.90
   5  -3 -15    3.10    9.50
   5  -3 -15   12.10    6.10
  -5   3  14  565.54   20.00
   5   3 -14  528.85   26.60
  -5   3  14  576.24   28.00
   5  -3 -14  574.04   21.70
   5  -3 -14  558.44   26.50
  -5  -3  14  586.04   28.80
   5   3 -13   58.79   10.80
  -5   3  13   90.69   16.00
  -5   3  13   46.70    6.50
   5  -3 -13   49.60    7.00
   5  -3 -13   52.09   10.60
  -5  -3  13   57.19   11.60
  -5   3  12  151.88    9.10
  -5   3  12  179.78   15.70
  -5   3  12  156.08    9.10
   5   3 -12  162.58   14.10
   5  -3 -12  156.38   14.70
  -5  -3  12  171.78   15.40
   5  -3 -12  157.28   10.20
   5   3 -11   87.09   10.70
  -5   3  11   75.69    6.20
  -5   3  11   95.99   12.80
  -5   3  11   75.19    6.40
  -5  -3  11   74.29    3.40
   5  -3 -11   79.09   11.00
   5  -3 -11   73.89    7.00
  -5  -3  11   73.59   13.30
   5   3 -10  240.78   14.90
  -5   3  10  283.37   16.30
  -5   3  10  266.57   11.10
   5   3 -10  249.68    8.10
   5  -3 -10  249.08   11.60
  -5  -3  10  243.48    8.80
   5  -3 -10  267.67   16.20
  -5  -3  10  250.07   16.00
  -5   3   9   47.40    6.20
   5   3  -9   41.30    2.90
  -5   3   9   61.69    9.80
  -5   3   9   45.80    5.00
   5   3  -9   43.00    7.90
  -5  -3   9   50.09    8.50
   5  -3  -9   45.60   12.70
   5  -3  -9   52.09    6.10
  -5  -3   9   44.50    4.40
  -5   3   8  611.64   20.00
   5   3  -8  580.64   17.90
  -5   3   8  599.44   24.00
  -5   3   8  628.84   20.00
   5   3  -8  587.94   23.80
   5  -3  -8  607.44   20.60
  -5  -3   8  583.04   18.80
   5  -3  -8  635.64   24.50
  -5  -3   8  599.74   24.00
  -5   3   7  360.66   13.00
   5   3  -7  294.07   10.50
  -5   3   7  337.77   16.50
   5   3  -7  356.86   15.90
   5   3  -7  357.46   11.50
  -5   3   7  365.06   13.20
   5  -3  -7  361.06   16.80
  -5  -3   7  351.56   12.40
   5  -3  -7  365.26   13.80
  -5  -3   7  380.96   16.80
  -5   3   6  389.66   14.10
   5   3  -6  425.66   16.90
   5   3  -6  391.86   12.90
  -5   3   6  408.36   14.30
  -5   3   6  375.76   17.20
   5   3  -6  391.06   11.70
  -5  -3   6  396.86   17.10
   5  -3  -6  411.86   15.00
  -5  -3   6  404.16   13.70
   5  -3  -6  393.96   17.80
   5   3  -5  145.89    6.30
  -5   3   5  142.19    7.60
   5   3  -5  159.68    5.40
   5   3  -5  147.99    9.20
  -5   3   5  136.99    9.80
  -5   3   5  156.28    7.20
  -5  -3   5  157.98    7.30
  -5  -3   5  156.48    9.50
   5  -3  -5  139.19   10.40
   5  -3  -5  144.29    7.80
  -5   3   4  529.45   17.90
   5   3  -4  550.34   19.30
  -5   3   4  540.05   17.80
   5   3  -4  568.04   15.80
   5   3  -4  544.95   17.00
  -5   3   4  521.95   20.50
  -5  -3   4  528.45   17.50
   5  -3  -4  520.35   20.80
   5  -3  -4  553.74   18.50
  -5  -3   4  536.35   19.50
  -5   3   3   39.30    4.10
  -5   3   3   31.60    6.50
   5   3  -3   33.40    3.20
   5   3  -3   39.30    4.90
  -5   3   3   38.70    4.50
   5   3  -3   39.90    2.70
  -5  -3   3   40.90    5.30
   5  -3  -3   35.60    6.40
  -5  -3   3   36.40    4.00
   5  -3  -3   38.40    4.60
   5   3  -2 2593.34   72.19
   5   3  -2 2529.95   71.59
  -5   3   2 2543.35   74.99
  -5   3   2 2649.03   72.49
   5   3  -2 2657.23   70.39
  -5   3   2 2579.44   71.89
   5  -3  -2 2643.54   75.29
  -5  -3   2 2576.34   72.49
  -5  -3   2 2571.94   71.99
   5  -3  -2 2574.74   72.59
   5   3  -1   -1.90    1.50
  -5   3   1    1.70    2.20
   5   3  -1   -0.50    2.00
   5   3  -1    1.10    1.40
  -5  -3   1    3.20    2.40
   5  -3  -1    2.10    2.60
  -5  -3   1   -0.80    2.20
  -5   3   0   57.39    4.40
   5   3   0   53.79    3.90
  -5   3   0   46.60    6.60
   5   3   0   52.79    3.60
   5   3   0   53.59    3.60
  -5  -3   0   49.90    4.70
   5  -3   0   37.00    6.50
   5  -3   0   58.09    5.20
  -5  -3   0   53.29    3.90
  -5   3  -1  630.34   19.60
  -5   3  -1  620.84   23.30
   5   3   1  603.04   19.60
   5   3   1  620.54   18.80
  -5  -3  -1  604.54   20.20
   5  -3   1  644.74   19.70
  -5  -3  -1  582.94   17.80
   5  -3   1  607.34   22.90
   5  -3   1  644.64   20.30
  -5   3  -2  351.96   12.30
   5   3   2  349.07   12.50
   5   3   2  351.06   11.90
  -5   3  -2  334.47   16.30
   5  -3   2  349.57   13.00
  -5  -3  -2  342.17   13.10
   5  -3   2  322.27   15.70
   5  -3   2  356.66   12.70
   5   3   3    8.90    2.20
  -5   3  -3    9.60    2.70
  -5   3  -3    0.30    4.70
   5   3   3    6.90    2.40
   5  -3   3    7.30    3.30
  -5  -3  -3    8.10    3.10
   5  -3   3    2.40    4.70
   5  -3   3   13.50    3.60
   5   3   4  464.35   15.10
   5   3   4  449.36   15.80
  -5   3  -4  452.25   15.00
  -5   3  -4  471.95   20.50
   5  -3   4  436.16   19.50
   5  -3   4  457.75   15.80
  -5  -3  -4  437.56   16.20
   5  -3   4  460.45   16.10
   5   3   5   50.79    4.70
  -5   3  -5   54.09    4.40
   5   3   5   52.49    4.10
   5  -3   5   50.59    8.30
   5  -3   5   62.09    5.60
  -5  -3  -5   48.80    5.40
  -5   3  -6  120.69    6.30
   5   3   6  120.19    6.70
   5   3   6  124.39    7.10
   5  -3   6  107.59   12.30
   5  -3   6  125.99    7.10
   5  -3   6  130.99    8.70
  -5  -3  -6  120.29    7.80
  -5   3  -7  104.69    5.80
   5   3   7   95.39    5.30
   5   3   7   91.29    6.40
   5   3   7  102.39    5.00
   5   3   7   97.69    6.80
   5  -3   7  104.49   11.20
   5  -3   7  102.09    9.40
   5  -3   7  105.79    7.90
   5  -3   7  108.29    6.50
  -5   3  -8  434.56   14.20
   5   3   8  426.66   14.10
   5   3   8  437.46   16.00
   5   3   8  425.26   15.60
  -5  -3  -8  433.56   16.80
   5  -3   8  445.16   16.70
   5  -3   8  418.16   19.10
   5  -3   8  426.26   14.60
   5  -3   8  408.96   21.30
  -5   3  -9    0.20    2.30
   5   3   9   -4.30    2.70
   5  -3   9    1.40    5.40
  -5  -3  -9   -5.60    3.90
   5  -3   9    1.40    4.30
   5  -3   9   -2.60    2.20
   5  -3   9   -8.40    6.30
   5   3  10  373.46   14.20
   5   3  10  356.06   14.20
  -5   3 -10  367.66   12.30
   5  -3  10  375.06   15.70
  -5  -3 -10  381.66   15.80
   5  -3  10  353.06   20.80
   5  -3  10  356.96   12.20
   5   3  11   12.10    4.80
   5   3  11    3.90    3.60
  -5   3 -11    6.50    2.40
   5  -3  11    1.70    7.00
   5  -3  11   12.00    8.40
   5  -3  11    5.90    2.10
  -5  -3 -11    7.40    4.70
   5  -3  11    5.90    4.60
   5   3  12    2.30    3.60
  -5   3 -12    2.70    2.10
   5   3  12   16.00    5.60
  -5  -3 -12    6.10    4.90
   5  -3  12    3.70    5.20
   5  -3  12    3.80    1.70
   5  -3  12    8.60    8.10
   5  -3  12    0.50    9.40
   5   3  13    5.40    4.20
   5   3  13   11.50    6.30
  -5   3 -13    7.80    1.70
  -5  -3 -13   16.00    7.60
   5  -3  13    7.10   10.50
  -5  -3 -13   12.00    5.50
   5  -3  13    8.80    4.90
   5  -3  13   -1.20    8.90
   5   3  14   93.39   11.50
   5   3  14   82.39    8.10
   5  -3  14   73.59   16.00
   5  -3  14   85.99    8.90
  -5  -3 -14  106.69   10.60
  -5  -3 -14   77.19    8.20
   5  -3  14   73.69   13.60
   5   3  15    1.30    4.50
   5   3  15   -0.60    8.30
  -5  -3 -15    6.50    6.60
   5  -3  15    3.20   11.80
   5  -3  15    7.10    5.30
  -5  -3 -15   -1.50    5.10
   5   3  16   97.69    9.40
   5   3  16   84.59   12.60
  -5  -3 -16  134.79   13.40
   5  -3  16   68.89   16.00
   5  -3  16  101.09    9.50
  -5  -3 -16  108.39   10.40
  -5   4  17   -4.30    5.90
  -5   4  17   -7.00   14.50
   5  -4 -17   14.60    6.00
  -5  -4  17    2.00   14.50
   5  -4 -17   -5.30   12.20
   5  -4 -17  -10.70    7.40
  -5   4  16  -22.00   13.00
  -5   4  16   -3.20    5.20
   5  -4 -16    8.10   11.70
   5  -4 -16   12.50    5.20
   5  -4 -16    8.20    7.20
  -5  -4  16    2.30   12.10
  -5   4  15  294.87   24.10
  -5   4  15  302.07   14.50
   5  -4 -15  314.87   16.30
  -5  -4  15  307.97   23.50
   5  -4 -15  283.07   20.90
  -5   4  14   -0.90    4.90
  -5   4  14    2.10   10.60
   5  -4 -14   -1.00    5.80
  -5  -4  14  -11.30    9.90
   5  -4 -14   -6.70    8.60
   5   4 -13  404.56   22.90
  -5   4  13  455.15   25.00
  -5   4  13  427.86   17.30
   5  -4 -13  446.66   23.60
  -5  -4  13  436.96   24.50
   5  -4 -13  430.96   20.90
  -5   4  12   16.60    4.70
   5   4 -12   17.70    8.20
  -5   4  12    8.80   11.90
   5  -4 -12   14.50    5.40
   5  -4 -12   13.00    8.00
  -5  -4  12    4.30    8.60
   5   4 -11   20.70    7.50
  -5   4  11    2.00    4.10
  -5   4  11   -5.80    7.30
  -5   4  11    0.60    3.60
  -5  -4  11   -0.40    2.10
  -5  -4  11    3.10    7.20
   5  -4 -11    7.20    4.70
  -5  -4  11    1.50    1.20
   5  -4 -11   -2.20    7.10
  -5   4  10   15.00    8.70
   5   4 -10   31.80    8.10
  -5   4  10   24.40    4.80
  -5   4  10   24.20    5.00
   5  -4 -10   31.70    5.70
  -5  -4  10   29.60    4.60
   5  -4 -10   48.70    9.60
  -5   4   9  346.47   17.90
  -5   4   9  362.66   14.60
   5   4  -9  373.76   18.30
  -5   4   9  370.16   14.80
   5  -4  -9  394.96   19.50
  -5  -4   9  378.96   19.30
  -5  -4   9  369.46   13.20
   5  -4  -9  373.96   15.40
  -5   4   8    6.40    5.60
  -5   4   8   11.60    3.70
   5   4  -8   11.80    5.90
   5   4  -8   11.10    2.10
  -5   4   8   11.00    4.00
   5  -4  -8   13.80    4.20
  -5  -4   8    8.80    3.20
   5  -4  -8   10.70    6.70
  -5  -4   8   16.20    6.50
  -5   4   7  118.99    7.70
   5   4  -7  115.99    5.50
   5   4  -7  115.89    5.20
  -5   4   7   99.49    9.50
  -5   4   7  116.09    7.10
   5   4  -7   97.09   10.80
  -5  -4   7  117.29    6.50
   5  -4  -7  106.99   10.60
   5  -4  -7  117.69    7.30
  -5  -4   7  119.59   10.80
  -5   4   6  150.88    9.80
   5   4  -6  163.38    6.70
  -5   4   6  143.09   10.80
   5   4  -6  165.68   10.30
   5   4  -6  157.28    6.20
  -5   4   6  162.18    8.60
  -5  -4   6  153.68    7.60
  -5  -4   6  151.48   10.60
   5  -4  -6  166.38    9.00
   5  -4  -6  119.49   11.00
   5   4  -5   23.80    5.10
  -5   4   5   18.30    3.60
  -5   4   5   15.80    3.90
   5   4  -5   18.20    2.70
  -5   4   5    5.20    5.70
   5   4  -5   17.40    2.30
  -5  -4   5   27.20    6.00
  -5  -4   5   22.60    3.60
   5  -4  -5   14.10    3.90
   5  -4  -5    1.10    6.20
  -5   4   4   64.69    6.20
   5   4  -4   72.29    6.50
  -5   4   4   49.99    7.70
   5   4  -4   70.89    4.60
  -5   4   4   74.79    5.70
   5   4  -4   76.49    4.20
   5  -4  -4   75.29    6.30
  -5  -4   4   70.19    5.20
   5  -4  -4   51.59    8.30
  -5  -4   4   73.69    7.10
   5   4  -3 1526.35   45.20
   5   4  -3 1535.85   43.80
  -5   4   3 1517.75   48.00
   5   4  -3 1579.84   42.70
  -5   4   3 1504.75   44.30
  -5   4   3 1494.25   44.90
  -5  -4   3 1511.05   44.30
   5  -4  -3 1543.95   48.10
   5  -4  -3 1522.65   45.10
  -5  -4   3 1523.95   45.70
   5   4  -2    3.70    2.00
   5   4  -2    2.90    2.10
  -5   4   2    2.80    2.60
  -5   4   2    3.50    3.40
   5  -4  -2    0.10    4.40
  -5  -4   2   -0.50    2.50
  -5  -4   2    6.10    3.20
   5  -4  -2    7.40    2.70
   5   4  -1 1037.80   30.70
  -5   4   1 1012.60   30.70
  -5   4   1  988.50   34.60
  -5   4   1 1010.20   31.60
   5   4  -1 1050.29   29.60
   5  -4  -1 1026.50   31.50
  -5  -4   1  995.30   31.00
  -5  -4   1 1015.90   30.80
   5  -4  -1 1032.20   34.50
   5   4   0   92.19    4.90
  -5   4   0   74.09    8.60
   5   4   0   86.59    5.60
  -5   4   0   97.69    5.90
   5  -4   0  100.49    6.70
  -5  -4   0   92.99    5.70
   5  -4   0   84.19    8.70
  -5  -4   0   88.79    5.70
  -5  -4   0   81.19    5.80
  -5   4  -1   75.09    8.10
   5   4   1   72.39    5.20
  -5   4  -1   71.19    5.10
   5   4   1   72.49    5.40
  -5  -4  -1   68.49    5.80
   5  -4   1   57.89    8.10
  -5  -4  -1   73.59    4.30
  -5  -4  -1   66.39    4.30
   5  -4   1   75.59    6.00
   5   4   2    1.40    2.10
   5   4   2    3.50    2.00
  -5   4  -2    5.00    2.60
  -5   4  -2   -1.40    5.10
  -5  -4  -2    3.70    2.20
   5  -4   2    3.70    3.40
   5  -4   2   -4.40    4.60
  -5  -4  -2    3.40    2.40
  -5  -4  -2    4.60    1.50
  -5   4  -3  707.43   22.30
   5   4   3  745.33   23.60
  -5   4  -3  747.53   28.80
   5   4   3  729.73   22.50
  -5  -4  -3  696.43   23.90
   5  -4   3  717.93   23.30
   5  -4   3  717.33   28.60
   5  -4   3  720.13   23.50
  -5   4  -4   11.80    2.80
   5   4   4    8.50    2.60
   5   4   4   10.50    3.20
  -5   4  -4    2.90    6.20
   5  -4   4   12.50    3.90
   5  -4   4    9.10    5.90
  -5  -4  -4    9.10    3.80
   5  -4   4   10.70    3.60
   5   4   5  256.37   11.30
  -5   4  -5  266.77   10.10
   5   4   5  249.08   10.20
   5  -4   5  276.87   11.70
   5  -4   5  270.47   11.90
  -5  -4  -5  248.28   11.70
   5  -4   5  250.67   15.60
  -5   4  -6   88.59    5.50
   5   4   6   71.29    5.70
   5   4   6   88.99    6.60
   5  -4   6   64.39   10.30
   5  -4   6   85.29    7.00
   5  -4   6   85.89    7.70
  -5  -4  -6   83.79    6.50
  -5   4  -7   18.10    3.20
   5   4   7   19.60    3.40
   5  -4   7   17.80    5.20
   5  -4   7   20.00    7.70
   5  -4   7   24.20    6.80
   5  -4   7   23.10    4.60
  -5  -4  -7   18.90    4.80
   5   4   8    4.60    3.30
  -5   4  -8    7.50    2.60
   5  -4   8   11.90    5.20
   5  -4   8    5.50    6.90
   5  -4   8    7.00    3.50
  -5  -4  -8    4.70    3.90
   5   4   9  456.05   17.30
   5   4   9  433.66   14.60
  -5   4  -9  503.45   15.40
   5  -4   9  498.15   22.50
   5  -4   9  485.05   16.10
   5  -4   9  479.95   19.00
  -5  -4  -9  473.95   18.90
   5  -4   9  485.15   24.60
   5   4  10   -6.10    3.00
   5   4  10   -4.60    2.40
  -5   4 -10   -0.20    2.10
  -5  -4 -10    0.40    4.50
   5  -4  10   -4.10    6.90
   5  -4  10    3.50    5.20
   5  -4  10    0.20    2.40
   5  -4  10   -1.80    8.90
   5   4  11  195.18   10.60
   5   4  11  193.18    9.50
  -5   4 -11  222.58    7.90
  -5  -4 -11  224.48   13.30
   5  -4  11  198.08   19.70
   5  -4  11  209.68    8.00
  -5  -4 -11  223.88   11.70
   5  -4  11  221.68   17.30
   5  -4  11  221.78   11.90
  -5   4 -12    6.50    2.00
   5   4  12    2.40    4.40
   5   4  12    1.00    3.50
   5  -4  12    5.10    1.60
  -5  -4 -12    9.80    5.20
  -5  -4 -12    9.90    6.10
   5  -4  12   -1.30    5.40
   5  -4  12   20.60   12.00
   5  -4  12    4.30    9.50
   5   4  13    9.30    4.50
   5   4  13    5.70    5.60
   5  -4  13    8.60    6.00
   5  -4  13   15.10   10.10
  -5  -4 -13    7.50    5.80
  -5  -4 -13   21.90    7.20
   5   4  14  -10.10    6.20
   5   4  14   -5.30    3.80
  -5  -4 -14    4.40    7.00
   5  -4  14    0.20   10.90
   5  -4  14   -1.00    5.50
  -5  -4 -14    0.00    5.50
   5   4  15   38.40   10.90
   5   4  15   58.59    8.20
  -5  -4 -15   59.39    9.80
   5  -4  15   43.10   14.30
  -5  -4 -15   39.30    7.70
   5  -4  15   60.49    7.80
  -5   5  16    2.30    6.40
  -5   5  16   11.80   11.40
   5  -5 -16   31.40   12.70
   5  -5 -16    3.70   13.80
  -5  -5  16   12.40   14.00
   5  -5 -16   -4.50    8.90
  -5   5  15   13.30   10.50
  -5   5  15    3.60    5.90
  -5  -5  15   13.00   12.10
   5  -5 -15    2.10   11.40
   5  -5 -15   13.00    5.60
   5  -5 -15    7.60    8.40
  -5   5  14  241.98   18.10
  -5   5  14  238.18   13.70
   5  -5 -14  226.28   19.80
   5  -5 -14  249.88   15.50
  -5  -5  14  226.38   21.10
  -5   5  13  103.49    9.50
  -5   5  13   78.49   14.10
  -5  -5  13   85.99   15.90
   5  -5 -13   82.39   10.50
   5  -5 -13   81.69   13.30
  -5   5  12    9.60    9.00
   5   5 -12   21.30    9.30
  -5   5  12   11.20    5.30
  -5  -5  12   15.00   10.00
   5  -5 -12   10.40    6.30
   5  -5 -12   13.30    9.50
  -5  -5  12    6.50    1.70
  -5   5  11  110.39   16.30
   5   5 -11  127.99   13.50
  -5   5  11  130.79    9.40
  -5  -5  11  132.79    7.10
  -5  -5  11  145.39   15.40
   5  -5 -11  140.89   13.90
  -5  -5  11  132.09    5.50
   5  -5 -11  143.39   10.90
  -5   5  10  334.37   15.10
  -5   5  10  354.46   15.00
   5   5 -10  355.16   19.10
  -5   5  10  337.47   18.30
  -5  -5  10  350.36   20.30
   5  -5 -10  352.86   16.00
  -5  -5  10  331.67   12.60
  -5  -5  10  319.07   11.10
  -5  -5  10  328.47   11.20
   5  -5 -10  336.27   19.20
  -5   5   9   94.29    8.10
   5   5  -9  101.29   11.40
  -5   5   9  110.69    8.20
  -5   5   9   72.59   11.50
   5  -5  -9   98.19   12.40
  -5  -5   9  102.69    7.00
  -5  -5   9  106.19   14.10
   5  -5  -9  118.09   12.90
   5   5  -8   80.29    9.70
  -5   5   8   84.09    6.60
   5   5  -8   87.39    5.60
  -5   5   8   84.29    7.50
  -5   5   8   62.69    9.60
  -5  -5   8   89.99   10.90
  -5  -5   8   74.39    6.40
   5  -5  -8   79.99   11.50
   5  -5  -8   86.39    8.00
  -5   5   7   49.99    6.20
  -5   5   7   48.70    6.50
  -5   5   7   52.49    8.90
   5   5  -7   54.39    4.60
   5   5  -7   56.89    8.50
   5  -5  -7   37.10    9.60
  -5  -5   7   44.80    5.40
   5  -5  -7   48.50    6.80
  -5  -5   7   56.19   10.10
  -5   5   6  231.18   14.20
   5   5  -6  248.18    9.40
  -5   5   6  247.68   11.50
  -5   5   6  240.08   11.80
  -5  -5   6  259.27   14.30
   5  -5  -6  201.88   14.60
   5  -5  -6  248.18   11.70
  -5  -5   6  249.28   10.70
   5   5  -5   79.69    5.00
  -5   5   5   67.49    7.30
  -5   5   5   83.19    6.70
  -5   5   5   69.39    9.80
  -5  -5   5   77.39    6.00
   5  -5  -5   71.39   10.70
   5  -5  -5   75.49    7.20
  -5  -5   5   80.39    8.60
   5   5  -4   98.49    5.40
  -5   5   4   86.09    7.70
   5   5  -4  104.69    5.90
  -5   5   4   91.49    6.90
  -5   5   4   77.99    9.40
  -5  -5   4   98.99    6.70
   5  -5  -4   96.29    7.70
  -5  -5   4  113.19    9.40
   5   5  -3   24.70    3.60
  -5   5   3   13.60    4.30
  -5   5   3    8.90    6.00
   5   5  -3   19.10    3.00
  -5   5   3   16.60    3.90
  -5  -5   3   16.70    4.00
   5  -5  -3   17.20    4.70
  -5  -5   3   20.30    5.10
  -5   5   2 1401.66   41.80
   5   5  -2 1426.66   41.50
  -5   5   2 1424.96   46.60
   5   5  -2 1417.26   40.70
  -5   5   2 1416.66   43.00
  -5  -5   2 1356.16   43.70
   5  -5  -2 1462.95   42.90
  -5  -5   2 1383.56   41.90
  -5  -5   2 1389.06   42.60
   5   5  -1   14.60    3.00
  -5   5   1   18.30    7.00
  -5   5   1    8.90    4.30
   5   5  -1   18.50    3.60
   5  -5  -1   20.40    7.50
  -5  -5   1   25.10    5.30
  -5  -5   1   16.00    4.00
   5  -5  -1   19.80    4.60
  -5  -5   1   21.20    4.40
  -5   5   0   31.50    8.00
   5   5   0   26.90    3.60
  -5   5   0   28.20    5.30
   5   5   0   24.20    4.00
  -5   5   0   30.90    4.60
   5  -5   0   38.50    7.50
  -5  -5   0   33.10    5.50
  -5  -5   0   32.00    4.90
   5  -5   0   28.10    5.00
   5   5   1  147.09    8.20
  -5   5  -1  152.98   12.90
   5   5   1  157.88    7.40
  -5   5  -1  151.38    7.80
  -5  -5  -1  151.48    8.90
  -5  -5  -1  138.39    7.30
   5  -5   1  151.08    8.90
   5  -5   1  140.69   11.70
  -5  -5  -1  154.78    7.40
   5   5   2  434.26   15.30
   5   5   2  456.75   16.40
  -5   5  -2  478.55   22.50
  -5   5  -2  447.56   15.60
  -5  -5  -2  433.06   16.90
   5  -5   2  459.05   16.80
  -5  -5  -2  389.96   14.00
   5  -5   2  443.36   20.60
  -5  -5  -2  448.86   14.30
  -5   5  -3   39.20    4.50
  -5   5  -3   35.50    9.20
   5   5   3   35.90    4.40
   5  -5   3   45.10    5.90
   5  -5   3   51.59    9.30
  -5  -5  -3   33.80    3.20
  -5  -5  -3   42.80    5.90
  -5  -5  -3   46.10    3.50
   5   5   4  314.77   12.20
  -5   5  -4  301.87   11.60
   5  -5   4  318.87   13.50
   5  -5   4  304.37   13.20
   5  -5   4  299.67   17.70
  -5  -5  -4  310.17   13.80
  -5   5  -5  187.38    8.40
   5   5   5  175.78    8.80
  -5  -5  -5  175.98   10.40
   5  -5   5  185.98   10.10
   5  -5   5  171.68   10.20
   5  -5   5  164.28   14.20
   5   5   6  117.99    7.30
  -5   5  -6  122.69    6.70
   5  -5   6  128.49    9.30
   5  -5   6  126.59    8.90
  -5  -5  -6  109.29    8.80
   5  -5   6  110.29   12.70
  -5   5  -7   85.69    5.70
   5   5   7   86.69    6.00
   5  -5   7   79.69    8.60
   5  -5   7   90.79    7.90
   5  -5   7   80.59   12.10
   5  -5   7   71.69   10.30
  -5  -5  -7   82.49    8.10
  -5   5  -8   41.20    4.70
   5   5   8   35.70    4.50
   5  -5   8   41.50   10.50
   5  -5   8   37.50    7.10
   5  -5   8   45.50    6.80
   5  -5   8   44.90    9.40
  -5  -5  -8   36.80    6.60
  -5   5  -9   -0.90    2.80
   5   5   9   -1.20    3.20
   5  -5   9    1.20    4.00
   5  -5   9    2.70    8.70
   5  -5   9    4.30    5.60
  -5  -5  -9    8.70    4.80
   5  -5   9    5.30    7.20
  -5   5 -10  294.57   10.70
   5   5  10  293.37   13.20
   5  -5  10  271.77   21.10
  -5  -5 -10  275.37   14.80
  -5  -5 -10  292.07   14.30
   5  -5  10  296.07   11.50
   5  -5  10  284.47   14.60
   5  -5  10  297.57   19.10
   5   5  11   13.10    3.50
   5   5  11   10.70    4.50
  -5   5 -11   18.50    3.20
   5  -5  11   17.30    6.90
  -5  -5 -11   26.10    6.80
   5  -5  11   16.50    3.10
   5  -5  11   23.70    9.70
   5  -5  11   21.60   12.50
  -5  -5 -11   18.50    6.00
   5   5  12    3.50    2.60
   5   5  12    3.50    4.20
   5  -5  12    5.60    9.20
  -5  -5 -12    3.80    5.50
  -5  -5 -12   13.10    6.80
   5  -5  12    3.20    6.20
   5  -5  12    7.00    2.00
   5  -5  12   26.80   13.70
   5   5  13   32.90    6.10
   5   5  13   44.90    5.30
  -5  -5 -13   42.60    7.90
   5  -5  13   50.39   12.90
   5  -5  13   42.20    7.50
  -5  -5 -13   42.30    9.20
   5   5  14   26.50    5.90
   5  -5  14   33.50    7.20
   5  -5  14   37.30   13.50
  -5  -5 -14   34.30    8.30
  -5  -5 -14   37.70    8.50
  -5   6  15    6.10    7.20
  -5   6  15   17.50   11.30
  -5  -6  15    0.00   13.80
   5  -6 -15    8.40   13.00
   5  -6 -15    6.50    9.00
  -5   6  14    4.50    6.20
  -5   6  14   10.60   10.00
  -5  -6  14  -14.00   11.80
   5  -6 -14   -9.30   10.90
   5  -6 -14   -3.40    7.50
  -5   6  13   50.79    8.20
  -5   6  13   46.00   12.00
  -5  -6  13   47.60   13.60
   5  -6 -13   47.60   13.00
   5  -6 -13   45.30    9.80
  -5   6  12  151.08   11.40
  -5   6  12  142.69   15.60
  -5  -6  12  119.19    7.10
  -5  -6  12  137.29    5.70
  -5  -6  12  130.79   17.70
   5  -6 -12  118.99   12.30
   5  -6 -12  117.19   16.30
  -5   6  11   20.80    6.10
  -5   6  11   25.50    9.70
  -5  -6  11   15.10    2.80
   5  -6 -11   15.20    6.20
  -5  -6  11   14.70    4.30
   5  -6 -11   19.50    9.50
  -5  -6  11   16.90    5.80
  -5  -6  11   13.90   11.50
  -5   6  10  166.48   11.10
  -5   6  10  153.98   16.00
  -5  -6  10  159.98    8.90
  -5  -6  10  164.18   16.30
   5  -6 -10  173.68   15.80
  -5  -6  10  150.98    7.30
   5  -6 -10  163.48   12.40
  -5   6   9  310.47   19.30
  -5   6   9  318.77   15.50
  -5   6   9  329.07   15.40
   5  -6  -9  351.26   16.40
  -5  -6   9  339.07   20.10
   5  -6  -9  317.27   19.70
  -5  -6   9  319.87   13.20
  -5  -6   9  311.97   11.90
  -5   6   8    5.40    5.00
  -5   6   8    2.50    4.20
  -5   6   8   -7.40    6.30
   5   6  -8   -0.20    3.60
  -5  -6   8    5.60    3.90
  -5  -6   8    7.30    7.30
  -5  -6   8    4.20    2.90
   5  -6  -8   -4.00    4.80
  -5   6   7   68.19    7.80
  -5   6   7   64.59   10.50
   5   6  -7   71.09    6.30
  -5   6   7   72.09    7.80
  -5  -6   7   72.19   10.80
   5  -6  -7   87.69    8.80
  -5  -6   7   70.99    5.70
  -5  -6   7   69.29    6.80
  -5   6   6   96.09    8.20
   5   6  -6   98.49    6.40
  -5   6   6   77.99   10.60
  -5   6   6  101.09    8.70
  -5  -6   6   94.39   10.80
  -5  -6   6  102.49    7.70
   5  -6  -6   75.89   12.40
   5  -6  -6   97.89    9.00
   5   6  -5   14.40    3.70
  -5   6   5    8.00    6.90
  -5   6   5   10.60    4.60
  -5   6   5   17.80    4.70
   5  -6  -5    4.20    6.80
  -5  -6   5   19.70    7.60
   5  -6  -5   14.10    5.40
  -5  -6   5   11.10    4.00
  -5  -6   5   24.90    7.60
  -5   6   4   65.69    7.90
  -5   6   4   67.79    6.80
  -5   6   4   52.89    9.90
   5   6  -4   61.79    5.20
  -5  -6   4   61.99    7.60
   5  -6  -4   64.89    8.80
   5  -6  -4   68.39    9.40
  -5  -6   4   68.59    9.30
  -5  -6   4   70.39   11.40
   5   6  -3  210.38    9.20
  -5   6   3  205.28   10.20
  -5   6   3  214.88   12.00
  -5   6   3  201.88   14.50
  -5  -6   3  206.18   12.00
   5  -6  -3  223.78   14.10
  -5  -6   3  198.58   13.40
   5  -6  -3  215.68   11.70
  -5  -6   3  210.78   10.50
  -5   6   2   26.80    8.00
   5   6  -2   24.80    3.90
  -5   6   2   21.70    4.70
  -5   6   2   28.90    5.90
  -5  -6   2   28.50    5.90
   5  -6  -2   27.90    5.80
   5  -6  -2   48.80    8.80
  -5  -6   2   30.90    6.90
  -5  -6   2   24.10    4.90
   5   6  -1   39.50    4.70
  -5   6   1   49.90    9.80
  -5   6   1   48.90    6.20
  -5   6   1   45.80    5.90
   5  -6  -1   41.40    8.50
   5  -6  -1   44.30    6.90
  -5  -6   1   44.20    6.40
  -5  -6   1   41.70    6.50
  -5  -6   1   44.00    7.10
  -5   6   0  290.67   18.40
  -5   6   0  285.17   12.40
   5   6   0  274.77   11.40
  -5   6   0  283.57   14.10
   5  -6   0  297.47   17.10
  -5  -6   0  289.27   13.20
  -5  -6   0  280.77   12.50
   5  -6   0  290.57   13.60
  -5  -6   0  271.77   13.10
  -5   6  -1   23.70    9.30
   5   6   1   31.90    4.50
  -5   6  -1   32.60    6.40
  -5   6  -1   32.50    5.20
  -5  -6  -1   32.00    5.50
   5  -6   1   39.90    8.80
   5  -6   1   33.70    5.90
  -5  -6  -1   34.10    6.00
  -5  -6  -1   40.50    6.00
  -5   6  -2  448.36   16.80
  -5   6  -2  467.45   24.20
   5   6   2  445.76   16.40
  -5  -6  -2  437.46   15.80
   5  -6   2  462.75   18.10
   5  -6   2  471.35   22.60
  -5  -6  -2  467.55   18.50
  -5  -6  -2  472.95   16.00
  -5   6  -3  207.38   10.10
   5   6   3  203.88    9.80
   5  -6   3  215.38   11.30
   5  -6   3  196.98   15.50
  -5  -6  -3  206.88   11.80
  -5  -6  -3  203.58    8.50
  -5  -6  -3  200.88    8.40
  -5   6  -4    7.70    3.40
   5   6   4    6.10    3.30
   5  -6   4    8.10    4.70
   5  -6   4    4.10    4.90
  -5  -6  -4    5.50    4.70
  -5  -6  -4    8.40    2.40
   5  -6   4    7.20    7.70
  -5   6  -5   65.89    7.30
   5   6   5   64.09    6.10
   5  -6   5   76.69    8.60
  -5  -6  -5   61.99    8.10
   5  -6   5   69.59   12.20
   5  -6   5   61.59    8.00
   5   6   6  144.49    8.60
  -5   6  -6  158.68    8.30
   5  -6   6  152.98   15.70
   5  -6   6  159.28   10.50
   5  -6   6  150.08   10.60
  -5  -6  -6  150.08   10.80
   5   6   7   21.20    4.70
  -5   6  -7   26.60    4.30
  -5  -6  -7   33.60    6.20
  -5  -6  -7   34.50    6.80
   5  -6   7   27.50    8.80
   5  -6   7   20.70    6.30
   5  -6   7   17.40    9.30
   5  -6   7   21.10    6.00
  -5   6  -8   54.09    5.80
   5   6   8   32.80    5.40
   5  -6   8   45.50    7.60
  -5  -6  -8   38.70    7.40
  -5  -6  -8   39.20    6.80
   5  -6   8   43.50   10.10
   5  -6   8   41.90   11.90
   5  -6   8   36.30    6.60
  -5   6  -9   59.19    5.90
   5   6   9   53.29    6.80
   5  -6   9   69.69   13.80
   5  -6   9   65.29    9.00
   5  -6   9   60.89    7.30
  -5  -6  -9   76.39    9.90
  -5  -6  -9   68.19    7.40
   5  -6   9   53.19   11.60
   5   6  10    0.30    4.10
   5  -6  10   -2.20    6.40
   5  -6  10   -0.50    9.70
   5  -6  10    2.10    4.40
  -5  -6 -10    4.80    5.60
   5  -6  10   -5.30    8.80
  -5  -6 -10   11.20    6.80
   5   6  11   10.40    4.70
  -5  -6 -11   19.80    6.90
   5  -6  11   14.00    3.80
   5  -6  11    9.50   10.30
  -5  -6 -11   16.60    7.10
   5  -6  11   15.70    7.60
   5   6  12  101.49    9.00
   5  -6  12  109.09    5.80
  -5  -6 -12  125.59   12.30
   5  -6  12  119.29   12.60
   5  -6  12  110.99   17.30
   5   6  13   15.80    5.80
  -5  -6 -13   21.70    7.60
   5  -6  13   11.60   12.80
   5  -6  13   21.80    8.10
  -5   7  14    7.40    7.10
  -5   7  14   32.00   12.40
   5  -7 -14   -7.40    9.00
   5  -7 -14    0.70   12.90
  -5  -7  14   -0.20   14.80
  -5   7  13    0.30    6.60
  -5   7  13    5.70   11.20
  -5  -7  13    8.30   13.60
   5  -7 -13    4.70   12.80
   5  -7 -13  -10.90    7.50
  -5   7  12    3.40   10.60
  -5   7  12   -0.70    5.80
  -5  -7  12   -0.40    2.80
   5  -7 -12   -9.00    7.10
  -5  -7  12   -6.30   11.40
   5  -7 -12    5.10   11.30
  -5  -7  12   -4.30    4.60
  -5   7  11  131.69   16.50
  -5   7  11  113.59   11.00
   5  -7 -11  119.89   12.70
  -5  -7  11  122.89    7.00
  -5  -7  11  131.49   17.40
   5  -7 -11  107.09   17.10
  -5  -7  11  132.49    9.10
  -5   7  10    3.80    9.60
  -5   7  10   -7.70    5.10
  -5  -7  10   -0.50    3.20
   5  -7 -10   -4.60    6.70
  -5  -7  10    8.60   12.90
  -5  -7  10    3.60   10.40
  -5  -7  10    3.70    4.60
   5  -7 -10   -3.10   10.10
  -5   7   9  110.19   10.60
  -5   7   9  108.69   14.10
  -5  -7   9  130.09   18.40
   5  -7  -9   89.49   15.90
  -5  -7   9  100.69    7.40
  -5  -7   9  109.59    8.90
  -5  -7   9  108.99   15.00
   5  -7  -9   91.89   11.60
   5   7  -8   13.70    5.00
  -5   7   8    3.00    9.50
  -5   7   8   12.40    5.90
   5  -7  -8   -6.70    9.70
  -5  -7   8   13.40   11.20
  -5  -7   8   24.90    9.60
  -5  -7   8   19.60    4.50
   5  -7  -8   18.20    6.80
  -5  -7   8   15.40    7.10
  -5   7   7  318.27   16.10
  -5   7   7  312.67   15.90
   5   7  -7  300.57   13.90
  -5   7   7  321.07   20.30
  -5  -7   7  320.17   21.50
  -5  -7   7  309.57   14.20
  -5  -7   7  323.47   19.10
   5  -7  -7  313.87   16.50
  -5  -7   7  313.97   13.00
  -5   7   6   10.10    5.40
   5   7  -6   -4.80    3.80
  -5   7   6    3.60    5.30
  -5   7   6    4.40    8.60
  -5  -7   6   13.90    8.90
   5  -7  -6    3.10    5.60
  -5  -7   6    4.70    3.70
  -5  -7   6    6.60    4.50
  -5   7   5  250.67   14.00
  -5   7   5  221.58   12.80
  -5   7   5  243.48   26.30
   5   7  -5  233.78   11.20
  -5  -7   5  215.58   16.20
   5  -7  -5  223.38   16.40
   5  -7  -5  252.87   14.00
  -5  -7   5  231.08   12.30
  -5  -7   5  236.68   11.00
  -5  -7   5  237.18   15.80
  -5   7   4   32.30    6.20
   5   7  -4   44.70    5.70
  -5   7   4   32.30    6.90
  -5  -7   4   42.60    8.40
  -5  -7   4   39.30    5.80
   5  -7  -4   57.39    9.90
   5  -7  -4   44.30    6.80
  -5  -7   4   38.80    6.20
  -5  -7   4   41.50    9.60
  -5   7   3    3.70    4.00
  -5   7   3    3.90    4.20
   5   7  -3   11.40    3.70
  -5   7   3   -8.60   11.90
  -5  -7   3    2.30    3.90
  -5  -7   3    1.00    5.90
   5  -7  -3   17.50    6.90
  -5  -7   3   15.30    7.30
  -5  -7   3    3.00    4.40
   5  -7  -3    3.70    5.60
  -5   7   2   17.60    5.90
   5   7  -2   19.70    4.30
  -5   7   2    7.60    8.70
  -5   7   2   10.80    4.70
  -5  -7   2   22.60    6.80
   5  -7  -2   18.00    6.10
   5  -7  -2   24.70    7.60
  -5  -7   2   15.30    5.00
  -5  -7   2   15.60    5.80
  -5  -7   2   21.00    7.10
  -5   7   1  129.19   10.70
  -5   7   1  123.69    8.90
   5   7  -1  133.89    8.00
  -5   7   1  117.19   14.70
  -5  -7   1  127.49    9.70
   5  -7  -1  141.39   10.40
  -5  -7   1  120.29   10.40
   5  -7  -1  123.99   12.80
  -5  -7   1  134.39   11.70
  -5  -7   1  132.29    9.10
  -5   7   0   -4.50    5.30
  -5   7   0    6.20    8.70
  -5   7   0    2.20    3.80
   5   7   0    3.10    3.30
   5  -7   0    3.70    7.30
  -5  -7   0    9.50    5.50
  -5  -7   0    1.00    4.20
   5  -7   0   -3.30    4.60
  -5  -7   0   -6.50    4.50
  -5  -7   0    2.40    4.70
  -5   7  -1  619.24   21.90
   5   7   1  614.64   21.30
  -5   7  -1  601.24   24.40
  -5   7  -1  647.44   30.30
   5  -7   1  629.64   27.90
  -5  -7  -1  622.74   22.60
  -5  -7  -1  561.34   21.50
  -5  -7  -1  629.54   22.00
  -5  -7  -1  608.94   23.30
   5   7   2   12.90    4.00
  -5   7  -2   11.50   10.30
  -5   7  -2   13.00    4.30
  -5  -7  -2   11.40    5.30
   5  -7   2   19.10    8.70
  -5  -7  -2   14.50    5.30
  -5  -7  -2   13.20    4.50
   5  -7   2   13.60    5.60
  -5   7  -3   80.29    8.10
   5   7   3   79.59    7.10
  -5  -7  -3  112.19    6.80
   5  -7   3   83.89    9.70
  -5  -7  -3   98.89    7.00
   5  -7   3  119.69   14.30
  -5  -7  -3   99.59    8.70
  -5  -7  -3  100.29    8.80
  -5   7  -4    4.90    3.90
   5   7   4   -1.60    3.40
   5  -7   4   -2.80    5.30
  -5  -7  -4    8.80    4.90
  -5  -7  -4    4.90    4.40
   5  -7   4   16.90    8.80
  -5  -7  -4   -0.80    3.00
  -5   7  -5  140.09    9.20
   5   7   5  127.99    8.80
  -5  -7  -5  148.59   10.60
   5  -7   5  147.89   11.20
  -5  -7  -5  163.48   12.10
   5  -7   5  157.98   17.20
  -5  -7  -5  148.89    6.40
  -5  -7  -5  139.39    6.60
   5  -7   5  145.09   11.40
   5   7   6    1.70    3.80
  -5   7  -6    5.00    4.10
  -5  -7  -6    8.50    5.20
   5  -7   6   16.00   10.30
  -5  -7  -6   14.90    6.30
   5  -7   6    0.30    5.80
   5  -7   6    2.30    8.00
   5  -7   6    9.80    6.30
   5   7   7  192.68   10.90
  -5  -7  -7  204.08   14.40
   5  -7   7  189.38   13.70
   5  -7   7  207.28   13.40
  -5  -7  -7  213.38   12.90
   5  -7   7  189.88   16.80
   5  -7   7  200.48   32.00
   5   7   8   -4.00    3.60
   5  -7   8   -5.80    6.20
   5  -7   8    7.30   13.50
   5  -7   8   -0.60    9.10
  -5  -7  -8   -7.00    5.50
  -5  -7  -8    8.80    6.00
   5   7   9    4.00    4.50
   5  -7   9   -2.70    9.80
   5  -7   9   -1.60    6.20
   5  -7   9    4.20    7.70
  -5  -7  -9    2.70    5.80
   5   7  10   10.50    5.00
   5  -7  10    7.20    7.50
   5  -7  10    7.50   10.90
   5  -7  10    3.40    6.30
  -5  -7 -10   11.20    6.50
   5   7  11   75.69    8.70
   5  -7  11  113.69   13.60
   5  -7  11  104.09    8.90
   5  -7  11   85.69   15.70
  -5  -7 -11  114.39   11.90
   5   7  12    5.00    4.80
  -5  -7 -12    0.00    7.50
   5  -7  12   -6.10   14.00
   5  -7  12    8.20    8.90
  -5   8  12   49.99   13.40
  -5   8  12   19.60    8.20
  -5  -8  12   23.40   15.00
   5  -8 -12   50.49   14.40
   5  -8 -12   31.90   10.40
  -5   8  11   -3.10    6.60
  -5   8  11   11.70   11.50
   5  -8 -11   11.30   12.60
  -5  -8  11    0.40   11.50
  -5  -8  11    1.30    4.40
   5  -8 -11  -12.20    7.90
  -5   8  10   66.29    9.70
  -5   8  10  128.09   18.30
  -5  -8  10   96.49   16.60
  -5  -8  10   97.79    8.10
  -5  -8  10  103.59   11.40
   5  -8 -10   80.99   12.80
   5  -8 -10   95.29   17.00
  -5   8   9   24.00    7.70
  -5   8   9   26.20   12.60
  -5  -8   9   33.00   12.70
  -5  -8   9   40.40   14.30
  -5  -8   9   30.60    6.60
   5  -8  -9   31.70    9.00
  -5  -8   9   27.20    5.30
   5  -8  -9    2.00   11.30
  -5   8   8    7.80   10.00
  -5   8   8    8.80    5.30
   5   8  -8   11.10    6.00
  -5  -8   8    6.70   10.00
  -5  -8   8   14.90    4.80
  -5  -8   8    5.70   11.50
  -5  -8   8   20.90    6.20
   5  -8  -8    5.70    8.00
  -5   8   7   33.10   12.20
  -5   8   7   34.00    8.30
   5   8  -7   30.00    6.80
   5  -8  -7   22.60    8.40
  -5  -8   7   37.50    6.90
  -5  -8   7   45.80   13.60
  -5  -8   7   37.00    5.80
  -5  -8   7   38.10   11.30
  -5   8   6  439.76   21.00
   5   8  -6  446.06   18.20
  -5   8   6  445.16   25.20
  -5  -8   6  445.66   18.80
  -5  -8   6  470.15   23.50
  -5  -8   6  385.46   22.50
  -5  -8   6  431.36   26.40
   5  -8  -6  468.15   21.50
  -5   8   5   28.50    7.90
  -5   8   5   14.20   11.40
   5   8  -5   31.40    6.40
  -5  -8   5   16.70    9.40
  -5  -8   5   29.60    5.80
  -5  -8   5   31.70    6.60
  -5  -8   5   27.80   10.70
   5  -8  -5   21.50   10.50
   5  -8  -5   28.90    7.90
  -5   8   4  111.69   11.60
  -5   8   4  107.99   15.80
   5   8  -4  115.89    8.90
   5  -8  -4  129.69   13.70
   5  -8  -4  113.09   11.80
  -5  -8   4  130.89   15.30
  -5  -8   4   98.89   13.30
  -5  -8   4  115.09    9.80
  -5  -8   4  127.39    9.70
  -5   8   3  -17.00    9.10
  -5   8   3   -3.10    5.80
   5   8  -3   -3.20    4.00
  -5   8   3   -0.10    5.20
  -5  -8   3    2.80    4.30
   5  -8  -3   -3.10    6.10
  -5  -8   3    1.20    5.10
  -5  -8   3   -0.70    8.20
  -5  -8   3   -6.60    6.20
  -5   8   2  -15.00   10.40
  -5   8   2   -2.40    5.90
   5   8  -2   -1.10    4.00
  -5   8   2    1.20    5.20
  -5  -8   2   -0.60    6.80
   5  -8  -2   -6.50    5.70
  -5  -8   2    8.90    8.80
  -5  -8   2    0.00    5.20
   5  -8  -2   11.20    8.50
  -5  -8   2    0.80    4.20
  -5   8   1  -13.20    9.80
   5   8  -1    2.10    3.80
  -5   8   1   -6.50    4.40
  -5   8   1   -5.80    5.30
  -5  -8   1   -6.10    6.10
  -5  -8   1   10.50    7.40
   5  -8  -1   19.20    9.20
   5  -8  -1   -2.70    5.40
  -5  -8   1    6.00    4.80
  -5  -8   1   -1.70    5.20
  -5   8   0  222.58   20.60
  -5   8   0  194.78   14.40
   5   8   0  208.88   11.30
  -5   8   0  201.58   12.00
  -5  -8   0  211.98   12.30
   5  -8   0  246.48   18.20
  -5  -8   0  234.58   14.10
   5  -8   0  229.58   13.80
  -5  -8   0  215.68   13.40
  -5  -8   0  195.18   13.30
   5   8   1   39.00    6.10
  -5   8  -1   38.10    8.60
  -5   8  -1   32.40   13.70
  -5   8  -1   41.70    7.10
  -5  -8  -1   36.20    6.70
   5  -8   1   48.40    8.20
   5  -8   1   61.39   12.10
  -5  -8  -1   30.70    7.60
  -5  -8  -1   32.50    6.90
   5   8   2  117.49    8.70
  -5   8  -2  121.19   10.10
  -5  -8  -2  134.79   10.40
   5  -8   2  122.69   10.90
  -5  -8  -2  149.29    9.70
  -5  -8  -2  106.79    9.50
   5  -8   2  142.99   17.60
  -5  -8  -2  134.59   11.70
  -5   8  -3   77.09    8.10
   5   8   3   67.09    6.50
   5  -8   3   91.19   15.80
   5  -8   3   75.59   10.20
  -5  -8  -3   74.59    7.90
  -5  -8  -3   75.49   10.50
  -5  -8  -3   76.99    9.50
   5   8   4   32.40    6.10
  -5  -8  -4   26.00    6.90
  -5  -8  -4   36.10    7.70
   5  -8   4   21.60    7.20
  -5  -8  -4   27.80    5.00
   5   8   5   25.40    5.60
   5  -8   5   12.80    7.30
   5  -8   5   50.29   12.60
  -5  -8  -5   23.40    6.00
   5  -8   5   19.20    7.40
  -5  -8  -5   24.40    4.10
   5   8   6  220.38   12.40
   5  -8   6  186.78   16.80
  -5  -8  -6  224.88   14.20
   5  -8   6  229.28   18.50
  -5  -8  -6  214.28    7.80
   5  -8   6  232.98   14.40
   5   8   7    1.80    4.40
   5  -8   7    9.30   10.00
  -5  -8  -7   10.50    5.50
   5  -8   7    3.70    7.50
   5  -8   7   -2.40    7.30
   5   8   8   20.00    5.50
  -5  -8  -8   32.90    8.10
   5  -8   8   26.40    8.50
   5  -8   8   17.50    8.10
   5  -8   8   45.90   12.90
   5   8   9    9.80    5.30
  -5  -8  -9   15.10    7.40
   5  -8   9    9.40    8.40
   5  -8   9    7.10   11.30
   5  -8   9   -9.00    7.80
   5   8  10    1.20    7.40
   5  -8  10   -3.60   14.00
   5  -8  10   -1.20    9.00
  -5  -8 -10    9.10    7.50
  -5   9   9   37.30    9.50
  -5   9   9   67.49   16.70
   5  -9  -9   28.80   10.80
  -5  -9   9   43.00   14.90
  -5  -9   9   65.49    8.90
  -5  -9   9   49.20    9.60
  -5   9   8   34.10    9.40
   5   9  -8   44.40    8.80
  -5   9   8   60.49   15.50
  -5  -9   8   44.60    7.10
   5  -9  -8   43.90   10.40
  -5  -9   8   46.30   13.70
   5   9  -7   60.99    9.40
  -5   9   7   79.19   15.80
  -5   9   7   50.89    9.80
  -5  -9   7   39.50   16.10
  -5  -9   7   63.69   13.90
  -5  -9   7   96.79   11.20
  -5  -9   7   68.79    9.40
   5  -9  -7   58.49   11.00
  -5   9   6   23.20   14.20
   5   9  -6   20.10    7.20
  -5   9   6   17.10    8.10
   5  -9  -6   18.20    9.00
  -5  -9   6   26.50   12.60
  -5  -9   6   23.40   12.00
  -5  -9   6   24.80    6.80
  -5  -9   6   38.20    8.20
   5   9  -5  110.69   11.10
  -5   9   5  166.48   22.20
  -5   9   5  126.69   13.30
  -5  -9   5  172.08   20.40
   5  -9  -5   95.49   13.40
  -5  -9   5  123.19   10.90
   5  -9  -5   91.19   14.80
  -5  -9   5  131.99   12.50
  -5  -9   5  136.09   17.10
  -5   9   4    3.00    7.30
  -5   9   4   22.40   13.40
   5   9  -4    4.60    5.60
  -5  -9   4   13.20    9.10
  -5  -9   4   32.50   12.60
   5  -9  -4    7.50    7.80
  -5  -9   4   15.80    6.40
   5  -9  -4   37.50   10.90
  -5  -9   4   34.10    7.70
  -5   9   3    6.20    7.80
  -5   9   3   -0.50   12.70
   5   9  -3    3.90    5.30
   5  -9  -3    1.50    7.20
  -5  -9   3    4.60    5.50
  -5  -9   3   14.30    6.90
  -5  -9   3    2.00    8.90
  -5   9   2   41.40   10.00
  -5   9   2   79.09   16.60
   5   9  -2   75.39    9.40
  -5  -9   2   70.89   13.00
  -5  -9   2   85.09   11.30
   5  -9  -2   69.69   10.50
  -5  -9   2   75.89    9.20
   5   9  -1    6.90    5.20
  -5   9   1   -2.30    6.90
  -5   9   1    1.30   12.60
  -5  -9   1   -4.20    7.30
  -5  -9   1    2.60    5.90
   5  -9  -1    8.30    7.50
  -5   9   0   -4.00   13.00
  -5   9   0    0.50    7.70
   5   9   0    6.30    5.20
  -5  -9   0   19.80    7.20
   5  -9   0   46.30   17.40
   5  -9   0    4.20    7.30
  -5  -9   0    4.80    7.40
  -5  -9   0   -1.30    5.10
   5   9   1   39.70    6.90
  -5   9  -1   42.60    9.80
   5  -9   1   43.00    9.20
  -5  -9  -1   44.00    8.80
  -5  -9  -1   41.10    7.60
   5   9   2   93.19    9.10
  -5  -9  -2   98.69   10.80
   5  -9   2   80.69   11.80
  -5  -9  -2  106.89   11.10
   5   9   3   23.30    5.80
  -5  -9  -3   12.70    5.70
   5  -9   3   11.40    7.90
  -5  -9  -3   17.40    6.20
   5   9   4   88.99    9.30
   5  -9   4  106.59   12.60
  -5  -9  -4  110.69    9.60
  -5  -9  -4  106.99   11.80
   5   9   5   81.09    9.10
   5  -9   5  102.69   16.40
   5  -9   5   81.79   11.60
   5  -9   5   76.89   11.80
  -5  -9  -5   87.89   11.60
   5   9   6   -0.60    4.00
  -5  -9  -6   21.00    8.20
   5  -9   6    3.00    7.40
   5  -9   6   -5.30    8.70
   5  -9   6   26.80   12.10
   5   9   7  105.39   10.50
   5  -9   7  112.19   12.90
   5  -9   7  116.89   18.70
  -5  -9  -7  111.09   12.80
   5  -9   7   73.89   11.80
  -5  10   4    0.20   14.30
   5  10  -4    1.90    6.60
  -5 -10   4    8.50   11.50
   5 -10  -4    2.00    9.70
  -5 -10   4   10.20    7.00
  -5  10   3  214.58   27.20
  -5  10   3  118.39   16.80
   5  10  -3  151.58   13.20
  -5 -10   3  160.08   13.50
  -5 -10   3  136.59   17.90
   5 -10  -3  119.99   15.50
  -5  10   2    1.00   14.60
  -5  10   2  -11.50    8.50
   5  10  -2    0.00    6.10
  -5 -10   2    7.80   10.50
   5 -10  -2   -6.90    9.10
  -5 -10   2    2.90    6.90
  -5  10   1   39.90   18.50
  -5  10   1   36.00   11.00
   5  10  -1   47.50    8.10
  -5 -10   1   45.80   11.40
  -5 -10   1   60.69    9.70
   5 -10  -1   51.89   11.10
  -5  10   0   16.90    9.10
   5  10   0   20.90    6.80
  -5 -10   0   16.20    9.90
   5 -10   0   14.80    9.70
  -5 -10   0   17.00    7.80
   5  10   1    2.50    6.00
  -5 -10  -1    3.70    9.30
  -5 -10  -1    4.80    7.70
   5 -10   1   -7.90    8.30
   5  10   2    2.80    5.70
   5 -10   2   -4.80    9.20
  -5 -10  -2    5.10    7.70
  -6   0  19   25.40   17.00
  -6   0  18   63.99   16.20
  -6   0  17   -2.70   12.50
   6   0 -17    2.80    2.90
   6   0 -17   -2.00    3.70
  -6   0  16  168.98   19.00
   6   0 -16  158.88    8.90
   6   0 -16  143.39   17.40
   6   0 -15   -3.00    8.80
  -6   0  15   -4.40    9.30
   6   0 -15    0.60    3.80
   6   0 -14  124.59   14.30
   6   0 -14  129.79    8.30
  -6   0  14  122.09    6.80
  -6   0  14  123.69   14.80
  -6   0  13   -7.80    7.10
  -6   0  13    2.80    2.50
   6   0 -13    7.30    7.50
   6   0 -13    1.90    3.80
  -6   0  12   53.79   10.70
   6   0 -12   58.79    9.90
   6   0 -12   57.89    6.30
  -6   0  12   51.19    4.50
  -6   0  11    0.80    2.20
   6   0 -11   -2.60    5.50
  -6   0  11   -6.70    5.80
   6   0 -11    0.40    3.20
   6   0 -10  132.59   11.10
   6   0 -10  123.69    7.50
  -6   0  10  115.89    6.10
  -6   0  10  128.79   11.60
  -6   0   9   -2.30    2.00
  -6   0   9   -6.30    4.80
   6   0  -9    0.80    2.90
  -6   0   8 1383.66   40.10
  -6   0   8 1390.96   44.90
   6   0  -8 1431.66   44.80
   6   0  -8 1421.26   41.10
   6   0  -7   -2.40    3.10
   6   0  -7    1.30    2.60
  -6   0   7   -0.40    2.10
  -6   0   7    2.40    4.80
   6   0  -7    0.20    1.50
   6   0  -6   90.99    4.40
  -6   0   6  100.79    8.70
   6   0  -6   92.89    8.20
   6   0  -6   99.69    6.20
  -6   0   6   94.89    5.70
   6   0  -5   -1.20    2.60
  -6   0   5    4.60    4.00
   6   0  -5   -2.30    3.50
  -6   0   5    1.00    2.60
   6   0  -5   -0.40    1.70
   6   0  -4  991.80   31.20
  -6   0   4  963.70   29.30
  -6   0   4  952.90   31.00
   6   0  -4  982.70   29.60
   6   0  -4 1000.30   27.80
   6   0  -3   -1.60    2.40
   6   0  -3   -0.70    1.80
   6   0  -3   -1.30    3.20
  -6   0   3    1.10    2.70
  -6   0   3    9.40    3.70
  -6   0   2  370.66   13.60
   6   0  -2  393.36   12.50
  -6   0   2  370.36   14.10
   6   0  -2  365.16   14.20
   6   0  -2  373.56   13.50
   6   0  -1   -1.60    2.30
   6   0  -1    8.70    3.40
  -6   0   1   -2.70    2.10
   6   0  -1    1.80    2.10
  -6   0   1   -0.30    2.60
   6   0   0  141.79    7.20
  -6   0   0  140.09    7.60
   6   0   0  148.09    7.70
  -6   0   0  144.79    7.30
   6   0   0  147.29    6.80
  -6   0  -1   -1.50    2.00
   6   0   1   -0.20    2.40
   6   0   1    1.30    2.30
  -6   0  -1    2.40    3.10
   6   0   2 2749.82   76.79
  -6   0  -2 2830.42   76.99
  -6   0  -2 2754.42   76.99
   6   0   2 2688.63   76.39
   6   0   3   -2.40    2.60
  -6   0  -3   -1.70    2.40
  -6   0  -3   -0.60    2.80
   6   0   3   -2.40    2.10
   6   0   4  818.82   25.80
   6   0   4  850.51   27.20
  -6   0  -4  847.42   26.50
   6   0   4  864.11   26.00
  -6   0  -5    0.70    3.00
   6   0   5   -3.20    2.50
   6   0   5   -2.20    1.90
   6   0   5   -5.50    2.90
   6   0   6   34.40    4.40
   6   0   6   34.70    5.60
  -6   0  -6   28.80    4.50
   6   0   6   32.30    4.50
   6   0   6   29.90    3.70
   6   0   7   -3.40    2.90
  -6   0  -7   -0.20    3.10
   6   0   7   -4.60    3.90
   6   0   7   -3.70    2.80
   6   0   7   -2.20    1.90
   6   0   8  332.47   13.80
  -6   0  -8  312.47   12.90
   6   0   8  293.67   14.90
   6   0   8  310.67   11.80
   6   0   8  330.47   12.80
  -6   0  -9   -0.70    3.60
   6   0   9   -5.50    3.00
   6   0   9   -7.00    4.60
   6   0   9   -4.60    2.00
   6   0   9   -0.70    4.00
   6   0  10  459.35   18.60
  -6   0 -10  440.96   16.80
   6   0  10  409.26   19.70
   6   0  10  425.66   16.40
   6   0  10  447.86   15.20
  -6   0 -11    0.00    4.20
   6   0  11   -1.00    7.30
   6   0  11   -7.20    5.20
   6   0  11   -1.30    3.50
   6   0  11    1.20    2.60
   6   0  12   41.20    8.30
   6   0  12   50.09    9.50
   6   0  12   42.40    4.80
  -6   0 -12   36.00    6.00
   6   0  12   35.20    5.50
   6   0  13   -2.30    6.40
  -6   0 -13   -1.50    5.00
   6   0  13   -1.30    4.20
   6   0  13    0.50    8.20
   6   0  14  129.79   15.60
  -6   0 -14  101.99   10.00
   6   0  14  125.09    8.70
   6   0  15    5.10    9.50
   6   0  15   -5.90    4.70
   6   0  15   -0.50    8.90
  -6   0 -15   -9.60    5.90
   6   0  16  213.08   19.50
   6   0  16  225.88   22.00
   6   0  16  220.58   12.50
  -6   1  19  125.09   22.60
  -6  -1  19  147.99   21.80
  -6   1  18   51.89   16.60
   6  -1 -18   42.20    7.60
  -6  -1  18   48.90   15.90
  -6   1  17   41.70   14.60
   6  -1 -17   35.90    7.10
   6  -1 -17   49.50    6.30
  -6  -1  17   36.80   14.40
   6   1 -16   62.19   16.20
  -6   1  16   83.29   16.40
  -6   1  16   66.69    7.20
   6   1 -16   77.19    3.90
   6   1 -16   77.89    3.80
   6  -1 -16   70.19    9.00
  -6  -1  16   82.39   15.70
   6  -1 -16   82.79   15.20
  -6   1  15  302.97   11.90
   6   1 -15  295.97   20.40
  -6   1  15  322.77   22.00
   6   1 -15  295.17   10.20
  -6  -1  15  286.27   20.80
   6  -1 -15  321.07   14.30
   6  -1 -15  291.87   20.20
   6   1 -14   46.70    4.10
  -6   1  14   41.20    5.50
  -6   1  14   77.79   14.10
   6   1 -14   51.79   10.80
  -6   1  14   38.60    5.70
   6  -1 -14   50.39   10.90
  -6  -1  14   40.10   11.20
   6  -1 -14   46.20    7.40
   6   1 -13   88.09    5.50
  -6   1  13   91.69    6.20
  -6   1  13   92.69    6.20
   6   1 -13   77.39   12.00
  -6   1  13  106.19   13.60
   6  -1 -13   87.89   12.20
  -6  -1  13   86.59    4.90
   6  -1 -13   85.49    8.10
  -6  -1  13   83.89   12.70
   6   1 -12   14.80    7.70
  -6   1  12   20.80    3.60
  -6   1  12   42.90    9.60
   6   1 -12   20.70    3.40
  -6   1  12   16.90    3.40
  -6  -1  12   14.80   11.20
   6  -1 -12   17.70    4.80
   6  -1 -12   20.60    8.40
  -6  -1  12   19.90    2.70
  -6   1  11   10.70    2.90
  -6   1  11    9.80    3.00
   6   1 -11   11.00    3.00
  -6   1  11   17.30    7.90
   6   1 -11    6.30    5.90
  -6  -1  11    8.70    2.40
   6  -1 -11   12.40    3.90
   6  -1 -11   11.30    7.00
  -6  -1  11   14.40    7.00
   6   1 -10    1.80    5.40
  -6   1  10    4.50    2.60
  -6   1  10   11.10    7.00
   6   1 -10    4.50    2.60
  -6   1  10    3.60    2.40
  -6  -1  10    3.70    2.10
  -6  -1  10    3.80    5.50
   6  -1 -10    5.30    3.50
   6  -1 -10    3.90    5.70
   6   1  -9  778.62   23.60
  -6   1   9  764.82   23.60
  -6   1   9  761.12   28.50
  -6   1   9  792.32   23.10
   6   1  -9  765.62   28.30
   6  -1  -9  767.22   24.60
  -6  -1   9  751.02   23.00
  -6  -1   9  784.02   28.90
  -6   1   8  306.87   15.50
  -6   1   8  301.97   10.70
   6   1  -8  297.97   14.80
  -6   1   8  300.17   11.10
   6   1  -8  287.77   11.00
   6  -1  -8  308.87   15.30
  -6  -1   8  286.47   14.90
  -6  -1   8  288.67   10.70
   6  -1  -8  289.97   11.90
   6   1  -7  665.23   20.60
  -6   1   7  652.53   20.60
  -6   1   7  672.63   20.10
  -6   1   7  635.94   24.30
   6   1  -7  672.63   24.00
   6  -1  -7  644.54   21.40
  -6  -1   7  649.93   20.50
  -6  -1   7  665.03   24.30
   6  -1  -7  639.04   24.30
   6   1  -6  217.18    8.00
  -6   1   6  286.47   13.90
  -6   1   6  259.47   10.00
   6   1  -6  251.37   12.40
   6   1  -6  265.67   10.20
  -6  -1   6  257.17   12.70
   6  -1  -6  281.57   13.60
  -6  -1   6  259.67   10.20
   6  -1  -6  254.57   10.90
   6   1  -5  297.27    8.90
   6   1  -5  278.77   12.70
  -6   1   5  291.97   11.00
   6   1  -5  286.87   11.00
  -6   1   5  310.07   14.00
  -6  -1   5  278.67   12.90
   6  -1  -5  283.37   11.50
  -6  -1   5  289.17   11.20
   6  -1  -5  293.37   14.00
   6   1  -4 1750.32   46.20
   6   1  -4 1684.13   48.10
   6   1  -4 1690.23   49.60
  -6   1   4 1671.23   50.49
  -6   1   4 1688.63   48.20
  -6  -1   4 1670.43   49.80
   6  -1  -4 1783.42   47.10
   6  -1  -4 1666.73   50.59
   6  -1  -4 1648.83   48.70
  -6  -1   4 1672.13   48.30
   6   1  -3 2435.36   69.99
  -6   1   3 2447.06   71.09
  -6   1   3 2457.15   69.19
   6   1  -3 2471.85   68.99
   6   1  -3 2615.64   67.49
  -6  -1   3 2397.36   69.99
   6  -1  -3 2462.85   71.09
   6  -1  -3 2579.84   68.09
   6  -1  -3 2474.15   69.59
  -6  -1   3 2496.25   69.39
  -6   1   2   23.80    4.70
   6   1  -2   32.90    3.10
   6   1  -2   23.60    3.50
   6   1  -2   25.80    4.20
  -6   1   2   28.90    3.50
  -6  -1   2   27.70    4.20
   6  -1  -2   39.10    6.00
  -6  -1   2   23.00    4.00
   6  -1  -2   28.20    3.40
   6  -1  -2   32.90    3.80
   6   1  -1  253.37   10.10
   6   1  -1  262.27    9.00
  -6   1   1  250.27   10.30
  -6   1   1  252.87   11.20
   6   1  -1  251.57   10.00
   6  -1  -1  264.77    9.70
  -6  -1   1  249.28   10.10
   6  -1  -1  262.57   11.60
  -6  -1   1  246.78   10.30
   6  -1  -1  255.87   10.60
   6   1   0  708.63   20.60
  -6   1   0  654.53   22.70
   6   1   0  682.13   21.40
  -6   1   0  697.53   22.00
   6   1   0  675.43   21.00
  -6  -1   0  668.73   21.70
   6  -1   0  666.13   22.70
  -6  -1   0  666.53   21.00
   6  -1   0  714.73   21.20
   6  -1   0  693.73   22.00
   6   1   1   14.20    2.60
  -6   1  -1   18.00    3.80
  -6   1  -1   13.30    3.80
   6   1   1   15.60    2.60
   6  -1   1   15.20    3.30
  -6  -1  -1   10.70    3.20
   6  -1   1    8.40    3.80
   6  -1   1   15.70    3.50
  -6  -1  -1   16.20    2.90
  -6   1  -2   61.49    5.50
   6   1   2   45.40    4.30
   6   1   2   52.79    4.40
  -6   1  -2   52.89    5.60
   6   1   2   52.79    4.40
  -6  -1  -2   46.10    5.00
   6  -1   2   43.60    5.50
   6  -1   2   55.29    4.60
   6  -1   2   56.69    5.10
  -6  -1  -2   51.39    3.90
  -6   1  -3 2018.30   55.89
   6   1   3 1932.41   55.29
  -6   1  -3 1970.60   57.59
   6   1   3 1992.10   54.89
   6   1   3 1896.41   54.29
  -6  -1  -3 1882.71   54.49
   6  -1   3 1940.71   55.39
  -6  -1  -3 1902.71   55.69
   6  -1   3 1990.10   57.49
   6  -1   3 2023.00   55.59
   6   1   4    7.00    2.50
  -6   1  -4    5.30    3.30
   6   1   4    4.30    2.60
  -6   1  -4    4.40    4.20
   6   1   4   -1.60    2.40
   6  -1   4    4.50    2.60
   6  -1   4   -0.60    3.60
  -6  -1  -4    1.70    2.80
   6  -1   4    4.10    3.30
   6   1   5  168.78    9.40
   6   1   5  186.88    8.30
   6   1   5  187.98    7.80
  -6   1  -5  193.68    9.10
   6   1   5  190.18    8.70
   6  -1   5  194.18    9.30
   6  -1   5  195.98    8.50
   6  -1   5  181.78   10.70
  -6  -1  -5  190.08    9.10
   6   1   6   15.70    3.20
   6   1   6   16.40    3.20
   6   1   6   13.50    4.00
   6   1   6   15.50    3.20
  -6   1  -6   16.50    4.30
   6  -1   6   15.30    3.00
   6  -1   6   19.50    4.10
   6  -1   6   14.40    5.60
   6  -1   6   14.40    4.00
  -6  -1  -6   16.10    4.10
   6   1   7  526.85   19.40
   6   1   7  539.95   18.40
   6   1   7  543.35   18.30
  -6   1  -7  544.35   18.70
   6   1   7  552.94   18.20
   6  -1   7  548.35   18.90
   6  -1   7  541.45   21.90
   6  -1   7  523.05   17.60
   6  -1   7  546.45   20.10
  -6  -1  -7  538.65   19.10
   6   1   8  198.68    9.50
   6   1   8  200.48    8.90
   6   1   8  197.98   11.10
  -6   1  -8  208.98   10.10
   6   1   8  208.48    9.90
   6  -1   8  210.08   11.60
   6  -1   8  195.88    8.60
   6  -1   8  195.08   10.00
   6  -1   8  192.68   13.00
  -6  -1  -8  190.98   10.30
   6   1   9  255.07   13.30
   6   1   9  275.77   11.60
   6   1   9  270.47   12.30
  -6   1  -9  272.17   11.90
   6   1   9  272.87   11.10
   6  -1   9  270.07   11.90
   6  -1   9  263.87   10.40
   6  -1   9  260.17   13.90
   6  -1   9  262.17   15.30
  -6  -1  -9  270.07   12.10
   6   1  10   53.49    4.90
  -6   1 -10   49.60    7.10
   6   1  10   45.20    5.70
   6   1  10   52.29    8.50
   6   1  10   50.69    7.10
   6  -1  10   51.29    4.80
  -6  -1 -10   45.50    7.00
   6  -1  10   54.49    9.30
   6  -1  10   57.29    8.20
   6  -1  10   46.00    6.20
   6   1  11   41.40    5.50
   6   1  11   42.90    5.40
  -6   1 -11   46.60    7.30
   6   1  11   51.49    8.50
   6   1  11   47.10    7.70
   6  -1  11   49.60   10.30
   6  -1  11   45.50    5.90
   6  -1  11   44.50    4.60
   6  -1  11   56.79    9.20
  -6  -1 -11   50.39    7.40
   6   1  12   42.50    8.80
   6   1  12   47.40    6.20
   6   1  12   50.19    8.00
  -6   1 -12   47.40    6.40
   6  -1  12   53.99    4.70
   6  -1  12   54.69   10.90
   6  -1  12   56.99    9.90
   6  -1  12   50.59    7.20
  -6   1 -13   -2.60    4.80
   6   1  13    9.00    6.50
   6   1  13   15.30    8.30
   6   1  13    9.30    4.20
   6  -1  13   11.30    5.00
   6  -1  13   14.80    8.80
   6  -1  13   20.20    8.70
  -6  -1 -13    9.20    5.30
   6  -1  13    9.40    2.90
   6   1  14   -0.20    8.50
   6   1  14   -4.70    4.00
   6   1  14   -1.40    6.90
   6  -1  14   -2.90    8.50
   6  -1  14   11.20   10.20
  -6  -1 -14    8.20    5.70
   6  -1  14    1.30    4.60
   6   1  15  250.97   18.10
   6   1  15  270.27   20.00
  -6   1 -15  226.88   12.20
   6   1  15  254.47   12.70
  -6  -1 -15  274.47   14.90
   6  -1  15  274.07   13.10
   6  -1  15  274.07   20.50
   6  -1  15  278.57   21.50
   6   1  16   27.50   11.90
   6   1  16    3.40    5.40
   6   1  16   -4.90    9.10
   6  -1  16   17.40   13.20
   6  -1  16   -0.20   11.40
   6  -1  16   -1.50    4.60
  -6  -1 -16    7.50    7.20
  -6  -1 -16   -2.00    4.60
  -6   2  18   -2.10    7.90
  -6   2  18    2.70   15.00
   6  -2 -18  -12.70    7.20
[truncated: 557,301 more chars]
