# Supplementary material for: Crystal structure of trans-di­chloridobis­[N-(5,5-di­methyl-4,5-di­hydro-3H-pyrrol-2-yl-κN)acetamide]palladium(II) dihydrate
Source: Acta Crystallogr E Crystallogr Commun. 2017 Mar 17;73(Pt 4):528–30. doi: 10.1107/S2056989017003929 (PMC5382614; doi:10.1107/S2056989017003929)
Supplement: Supplementary file 2 [file e-73-00528-Isup2.hkl]

data_I                                                                          
_shelx_title ' JL108T2_0ma_a.res in P2(1)/c'                                    
_shelx_refln_list_code          4                                               
_shelx_F_calc_maximum      325.75                                               
_exptl_crystal_F_000      1072.00                                               
_reflns_d_resolution_high  0.7847                                               
                                                                                
loop_                                                                           
 _space_group_symop_operation_xyz                                               
 'x, y, z'                                                                      
 '-x, y+1/2, -z+1/2'                                                            
 '-x, -y, -z'                                                                   
 'x, -y-1/2, z-1/2'                                                             
                                                                                
_cell_length_a    15.9455                                                       
_cell_length_b     8.7650                                                       
_cell_length_c    16.8936                                                       
_cell_angle_alpha  90.000                                                       
_cell_angle_beta  101.481                                                       
_cell_angle_gamma  90.000                                                       
                                                                                
_shelx_F_squared_multiplier     1.000                                           
                                                                                
loop_                                                                           
 _refln_index_h                                                                 
 _refln_index_k                                                                 
 _refln_index_l                                                                 
 _refln_F_squared_calc                                                          
 _refln_F_squared_meas                                                          
 _refln_F_squared_sigma                                                         
 _refln_observed_status                                                         
   3   0   0      24625.18      25661.75       311.70 o                         
   4   0   0       1114.76       1384.19        68.01 o                         
   5   0   0       8747.58       8729.81       117.43 o                         
   6   0   0       1488.14       1542.04        34.82 o                         
   7   0   0      17099.30      18758.80       241.64 o                         
   8   0   0       2947.97       3239.52        66.55 o                         
   9   0   0       5519.75       6206.36        99.43 o                         
  10   0   0       5429.58       5651.05        95.65 o                         
  11   0   0         84.19         83.05        29.32 o                         
  12   0   0       7162.79       7764.05       126.76 o                         
  13   0   0         14.92         53.11        43.93 o                         
  14   0   0       3763.13       4266.82       155.73 o                         
  15   0   0         85.18         97.13        33.46 o                         
  16   0   0       2647.11       2729.65        80.30 o                         
  17   0   0       1294.59       1263.40        71.41 o                         
  18   0   0        478.76        416.58        64.74 o                         
  19   0   0       1167.44       1147.35        86.14 o                         
   1   1   0      12069.68      11435.37       236.96 o                         
   2   1   0       7738.43       7710.20        88.87 o                         
   3   1   0       1475.73       1483.03        23.01 o                         
   4   1   0       2378.92       2372.99        27.90 o                         
   5   1   0       3377.88       3681.54        40.56 o                         
   6   1   0       6595.89       7296.54        72.87 o                         
   7   1   0         63.03         76.82        11.17 o                         
   8   1   0        515.45        516.47        20.35 o                         
   9   1   0         66.43         22.46        12.24 o                         
  10   1   0       2048.33       2058.50        38.75 o                         
  11   1   0        323.95        375.59        21.34 o                         
  12   1   0        168.62        175.99        19.78 o                         
  13   1   0        250.04        289.05        22.86 o                         
  14   1   0          0.22         15.48        20.87 o                         
  15   1   0        412.42        533.39        31.16 o                         
  16   1   0        160.19        170.94        26.72 o                         
  17   1   0        270.30        301.77        32.11 o                         
  18   1   0        627.06        774.23        66.00 o                         
  19   1   0          1.11         93.72        43.80 o                         
   0   2   0       2611.56       2400.19        47.89 o                         
   1   2   0      13353.88      12978.38       146.64 o                         
   2   2   0       3394.13       3503.54        38.31 o                         
   3   2   0        660.03        791.21        16.15 o                         
   4   2   0       4625.21       4992.88        53.63 o                         
   5   2   0       6025.22       6058.03        61.21 o                         
   6   2   0       7056.48       7680.32        76.58 o                         
   7   2   0       8567.11       8819.74        87.92 o                         
   8   2   0        203.50        249.69        14.91 o                         
   9   2   0       3250.56       3247.47        44.89 o                         
  10   2   0       1770.97       1644.76        32.69 o                         
  11   2   0          3.74        -13.79        13.79 o                         
  12   2   0       5094.38       5090.71        66.94 o                         
  13   2   0        330.66        331.02        24.86 o                         
  14   2   0       4898.45       4810.80        71.92 o                         
  15   2   0        314.21        262.13        25.81 o                         
  16   2   0        207.19        229.97        28.74 o                         
  17   2   0        507.08        497.34        45.32 o                         
  18   2   0        198.33        251.92        37.82 o                         
  19   2   0        335.58        307.22        45.71 o                         
   1   3   0       5999.86       5699.00        75.50 o                         
   2   3   0       2322.99       2407.20        31.01 o                         
   3   3   0       2097.06       1950.15        25.87 o                         
   4   3   0      11582.73      11158.63       110.90 o                         
   5   3   0        644.17        566.08        15.62 o                         
   6   3   0      18526.81      18362.49       167.82 o                         
   7   3   0          0.22         -0.45        10.02 o                         
   8   3   0      15712.49      15557.15       178.86 o                         
   9   3   0       5398.98       5492.31        67.67 o                         
  10   3   0       4039.81       4114.18        53.94 o                         
  11   3   0       6957.36       7045.87        81.41 o                         
  12   3   0        652.93        569.45        29.74 o                         
  13   3   0       2598.40       2743.30        48.17 o                         
  14   3   0        175.77        172.33        23.83 o                         
  15   3   0        807.32        798.84        34.20 o                         
  16   3   0        756.44        784.45        44.62 o                         
  17   3   0        123.80         86.46        27.81 o                         
  18   3   0       1008.67        930.39        95.99 o                         
  19   3   0          4.83        120.61        59.90 o                         
   0   4   0        223.20        195.02        17.71 o                         
   1   4   0        187.68        198.54        11.15 o                         
   2   4   0        337.21        317.73        14.39 o                         
   3   4   0          3.04         -8.37         8.37 o                         
   4   4   0       3491.24       3878.88        45.75 o                         
   5   4   0        848.52        962.94        24.63 o                         
   6   4   0       2152.17       2185.84        37.53 o                         
   7   4   0        627.33        686.90        23.82 o                         
   8   4   0        181.35        212.96        15.01 o                         
   9   4   0        458.69        456.92        22.89 o                         
  10   4   0       1355.41       1295.44        29.69 o                         
  11   4   0        668.07        670.01        28.79 o                         
  12   4   0         73.04         74.94        16.87 o                         
  13   4   0        105.76         56.74        20.20 o                         
  14   4   0          5.91         18.69        18.12 o                         
  15   4   0         82.85         58.81        24.01 o                         
  16   4   0         16.25         22.83        36.68 o                         
  17   4   0          3.53         -9.84        32.94 o                         
  18   4   0          2.12          7.91        36.23 o                         
   1   5   0       4572.83       4575.66        60.55 o                         
   2   5   0       8369.89       8530.39        92.70 o                         
   3   5   0       1224.54       1287.66        28.46 o                         
   4   5   0      11223.23      11090.06       116.41 o                         
   5   5   0        287.47        314.89        17.52 o                         
   6   5   0       8112.84       8275.63        92.50 o                         
   7   5   0        389.67        377.81        19.27 o                         
   8   5   0       5423.69       5470.43        65.75 o                         
   9   5   0        757.01        725.52        34.95 o                         
  10   5   0       1202.93       1180.05        36.65 o                         
  11   5   0       1900.57       1839.01        40.15 o                         
  12   5   0        241.85        265.81        25.76 o                         
  13   5   0        800.78        900.17        33.16 o                         
  14   5   0         36.71         44.73        21.21 o                         
  15   5   0        745.96        823.67        65.39 o                         
  16   5   0        326.61        319.87        40.60 o                         
  17   5   0        210.60        158.84        65.39 o                         
   0   6   0       8168.93       8685.08       143.62 o                         
   1   6   0       1770.60       2166.46        71.47 o                         
   2   6   0       6717.06       6776.22        84.76 o                         
   3   6   0       3739.59       3842.42        51.53 o                         
   4   6   0       2425.15       2307.94        41.04 o                         
   5   6   0       2963.02       3026.33        48.21 o                         
   6   6   0        141.27        124.76        17.39 o                         
   7   6   0       1493.51       1445.32        36.17 o                         
   8   6   0        402.23        388.12        23.32 o                         
   9   6   0        381.05        381.90        21.40 o                         
  10   6   0       2433.99       2220.39        45.52 o                         
  11   6   0        128.98        135.17        20.73 o                         
  12   6   0       1433.66       1476.97        42.13 o                         
  13   6   0        254.24        258.23        26.94 o                         
  14   6   0        862.57        956.99        64.09 o                         
  15   6   0        192.50        191.33        68.20 o                         
  16   6   0        427.89        480.76        82.31 o                         
   1   7   0         42.77         70.26        31.87 o                         
   2   7   0         59.94        109.64        18.26 o                         
   3   7   0        980.53       1005.06        32.80 o                         
   4   7   0         20.05         27.35        16.62 o                         
   5   7   0         12.78         11.30        15.72 o                         
   6   7   0        370.03        302.21        23.10 o                         
   7   7   0          1.33        -18.20        18.20 o                         
   8   7   0         37.60         25.01        23.34 o                         
   9   7   0          5.43         -9.15        17.46 o                         
  10   7   0        371.51        339.20        29.87 o                         
  11   7   0         66.79         48.05        24.50 o                         
  12   7   0        253.93        224.46        30.08 o                         
  13   7   0         52.55         34.08        30.63 o                         
  14   7   0          0.38          3.35        39.78 o                         
   0   8   0       4054.36       4116.78        93.83 o                         
   1   8   0        109.26        177.95        21.98 o                         
   2   8   0       3224.00       3455.98        61.06 o                         
   3   8   0       1543.12       1550.83        56.66 o                         
   4   8   0       1435.52       1481.59        43.81 o                         
   5   8   0       2222.34       2289.05        48.54 o                         
   6   8   0         69.36         61.27        21.20 o                         
   7   8   0       1643.83       1666.99        47.00 o                         
   8   8   0        112.07        193.86        37.79 o                         
   9   8   0       1028.49       1058.91        55.78 o                         
  10   8   0        374.07        326.03        34.78 o                         
  11   8   0        193.27        114.16        40.48 o                         
  12   8   0       1352.35       1396.14        86.70 o                         
  13   8   0          0.75         78.48        54.65 o                         
   1   9   0        885.52        967.89        39.65 o                         
   2   9   0        219.12        180.04        27.37 o                         
   3   9   0        218.76        302.11        32.02 o                         
   4   9   0        718.85        795.01        44.95 o                         
   5   9   0         14.90         73.71        41.95 o                         
   6   9   0        817.62        789.10        47.02 o                         
   7   9   0        138.07        199.18        52.32 o                         
   8   9   0        542.49        491.00        48.01 o                         
   9   9   0        126.49        130.49        42.54 o                         
  10   9   0        209.79        182.33        50.39 o                         
   0  10   0        363.79        393.73        56.00 o                         
   1  10   0          5.13        -28.63        31.65 o                         
   2  10   0        328.24        275.86        40.03 o                         
   3  10   0         15.72          9.85        35.62 o                         
   4  10   0        235.39        183.84        40.72 o                         
   5  10   0        202.12        186.21        40.05 o                         
   6  10   0          3.04        -11.72        40.58 o                         
 -20   1   1         78.36          6.49        44.10 o                         
 -19   1   1        314.04        347.92        61.27 o                         
 -18   1   1        829.91        845.84        47.23 o                         
 -17   1   1          1.26         -8.03        24.83 o                         
 -16   1   1       3347.16       3347.76        61.56 o                         
 -15   1   1        395.17        396.58        27.99 o                         
 -14   1   1       5582.83       5764.84        77.98 o                         
 -13   1   1       1189.69       1277.05        65.28 o                         
 -12   1   1       3435.88       3692.04        55.22 o                         
 -11   1   1       4191.60       4240.60        57.26 o                         
 -10   1   1       1161.79       1123.79        28.48 o                         
  -9   1   1       7502.82       8022.20        85.22 o                         
  -8   1   1        304.08        290.67        16.70 o                         
  -7   1   1       3802.23       4180.37        48.66 o                         
  -6   1   1       2740.21       2723.36        34.48 o                         
  -5   1   1        261.10        203.42        11.43 o                         
  -4   1   1      12578.15      12389.42       125.59 o                         
  -3   1   1          0.37          1.18        11.05 o                         
  -2   1   1      33310.72      32460.79       504.34 o                         
  -1   1   1        416.50        505.58         8.29 o                         
   0   1   1      41258.08      42886.80      1144.64 o                         
   1   1   1       4936.61       5213.72        75.58 o                         
   2   1   1       3130.84       3373.22        49.80 o                         
   3   1   1      38554.51      37122.45       380.17 o                         
   4   1   1       7110.11       8050.44        79.20 o                         
   5   1   1      14520.14      14705.54       133.31 o                         
   6   1   1        180.48        156.47        11.29 o                         
   7   1   1      14475.37      15503.98       144.01 o                         
   8   1   1          4.59        -11.08        11.08 o                         
   9   1   1         57.81         63.03        14.33 o                         
  10   1   1       4177.76       4440.45        59.99 o                         
  11   1   1        530.47        517.88        25.00 o                         
  12   1   1       4496.06       4714.80        67.16 o                         
  13   1   1        540.17        596.49        30.30 o                         
  14   1   1       1329.11       1429.15        40.72 o                         
  15   1   1       1783.25       1850.92        48.30 o                         
  16   1   1        102.97         88.47        25.73 o                         
  17   1   1       2775.49       2811.29        65.86 o                         
  18   1   1          5.53         37.94        30.01 o                         
  19   1   1       1061.52        981.97        61.80 o                         
 -19   2   1        311.40        369.09        55.26 o                         
 -18   2   1        877.03        856.26        51.31 o                         
 -17   2   1        820.88        781.87        44.87 o                         
 -16   2   1        143.74        158.19        27.38 o                         
 -15   2   1       2391.23       2484.57        52.06 o                         
 -14   2   1        143.43        154.95        22.81 o                         
 -13   2   1       1211.72       1258.00        36.01 o                         
 -12   2   1       1484.15       1492.88        35.32 o                         
 -11   2   1        481.25        526.09        24.34 o                         
 -10   2   1       2755.24       2792.79        42.60 o                         
  -9   2   1        138.65        122.62        13.94 o                         
  -8   2   1       3249.46       3198.99        42.24 o                         
  -7   2   1       1054.80        925.29        29.13 o                         
  -6   2   1      12986.87      13622.62       126.67 o                         
  -5   2   1       5134.19       5243.58        57.57 o                         
  -4   2   1      28969.27      28446.95       261.15 o                         
  -3   2   1      12167.08      12094.81       109.45 o                         
  -2   2   1      24562.74      23589.00       204.40 o                         
  -1   2   1       1835.77       1899.61        25.23 o                         
   0   2   1        896.94        840.11        15.90 o                         
   1   2   1        987.43        962.77        15.21 o                         
   2   2   1       9879.66       9707.96        99.82 o                         
   3   2   1        893.70        926.25        15.45 o                         
   4   2   1      11243.59      11077.86       140.95 o                         
   5   2   1       7925.04       7994.17        94.16 o                         
   6   2   1      10943.25      11654.59       110.00 o                         
   7   2   1       4637.06       4376.98        50.31 o                         
   8   2   1        629.52        593.11        19.00 o                         
   9   2   1       4640.33       4646.95        56.69 o                         
  10   2   1        603.93        555.90        22.22 o                         
  11   2   1       2589.19       2626.42        43.56 o                         
  12   2   1         34.50         26.00        17.80 o                         
  13   2   1       2294.32       2253.52        44.68 o                         
  14   2   1        377.56        447.06        28.25 o                         
  15   2   1        499.47        518.19        30.81 o                         
  16   2   1       1426.47       1408.16        74.35 o                         
  17   2   1         14.02         55.41        29.76 o                         
  18   2   1        780.31        900.97        63.72 o                         
  19   2   1        107.44        200.19        42.84 o                         
 -19   3   1         12.17         56.83        44.41 o                         
 -18   3   1         79.39        121.84        32.21 o                         
 -17   3   1          3.31         30.56        32.31 o                         
 -16   3   1         23.90         35.29        23.58 o                         
 -15   3   1          9.28         -8.10        20.38 o                         
 -14   3   1        258.11        213.57        24.31 o                         
 -13   3   1         12.97        -15.85        15.85 o                         
 -12   3   1         20.88         11.24        16.72 o                         
 -11   3   1        845.00        782.84        33.02 o                         
 -10   3   1        275.49        263.37        17.91 o                         
  -9   3   1       2178.77       2115.80        39.45 o                         
  -8   3   1         79.48         59.37        15.61 o                         
  -7   3   1       3406.13       3690.11        48.21 o                         
  -6   3   1       1315.04       1422.46        29.14 o                         
  -5   3   1          0.20          5.40         7.66 o                         
  -4   3   1        987.62       1011.00        22.05 o                         
  -3   3   1      11747.35      12157.95       118.45 o                         
  -2   3   1      15608.57      15466.55       148.92 o                         
  -1   3   1        821.04        919.57        16.75 o                         
   0   3   1       1024.93       1017.91        19.22 o                         
   1   3   1        150.44        135.18         7.89 o                         
   2   3   1       1180.18       1186.56        20.74 o                         
   3   3   1        271.59        220.66         9.65 o                         
   4   3   1        155.57        167.23         9.75 o                         
   5   3   1       6544.31       6588.40        71.29 o                         
   6   3   1        984.83       1003.92        19.12 o                         
   7   3   1       1574.13       1643.23        26.98 o                         
   8   3   1        434.35        403.46        18.47 o                         
   9   3   1        298.21        312.21        17.20 o                         
  10   3   1        677.55        644.68        22.81 o                         
  11   3   1        128.62        173.70        17.39 o                         
  12   3   1       1991.82       2002.96        41.11 o                         
  13   3   1        162.21        177.33        22.53 o                         
  14   3   1        221.21        183.45        23.59 o                         
  15   3   1        381.68        376.60        27.54 o                         
  16   3   1          3.83         11.34        23.43 o                         
  17   3   1        143.64        159.88        29.95 o                         
  18   3   1         40.75         68.29        33.17 o                         
 -18   4   1        418.50        414.06        45.46 o                         
 -17   4   1       1010.51       1066.84        87.24 o                         
 -16   4   1        178.45        126.02        30.75 o                         
 -15   4   1       1142.15       1178.56        41.02 o                         
 -14   4   1          2.56        -19.57        19.57 o                         
 -13   4   1        197.11        188.98        22.50 o                         
 -12   4   1       1132.80       1117.93        31.48 o                         
 -11   4   1        344.32        330.64        23.19 o                         
 -10   4   1       5621.84       5547.87        79.47 o                         
  -9   4   1        121.90        141.53        14.64 o                         
  -8   4   1      15660.45      15209.20       146.37 o                         
  -7   4   1       2707.14       2664.06        41.73 o                         
  -6   4   1       6178.40       5735.27        71.48 o                         
  -5   4   1      11152.39      10881.26       112.19 o                         
  -4   4   1        993.00        937.13        20.20 o                         
  -3   4   1       9483.02       9234.92        96.08 o                         
  -2   4   1        377.37        357.54        15.74 o                         
  -1   4   1       5187.80       4919.58        56.18 o                         
   0   4   1        160.90        283.74        22.66 o                         
   1   4   1       1025.28       1053.20        22.64 o                         
   2   4   1       4744.09       4797.07        59.22 o                         
   3   4   1        811.99        842.95        19.31 o                         
   4   4   1       3490.62       3397.30        41.33 o                         
   5   4   1        740.89        757.15        19.29 o                         
   6   4   1      10546.08      10273.03       107.03 o                         
   7   4   1       4793.22       4655.67        72.78 o                         
   8   4   1       8181.15       8004.49       100.32 o                         
   9   4   1      12137.49      12071.47       130.61 o                         
  10   4   1        995.71       1093.84        26.38 o                         
  11   4   1       9872.76       9960.98       117.05 o                         
  12   4   1         35.29         21.24        17.02 o                         
  13   4   1       2233.93       2189.43        41.83 o                         
  14   4   1       1926.76       1921.45        41.71 o                         
  15   4   1        538.08        519.56        32.82 o                         
  16   4   1       1049.15       1054.09        63.66 o                         
  17   4   1          1.39         58.19        36.96 o                         
  18   4   1        703.20        694.67        65.69 o                         
 -17   5   1          0.07         18.80        45.09 o                         
 -16   5   1        311.28        369.81        36.47 o                         
 -15   5   1         31.02         17.34        34.59 o                         
 -14   5   1        699.83        721.41        45.81 o                         
 -13   5   1        122.05        105.97        21.30 o                         
 -12   5   1        577.46        519.72        28.44 o                         
 -11   5   1        901.26        908.94        31.67 o                         
 -10   5   1       1274.66       1197.81        36.68 o                         
  -9   5   1       1614.04       1597.08        36.43 o                         
  -8   5   1          8.51         22.34        14.39 o                         
  -7   5   1       1865.40       1876.67        38.07 o                         
  -6   5   1       1896.81       1985.75        34.11 o                         
  -5   5   1        201.09        191.37        15.44 o                         
  -4   5   1       8235.35       8435.36       100.04 o                         
  -3   5   1        170.47        192.79        15.15 o                         
  -2   5   1       2353.93       2316.02        34.48 o                         
  -1   5   1       2417.51       2348.40        38.60 o                         
   0   5   1       2697.89       2699.28        58.18 o                         
   1   5   1        336.81        325.29        16.69 o                         
   2   5   1       5501.16       5596.16        70.24 o                         
   3   5   1         49.77         30.62        10.89 o                         
   4   5   1       1711.31       1672.64        33.75 o                         
   5   5   1       1658.58       1600.98        30.16 o                         
   6   5   1          1.99          3.66        12.42 o                         
   7   5   1       4404.10       4282.79        56.29 o                         
   8   5   1        783.01        769.94        25.41 o                         
   9   5   1       2297.47       2143.34        56.00 o                         
  10   5   1       1089.34       1109.73        26.65 o                         
  11   5   1        324.73        280.25        20.11 o                         
  12   5   1        480.39        459.12        30.46 o                         
  13   5   1        813.14        809.82        38.38 o                         
  14   5   1        366.65        343.61        31.82 o                         
  15   5   1        593.71        631.09        98.94 o                         
  16   5   1         12.87         33.89        33.26 o                         
  17   5   1        355.11        350.72        59.82 o                         
 -16   6   1         15.79         12.53        63.24 o                         
 -15   6   1        469.93        419.17        45.20 o                         
 -14   6   1         88.00        132.78        32.21 o                         
 -13   6   1        314.07        307.97        29.60 o                         
 -12   6   1       1438.44       1445.76        56.97 o                         
 -11   6   1         44.69         49.64        20.81 o                         
 -10   6   1       1071.91       1001.95        31.64 o                         
  -9   6   1        170.21        143.58        18.91 o                         
  -8   6   1        384.48        409.13        23.88 o                         
  -7   6   1        247.86        201.54        18.52 o                         
  -6   6   1        833.00        852.31        28.50 o                         
  -5   6   1        434.39        469.83        23.11 o                         
  -4   6   1        931.24        930.87        28.79 o                         
  -3   6   1       4477.76       4687.39        58.95 o                         
  -2   6   1       1743.38       1791.57        41.72 o                         
  -1   6   1       5772.79       5896.78        82.64 o                         
   0   6   1        373.89        563.13        39.92 o                         
   1   6   1       2124.86       2120.55        42.85 o                         
   2   6   1       3355.61       3381.37        53.21 o                         
   3   6   1        388.33        394.42        19.08 o                         
   4   6   1       2134.51       2153.79        38.92 o                         
   5   6   1        361.90        360.84        21.23 o                         
   6   6   1        536.19        534.94        25.54 o                         
   7   6   1       1384.23       1399.76        32.56 o                         
   8   6   1          3.00        -13.14        13.14 o                         
   9   6   1       1783.76       1680.20        37.30 o                         
  10   6   1        327.71        284.44        20.51 o                         
  11   6   1        734.83        751.94        35.93 o                         
  12   6   1        558.85        477.46        35.27 o                         
  13   6   1        171.79        189.41        34.59 o                         
  14   6   1          7.27         -0.60        30.96 o                         
  15   6   1        367.97        347.32        44.51 o                         
  16   6   1        167.41        189.40        73.56 o                         
 -15   7   1         79.63        106.61        76.40 o                         
 -14   7   1       1445.50       1524.40        75.93 o                         
 -13   7   1        416.74        539.91        58.82 o                         
 -12   7   1        811.05        863.99        46.99 o                         
 -11   7   1       2035.62       2027.32        57.95 o                         
 -10   7   1        111.15        106.88        21.02 o                         
  -9   7   1       1742.60       1752.44        42.95 o                         
  -8   7   1          7.19        -20.53        26.82 o                         
  -7   7   1       1310.98       1286.33        39.32 o                         
  -6   7   1        162.44        176.37        20.61 o                         
  -5   7   1       1468.54       1382.23        34.39 o                         
  -4   7   1       1446.89       1503.69        35.40 o                         
  -3   7   1        723.62        799.90        43.97 o                         
  -2   7   1       5888.19       6149.62        83.76 o                         
  -1   7   1       1234.83       1674.58        63.46 o                         
   0   7   1       7736.43       7910.85       147.97 o                         
   1   7   1       8169.85       8602.16       114.29 o                         
   2   7   1       3311.57       3758.94        69.90 o                         
   3   7   1      10257.12      10452.57       118.15 o                         
   4   7   1        361.92        460.53        25.72 o                         
   5   7   1       6464.96       6542.26        83.38 o                         
   6   7   1        351.51        318.05        25.35 o                         
   7   7   1        742.97        684.00        30.85 o                         
   8   7   1       1438.38       1427.52        38.70 o                         
   9   7   1         24.92         14.52        17.33 o                         
  10   7   1        950.67        945.72        31.68 o                         
  11   7   1        113.98         77.30        27.87 o                         
  12   7   1        724.41        719.71        74.70 o                         
  13   7   1        402.50        341.28        50.78 o                         
  14   7   1        846.88        854.05        69.28 o                         
 -13   8   1        125.28        103.34        43.38 o                         
 -12   8   1         97.42        168.02        57.24 o                         
 -11   8   1          3.33         25.15        60.23 o                         
 -10   8   1         74.34         70.85        47.31 o                         
  -9   8   1         56.40         44.32        32.82 o                         
  -8   8   1         72.41        108.40        26.22 o                         
  -7   8   1         20.98         14.42        29.99 o                         
  -6   8   1          8.07        -13.65        23.56 o                         
  -5   8   1          1.22         -2.63        26.07 o                         
  -4   8   1        149.55        167.32        25.94 o                         
  -3   8   1          0.28         -5.32        18.70 o                         
  -2   8   1         11.09         54.82        21.53 o                         
  -1   8   1       1434.54       1518.35        42.94 o                         
   0   8   1        108.76        146.06        24.05 o                         
   1   8   1        281.98        352.66        26.57 o                         
   2   8   1        244.48        300.65        26.67 o                         
   3   8   1         44.04         73.37        21.58 o                         
   4   8   1        154.71        207.59        24.74 o                         
   5   8   1        433.50        426.01        27.75 o                         
   6   8   1         45.55         63.66        20.38 o                         
   7   8   1        511.00        424.47        33.18 o                         
   8   8   1          0.30          8.10        29.66 o                         
   9   8   1        110.30         86.43        26.15 o                         
  10   8   1         24.67        -18.72        30.08 o                         
  11   8   1        108.25         71.89        63.29 o                         
  12   8   1          0.55        -22.02        56.82 o                         
 -10   9   1        317.14        275.95        63.53 o                         
  -9   9   1       1081.04       1122.34        59.77 o                         
  -8   9   1         21.71         39.03        61.56 o                         
  -7   9   1        462.32        439.75        42.90 o                         
  -6   9   1        582.07        645.90        42.59 o                         
  -5   9   1         51.77         25.77        29.64 o                         
  -4   9   1        758.37        858.10        48.17 o                         
  -3   9   1        186.90        244.45        31.35 o                         
  -2   9   1        351.76        414.44        31.26 o                         
  -1   9   1        267.31        273.97        27.50 o                         
   0   9   1        260.15        261.19        27.47 o                         
   1   9   1        147.26        185.43        26.30 o                         
   2   9   1        166.40        156.54        28.40 o                         
   3   9   1        582.80        607.87        48.08 o                         
   4   9   1        307.37        266.27        35.23 o                         
   5   9   1        477.32        445.83        39.36 o                         
   6   9   1         51.37         71.69        33.35 o                         
   7   9   1        748.36        769.48        46.80 o                         
   8   9   1        281.72        181.66        40.09 o                         
   9   9   1        300.46        264.22        42.63 o                         
  10   9   1        946.86        875.60        80.13 o                         
  -6  10   1       1087.97       1157.00        81.36 o                         
  -5  10   1        511.65        527.68        46.40 o                         
  -4  10   1        356.00        368.30        43.11 o                         
  -3  10   1       1027.26       1043.30        59.41 o                         
  -2  10   1          0.01         38.17        35.76 o                         
  -1  10   1        833.58        745.87        50.72 o                         
   0  10   1         59.45         53.64        32.81 o                         
   1  10   1        686.33        717.36        58.21 o                         
   2  10   1        211.03        155.62        37.67 o                         
   3  10   1        200.20        144.32        39.40 o                         
   4  10   1        786.72        879.87        68.05 o                         
   5  10   1          0.13          9.89        40.12 o                         
   6  10   1        932.87        914.79        83.88 o                         
 -20   0   2        240.00        365.07        60.32 o                         
 -19   0   2        112.68        175.78        48.54 o                         
 -18   0   2       1027.15       1003.56        80.99 o                         
 -17   0   2         44.17         43.15        36.96 o                         
 -16   0   2       1821.95       1760.12        95.05 o                         
 -15   0   2       2381.15       2308.56        82.57 o                         
 -14   0   2       3416.83       3488.81        82.44 o                         
 -13   0   2      12491.36      12663.71       192.48 o                         
 -12   0   2        117.49        138.26        25.70 o                         
 -11   0   2      12377.91      13212.37       187.96 o                         
 -10   0   2       3287.23       3573.84        70.17 o                         
  -9   0   2      12191.56      12217.38       178.44 o                         
  -8   0   2        581.16        687.37        31.70 o                         
  -7   0   2       1875.79       2217.22        45.76 o                         
  -6   0   2       3754.13       4009.18        64.59 o                         
  -5   0   2         17.11         26.51        12.49 o                         
  -4   0   2      15744.59      15736.43       253.59 o                         
  -3   0   2       2891.34       3185.50        84.62 o                         
  -2   0   2      44034.24      45965.96      1236.92 o                         
   1   0   2      31844.61      32983.32       694.71 o                         
   2   0   2        816.54        854.13        31.63 o                         
   3   0   2      81917.72      84049.77      1707.01 o                         
   4   0   2       3430.05       3689.63        56.00 o                         
   5   0   2      19121.98      20006.75       406.94 o                         
   6   0   2      29058.42      29407.75       409.62 o                         
   7   0   2        894.96        873.92        36.19 o                         
   8   0   2       3818.36       3933.13        71.02 o                         
   9   0   2        460.52        438.44        28.62 o                         
  10   0   2        871.43        815.92        36.27 o                         
  11   0   2        218.69        248.88        28.07 o                         
  12   0   2          5.99        -26.94        27.77 o                         
  13   0   2       1152.60       1199.79        69.21 o                         
  14   0   2        556.09        585.75        58.32 o                         
  15   0   2       2271.25       2535.78        75.55 o                         
  16   0   2         93.96        115.49        36.03 o                         
  17   0   2       2041.33       2099.87        84.26 o                         
  18   0   2        545.94        511.02        55.09 o                         
  19   0   2        735.86        710.00       106.85 o                         
 -20   1   2        155.88        184.31        56.57 o                         
 -19   1   2        280.82        280.87        50.50 o                         
 -18   1   2        422.31        360.50        35.34 o                         
 -17   1   2        353.41        391.15        31.16 o                         
 -16   1   2        277.71        267.62        26.98 o                         
 -15   1   2       1141.39       1195.30        41.13 o                         
 -14   1   2          2.86         20.03        20.30 o                         
 -13   1   2        169.12        211.87        26.00 o                         
 -12   1   2       4771.80       4959.79        65.91 o                         
 -11   1   2       2264.15       2338.40        41.29 o                         
 -10   1   2       1421.72       1449.53        31.64 o                         
  -9   1   2       7133.27       7568.15        81.58 o                         
  -8   1   2        990.53       1089.35        30.31 o                         
  -7   1   2         91.85         45.30        10.90 o                         
  -6   1   2        328.75        309.20        14.16 o                         
  -5   1   2        270.27        251.57        16.61 o                         
  -4   1   2       1907.92       1978.02        27.63 o                         
  -3   1   2       4984.29       5310.87        60.81 o                         
  -2   1   2      12123.40      11800.20       130.01 o                         
  -1   1   2       1863.35       2015.28        24.70 o                         
   0   1   2      15549.25      14887.42       192.96 o                         
   1   1   2       2741.37       2820.03        52.37 o                         
   2   1   2        675.40        624.41        30.81 o                         
   3   1   2        809.49        741.31        27.59 o                         
   4   1   2       9405.92      10135.16       106.89 o                         
   5   1   2       9055.52       9732.15        97.32 o                         
   6   1   2        534.22        556.00        15.96 o                         
   7   1   2       7157.40       7602.21        82.63 o                         
   8   1   2       3818.81       4302.49        55.36 o                         
   9   1   2        554.06        466.90        20.73 o                         
  10   1   2        526.60        504.25        23.54 o                         
  11   1   2          9.60        -15.56        15.56 o                         
  12   1   2        461.23        477.88        27.44 o                         
  13   1   2       1571.81       1586.13        41.27 o                         
  14   1   2        313.76        320.72        25.51 o                         
  15   1   2        814.02        872.48        37.40 o                         
  16   1   2        877.16        868.75        41.46 o                         
  17   1   2          9.25         58.44        29.28 o                         
  18   1   2         52.20         79.38        37.65 o                         
  19   1   2         76.50        210.27        55.31 o                         
 -19   2   2          1.59         65.97        42.26 o                         
 -18   2   2        444.84        501.03        39.30 o                         
 -17   2   2        180.41        227.33        30.79 o                         
 -16   2   2        407.19        430.56        38.62 o                         
 -15   2   2       1601.77       1659.56        43.86 o                         
 -14   2   2        308.24        295.94        24.10 o                         
 -13   2   2       1866.24       1889.29        41.56 o                         
 -12   2   2        472.11        424.39        23.72 o                         
 -11   2   2       4195.21       4350.74        58.71 o                         
 -10   2   2         24.21         15.67        13.90 o                         
  -9   2   2       7945.83       8372.84       115.43 o                         
  -8   2   2       2680.84       2809.60        39.01 o                         
  -7   2   2       4149.42       4108.73        48.34 o                         
  -6   2   2       7035.57       6794.66        73.42 o                         
  -5   2   2        137.91        131.82         9.53 o                         
  -4   2   2      12965.10      12971.10       118.40 o                         
  -3   2   2       6843.83       7079.76        67.62 o                         
  -2   2   2       2886.74       3226.00        34.16 o                         
  -1   2   2      15653.55      15599.94       153.54 o                         
   0   2   2       2789.48       2899.15        34.78 o                         
   1   2   2      13050.07      12802.49       153.15 o                         
   2   2   2        111.91         53.73         5.36 o                         
   3   2   2       9138.76       8970.62        94.81 o                         
   4   2   2       1399.41       1415.93        24.27 o                         
   5   2   2       7858.98       8476.66        93.64 o                         
   6   2   2        757.97        943.85        19.92 o                         
   7   2   2       2492.87       2460.37        33.53 o                         
   8   2   2       2903.75       2827.11        38.72 o                         
   9   2   2        373.94        370.67        18.23 o                         
  10   2   2       3564.35       3483.95        48.83 o                         
  11   2   2        451.65        455.82        22.53 o                         
  12   2   2       2359.03       2270.14        42.98 o                         
  13   2   2       2568.91       2529.93        47.17 o                         
  14   2   2         13.04          7.76        20.29 o                         
  15   2   2       1569.42       1527.18        42.14 o                         
  16   2   2        384.76        383.39        31.67 o                         
  17   2   2        736.91        685.45        51.97 o                         
  18   2   2        343.74        339.42        37.20 o                         
  19   2   2        190.72        278.40        86.52 o                         
 -19   3   2       1629.25       1844.04        97.16 o                         
 -18   3   2         54.13         83.07        52.83 o                         
 -17   3   2       1821.30       1957.59        82.73 o                         
 -16   3   2         47.64         -3.61        25.79 o                         
 -15   3   2       1102.62        989.46        40.12 o                         
 -14   3   2        503.00        433.48        29.33 o                         
 -13   3   2         63.43         78.24        19.00 o                         
 -12   3   2       1082.24       1141.75        33.73 o                         
 -11   3   2         40.45          8.14        15.21 o                         
 -10   3   2       1494.74       1569.81        33.92 o                         
  -9   3   2       2787.44       2683.56        40.25 o                         
  -8   3   2       4507.19       4311.95        52.58 o                         
  -7   3   2       5442.31       5348.23        63.37 o                         
  -6   3   2       1208.41        982.58        24.49 o                         
  -5   3   2      28866.25      27660.58       244.76 o                         
  -4   3   2         25.23         30.80         7.37 o                         
  -3   3   2      18504.20      17235.91       155.03 o                         
  -2   3   2       3333.25       3277.43        41.44 o                         
  -1   3   2        373.25        339.42        13.62 o                         
   0   3   2       2285.88       2091.62        31.44 o                         
   1   3   2        231.44        188.23         9.17 o                         
   2   3   2       8760.03       8954.55        89.90 o                         
   3   3   2        121.30        108.81         7.71 o                         
   4   3   2       2533.58       2519.07        37.02 o                         
   5   3   2       3491.70       3698.77        49.83 o                         
   6   3   2       2107.41       2058.85        38.34 o                         
   7   3   2      11361.98      11641.12       129.12 o                         
   8   3   2         10.36          2.59         9.43 o                         
   9   3   2      14148.12      14411.84       161.26 o                         
  10   3   2        131.38        110.33        14.15 o                         
  11   3   2       6037.06       6157.57        77.32 o                         
  12   3   2       4525.19       4621.87        86.81 o                         
  13   3   2       2325.99       2290.38        42.83 o                         
  14   3   2       4458.69       4438.24        67.21 o                         
  15   3   2         14.34        -20.12        20.12 o                         
  16   3   2       1179.84       1114.79        61.64 o                         
  17   3   2        152.17        200.19        32.11 o                         
  18   3   2        316.03        338.50        44.93 o                         
 -18   4   2          0.16         84.29        37.76 o                         
 -17   4   2         25.16         50.66        34.19 o                         
 -16   4   2         48.07         32.02        28.02 o                         
 -15   4   2         11.68        -10.86        24.02 o                         
 -14   4   2          5.45         -3.36        21.41 o                         
 -13   4   2         37.95         20.21        18.23 o                         
 -12   4   2          2.74        -15.27        15.27 o                         
 -11   4   2         38.07          6.86        16.00 o                         
 -10   4   2          0.07        -13.64        13.64 o                         
  -9   4   2        949.08        920.05        26.31 o                         
  -8   4   2          5.23        -11.93        11.93 o                         
  -7   4   2        881.88        865.19        25.60 o                         
  -6   4   2        280.42        301.52        15.13 o                         
  -5   4   2          0.60         35.29         9.92 o                         
  -4   4   2        661.89        726.24        18.69 o                         
  -3   4   2       4338.04       4358.83        52.81 o                         
  -2   4   2          0.26         -8.38         8.38 o                         
  -1   4   2        157.23        110.50         9.47 o                         
   0   4   2         70.53         59.94        10.20 o                         
   1   4   2        240.12        231.95        11.77 o                         
   2   4   2        425.89        530.91        21.22 o                         
   3   4   2        219.27        208.98        13.00 o                         
   4   4   2       1372.44       1378.75        25.77 o                         
   5   4   2         20.67         30.73         8.38 o                         
   6   4   2          1.54        -12.00        12.00 o                         
   7   4   2        585.58        546.45        22.84 o                         
   8   4   2         47.88         11.44        16.06 o                         
   9   4   2        165.39        190.28        19.09 o                         
  10   4   2        266.44        329.85        25.13 o                         
  11   4   2         18.21         16.73        18.22 o                         
  12   4   2        208.72        254.19        26.38 o                         
  13   4   2        407.40        429.85        23.96 o                         
  14   4   2         28.81         69.57        19.81 o                         
  15   4   2          8.60         41.48        25.35 o                         
  16   4   2         77.20         90.02        26.85 o                         
  17   4   2          0.06        -14.65        36.35 o                         
 -17   5   2       1819.80       2035.72        96.03 o                         
 -16   5   2          1.11         44.86        29.62 o                         
 -15   5   2       1356.06       1350.34        53.80 o                         
 -14   5   2       1010.46       1033.15        39.91 o                         
 -13   5   2        889.07        901.00        36.29 o                         
 -12   5   2       2833.64       2689.04        51.60 o                         
 -11   5   2          7.04          7.20        16.55 o                         
 -10   5   2       1796.60       1816.04        46.41 o                         
  -9   5   2       1436.88       1457.94        34.40 o                         
  -8   5   2       1524.85       1539.76        35.93 o                         
  -7   5   2       7082.42       7383.26        91.72 o                         
  -6   5   2        203.20        196.68        15.81 o                         
  -5   5   2      14806.90      15035.46       151.70 o                         
  -4   5   2        202.88        308.90        24.65 o                         
  -3   5   2      11159.49      11313.57       118.41 o                         
  -2   5   2        628.36        886.91        34.85 o                         
  -1   5   2       6950.81       7088.39        79.36 o                         
   0   5   2       4766.75       5203.26       111.85 o                         
   1   5   2       1328.86       1481.88        32.07 o                         
   2   5   2       3498.96       3461.60        44.90 o                         
   3   5   2         31.62         -3.50        13.30 o                         
   4   5   2        597.23        521.72        22.86 o                         
   5   5   2       4729.40       4702.90        64.71 o                         
   6   5   2        190.85        224.53        14.67 o                         
   7   5   2       4428.60       4359.52        64.42 o                         
   8   5   2         83.68         84.48        23.57 o                         
   9   5   2       4638.37       4571.45        79.18 o                         
  10   5   2         39.79         41.37        18.49 o                         
  11   5   2        903.65        826.37        35.07 o                         
  12   5   2        241.93        202.30        25.48 o                         
  13   5   2        325.42        312.54        32.13 o                         
  14   5   2        475.62        482.56        43.56 o                         
  15   5   2        299.66        322.93        40.09 o                         
  16   5   2        453.27        380.94        45.19 o                         
  17   5   2         85.45         84.55        48.12 o                         
 -16   6   2        842.41        907.45        70.16 o                         
 -15   6   2        684.53        780.77        83.10 o                         
 -14   6   2       1034.54       1061.88        54.71 o                         
 -13   6   2       2719.28       2760.70        68.49 o                         
 -12   6   2        192.84        193.19        25.34 o                         
 -11   6   2       4199.62       4186.45        66.33 o                         
 -10   6   2         55.08         50.30        19.21 o                         
  -9   6   2       1310.40       1263.93        35.29 o                         
  -8   6   2       1213.23       1200.56        33.86 o                         
  -7   6   2       1603.08       1525.29        35.13 o                         
  -6   6   2       2052.63       2046.85        40.33 o                         
  -5   6   2        286.71        299.05        19.83 o                         
  -4   6   2       5472.25       5552.79        71.29 o                         
  -3   6   2        482.18        523.90        24.38 o                         
  -2   6   2       2771.23       2851.58        45.06 o                         
  -1   6   2       4934.27       4840.74        62.97 o                         
   0   6   2        206.51        276.31        18.65 o                         
   1   6   2       4570.21       4646.70        64.72 o                         
   2   6   2         73.03        121.15        26.65 o                         
   3   6   2       6047.69       5929.30        85.25 o                         
   4   6   2        211.23        227.76        18.99 o                         
   5   6   2       5078.50       4882.13        67.73 o                         
   6   6   2       2417.78       2305.09        42.04 o                         
   7   6   2        630.15        608.39        21.52 o                         
   8   6   2       2253.17       2291.22        48.53 o                         
   9   6   2         30.77          6.27        18.49 o                         
  10   6   2        209.14        190.44        24.21 o                         
  11   6   2        280.25        260.67        27.06 o                         
  12   6   2        189.32        180.29        33.62 o                         
  13   6   2        448.97        458.36        37.48 o                         
  14   6   2         15.63         11.76        33.11 o                         
  15   6   2        864.86        942.34        70.99 o                         
 -15   7   2          3.53         14.42        91.66 o                         
 -14   7   2         30.97        113.42        66.71 o                         
 -13   7   2         19.02         81.75        29.34 o                         
 -12   7   2         87.89        124.14        32.83 o                         
 -11   7   2         24.67         46.64        22.76 o                         
 -10   7   2         25.91         95.66        21.44 o                         
  -9   7   2        129.58        157.53        21.45 o                         
  -8   7   2         50.55         47.58        20.85 o                         
  -7   7   2        367.90        373.89        24.94 o                         
  -6   7   2        357.87        301.23        23.30 o                         
  -5   7   2        220.45        186.07        19.59 o                         
  -4   7   2         74.40         35.72        18.04 o                         
  -3   7   2        446.33        458.52        25.47 o                         
  -2   7   2        224.58        230.32        21.87 o                         
  -1   7   2        162.05        215.16        19.99 o                         
   0   7   2        425.54        462.95        25.18 o                         
   1   7   2       1067.56       1167.49        36.34 o                         
   2   7   2          1.59         75.13        18.68 o                         
   3   7   2        144.99        180.65        21.16 o                         
   4   7   2         26.73         54.06        17.67 o                         
   5   7   2        147.46        143.42        19.75 o                         
   6   7   2         51.24         41.89        21.11 o                         
   7   7   2        462.95        483.69        25.96 o                         
   8   7   2        224.54        217.78        22.87 o                         
   9   7   2        551.88        460.15        34.08 o                         
  10   7   2        137.79        107.47        31.28 o                         
  11   7   2         47.45         55.26        39.28 o                         
  12   7   2         59.54         -4.68        26.93 o                         
  13   7   2          0.13          5.81        33.20 o                         
  14   7   2         85.87         61.51        53.08 o                         
 -13   8   2       1038.46       1031.40       126.70 o                         
 -12   8   2         31.87         49.38        44.64 o                         
 -11   8   2       2077.19       2034.64        64.89 o                         
 -10   8   2          9.93         33.65        33.72 o                         
  -9   8   2       1968.89       2035.37        59.34 o                         
  -8   8   2        675.30        652.85        46.93 o                         
  -7   8   2        497.68        519.19        30.20 o                         
  -6   8   2       1339.51       1369.76        40.78 o                         
  -5   8   2          4.47         -3.80        19.15 o                         
  -4   8   2        461.70        559.96        39.79 o                         
  -3   8   2        417.59        399.29        28.11 o                         
  -2   8   2        834.61        892.08        46.41 o                         
  -1   8   2       1613.75       1825.42        44.10 o                         
   0   8   2        752.40        835.24        33.92 o                         
   1   8   2       4301.33       4423.83        69.13 o                         
   2   8   2         56.59        159.59        27.20 o                         
   3   8   2       4014.59       4125.89        67.56 o                         
   4   8   2        776.41        863.52        37.43 o                         
   5   8   2       1249.84       1366.34        47.13 o                         
   6   8   2       1203.85       1289.86        38.69 o                         
   7   8   2        819.97        879.19        32.99 o                         
   8   8   2        863.18        886.39        40.06 o                         
   9   8   2         48.95         15.83        31.78 o                         
  10   8   2        676.38        635.33        47.75 o                         
  11   8   2        397.55        367.53        50.66 o                         
  12   8   2        369.56        255.10        72.68 o                         
 -10   9   2        287.56        291.53        57.86 o                         
  -9   9   2        253.31        240.89        54.11 o                         
  -8   9   2        124.62        133.68        37.34 o                         
  -7   9   2        458.24        471.17        44.02 o                         
  -6   9   2          3.20         -8.19        29.12 o                         
  -5   9   2        718.98        774.65        43.71 o                         
  -4   9   2         31.28         93.47        48.44 o                         
  -3   9   2       1074.25       1076.53        46.44 o                         
  -2   9   2        121.45        219.26        28.15 o                         
  -1   9   2       1618.03       1638.64        50.20 o                         
   0   9   2         37.68         70.22        25.11 o                         
   1   9   2        200.79        183.58        26.37 o                         
   2   9   2        472.77        585.27        34.38 o                         
   3   9   2        140.10        146.41        31.50 o                         
   4   9   2        495.72        513.42        39.83 o                         
   5   9   2       1077.55       1023.22        56.27 o                         
   6   9   2        276.99        235.36        37.34 o                         
   7   9   2        945.36        970.13        54.88 o                         
   8   9   2          0.92         40.86        47.51 o                         
   9   9   2        596.76        620.37        82.29 o                         
  -6  10   2        283.11        287.88        46.05 o                         
  -5  10   2         11.62        -13.40        36.05 o                         
  -4  10   2        133.98         99.46        37.86 o                         
  -3  10   2        187.72        186.06        40.22 o                         
  -2  10   2         37.75         78.65        38.03 o                         
  -1  10   2        528.36        453.45        45.81 o                         
   0  10   2         13.48        -11.66        34.82 o                         
   1  10   2        583.25        590.48        45.10 o                         
   2  10   2         73.12         29.00        32.80 o                         
   3  10   2        279.24        212.23        38.31 o                         
   4  10   2         27.20          6.99        37.26 o                         
   5  10   2         80.57         16.28        43.75 o                         
 -20   1   3        601.82        564.54        56.69 o                         
 -19   1   3          0.08         66.97        41.08 o                         
 -18   1   3        332.95        295.54        35.85 o                         
 -17   1   3       1100.50        960.45        55.46 o                         
 -16   1   3        458.46        506.03        30.76 o                         
 -15   1   3       4944.11       4792.64        70.44 o                         
 -14   1   3        234.01        249.78        26.14 o                         
 -13   1   3       7530.49       7916.23       104.64 o                         
 -12   1   3       1032.51       1062.31        32.16 o                         
 -11   1   3       7577.38       7684.09        97.66 o                         
 -10   1   3       6782.53       7037.12        80.52 o                         
  -9   1   3       5855.42       6135.46        69.78 o                         
  -8   1   3      19224.40      20098.96       184.64 o                         
  -7   1   3       2418.71       2443.04        34.08 o                         
  -6   1   3      26304.58      26532.71       234.35 o                         
  -5   1   3        417.66        435.78        17.43 o                         
  -4   1   3         59.44         65.62        10.70 o                         
  -3   1   3      35082.23      33141.47       319.58 o                         
  -2   1   3      15065.95      13803.55       135.44 o                         
  -1   1   3      12310.98      13168.99       286.93 o                         
   0   1   3        526.31        457.53        16.12 o                         
   1   1   3      18983.79      18618.38       256.37 o                         
   2   1   3      10573.25      10626.22       120.52 o                         
   3   1   3      18353.18      18723.70       240.96 o                         
   4   1   3      23918.00      23755.61       291.21 o                         
   5   1   3       3024.60       3261.89        40.67 o                         
   6   1   3      20723.99      20859.55       187.68 o                         
   7   1   3        271.96        360.45        15.90 o                         
   8   1   3       8006.20       8083.65        84.36 o                         
   9   1   3        873.45        875.18        24.28 o                         
  10   1   3       2717.63       2818.47        43.55 o                         
  11   1   3       1575.41       1546.57        34.42 o                         
  12   1   3         82.02         79.63        21.74 o                         
  13   1   3        834.89        905.31        34.54 o                         
  14   1   3        777.69        685.31        34.02 o                         
  15   1   3        800.47        902.17        38.00 o                         
  16   1   3       1406.00       1361.85        49.90 o                         
  17   1   3        448.21        471.46        36.67 o                         
  18   1   3       1252.59       1366.62        74.49 o                         
  19   1   3         48.78        298.72       106.69 o                         
 -19   2   3       1005.08       1146.82        98.84 o                         
 -18   2   3         40.15         31.68        32.87 o                         
 -17   2   3        974.93        975.46        51.27 o                         
 -16   2   3        497.53        480.30        31.97 o                         
 -15   2   3        983.80        940.87        47.30 o                         
 -14   2   3       1696.37       1782.08        43.40 o                         
 -13   2   3        296.00        308.42        24.01 o                         
 -12   2   3       3730.13       3923.27        57.49 o                         
 -11   2   3         40.64         56.63        15.81 o                         
 -10   2   3        170.02        166.61        16.57 o                         
  -9   2   3       7492.25       7811.31       109.90 o                         
  -8   2   3          8.62          2.87        10.66 o                         
  -7   2   3       6075.44       6187.62        66.42 o                         
  -6   2   3       2920.72       3015.56        39.90 o                         
  -5   2   3       8228.79       8412.62        81.98 o                         
  -4   2   3       2700.78       2635.54        31.41 o                         
  -3   2   3       6895.69       7055.74        67.85 o                         
  -2   2   3      27324.49      25877.69       237.16 o                         
  -1   2   3       7855.04       7704.77       103.67 o                         
   0   2   3      15911.69      15886.94       251.54 o                         
   1   2   3          9.22         -3.04         7.81 o                         
   2   2   3       8309.48       8297.78        85.80 o                         
   3   2   3       5610.20       5632.11        64.02 o                         
   4   2   3       4324.41       4109.39        51.22 o                         
   5   2   3       5928.94       6069.51        71.53 o                         
   6   2   3       1497.57       1535.20        25.83 o                         
   7   2   3       5905.80       5890.35        67.71 o                         
   8   2   3       5473.55       5476.67        66.28 o                         
   9   2   3       2872.41       2966.27        42.00 o                         
  10   2   3       3624.08       3587.26        51.78 o                         
  11   2   3        448.83        456.18        23.27 o                         
  12   2   3       2316.74       2304.44        43.35 o                         
  13   2   3        134.13         94.76        25.89 o                         
  14   2   3       1386.72       1432.61        40.77 o                         
  15   2   3         89.79        105.12        22.83 o                         
  16   2   3        901.61        921.16        42.01 o                         
  17   2   3        146.06        175.43        30.12 o                         
  18   2   3         90.70         91.97        59.78 o                         
 -19   3   3         16.81         77.52        43.82 o                         
 -18   3   3         18.16         38.48        39.84 o                         
 -17   3   3         93.84        146.46        39.72 o                         
 -16   3   3          0.17         -1.06        25.50 o                         
 -15   3   3          5.35          0.38        21.35 o                         
 -14   3   3         21.18         -6.62        19.68 o                         
 -13   3   3        206.04        157.26        20.53 o                         
 -12   3   3        100.82         87.00        18.00 o                         
 -11   3   3        278.35        282.33        20.45 o                         
 -10   3   3         38.66         30.19        13.63 o                         
  -9   3   3        834.34        740.76        22.68 o                         
  -8   3   3        259.01        229.64        16.06 o                         
  -7   3   3       2898.15       3142.30        43.90 o                         
  -6   3   3         78.84         80.41        10.17 o                         
  -5   3   3        345.62        403.61        14.02 o                         
  -4   3   3        800.70        806.05        16.61 o                         
  -3   3   3       1442.70       1465.35        21.80 o                         
  -2   3   3        554.94        480.75        19.12 o                         
  -1   3   3       7080.81       6653.34        68.44 o                         
   0   3   3       1726.10       1853.84        28.04 o                         
   1   3   3          6.63         -5.58         5.58 o                         
   2   3   3       9127.27       9388.11       115.33 o                         
   3   3   3          4.75          5.66         8.59 o                         
   4   3   3        900.37        906.60        21.02 o                         
   5   3   3        122.11         84.22        11.69 o                         
   6   3   3       1411.78       1320.07        32.16 o                         
   7   3   3        504.83        432.98        20.76 o                         
   8   3   3         17.58         11.09        14.04 o                         
   9   3   3         17.04         28.22        16.07 o                         
  10   3   3         72.37         74.74        13.41 o                         
  11   3   3       1608.05       1633.00        36.98 o                         
  12   3   3        210.10        198.79        20.95 o                         
  13   3   3        562.10        581.00        35.62 o                         
  14   3   3        149.33        208.11        28.08 o                         
  15   3   3        394.72        377.88        30.39 o                         
  16   3   3        104.60         87.13        29.94 o                         
  17   3   3         21.20         34.06        34.16 o                         
  18   3   3        123.16        159.52        43.34 o                         
 -18   4   3        205.88        280.76        56.69 o                         
 -17   4   3       1644.09       1817.69        75.45 o                         
 -16   4   3        918.71        938.49        47.30 o                         
 -15   4   3        319.45        345.10        33.06 o                         
 -14   4   3       1805.77       1838.29        45.10 o                         
 -13   4   3         10.31        -17.32        17.32 o                         
 -12   4   3       1174.55       1120.46        34.42 o                         
 -11   4   3        180.93        164.90        19.51 o                         
 -10   4   3       1637.46       1643.21        33.79 o                         
  -9   4   3       1700.63       1791.00        35.58 o                         
  -8   4   3        387.46        327.12        18.16 o                         
  -7   4   3       9377.74       9534.51       109.76 o                         
  -6   4   3       1500.15       1708.02        29.41 o                         
  -5   4   3      16065.67      16288.86       152.24 o                         
  -4   4   3      13471.09      13290.82       140.81 o                         
  -3   4   3       6280.83       6294.36        92.29 o                         
  -2   4   3      23468.78      22309.88       200.79 o                         
  -1   4   3       3765.94       4699.35       142.93 o                         
   0   4   3      15781.80      16060.35       165.90 o                         
   1   4   3        713.65        763.09        52.02 o                         
   2   4   3       5972.31       6030.22        70.26 o                         
   3   4   3       4599.03       4468.14        61.11 o                         
   4   4   3         81.12         62.80        10.43 o                         
   5   4   3       7716.28       7704.43        91.44 o                         
   6   4   3        171.64        132.40        14.68 o                         
   7   4   3       4565.07       4655.27        72.87 o                         
   8   4   3       1686.07       1713.89        38.42 o                         
   9   4   3       6214.66       6147.33        83.97 o                         
  10   4   3       4816.41       4762.24        76.09 o                         
  11   4   3       1462.72       1425.99        41.18 o                         
  12   4   3       9563.27       9654.87       124.87 o                         
  13   4   3         25.65         50.49        23.42 o                         
  14   4   3       3457.12       3369.68        68.60 o                         
  15   4   3        262.23        293.13        37.95 o                         
  16   4   3        757.82        709.90        52.69 o                         
  17   4   3        624.83        577.62        67.03 o                         
 -17   5   3        422.97        426.15        45.65 o                         
 -16   5   3         21.21         38.63        32.43 o                         
 -15   5   3        318.95        343.11        31.01 o                         
 -14   5   3        160.03        119.24        27.38 o                         
 -13   5   3        865.92        885.27        36.12 o                         
 -12   5   3         69.83         33.44        19.23 o                         
 -11   5   3       1075.31       1053.75        35.88 o                         
 -10   5   3         55.89         15.18        15.24 o                         
  -9   5   3       1608.28       1545.18        37.63 o                         
  -8   5   3        501.61        494.36        22.63 o                         
  -7   5   3        752.35        706.40        27.35 o                         
  -6   5   3       2962.85       3187.32        47.13 o                         
  -5   5   3        159.00        198.71        15.37 o                         
  -4   5   3       6203.80       6528.90        77.07 o                         
  -3   5   3       2327.00       2219.58        39.88 o                         
  -2   5   3       1604.41       1703.21        33.04 o                         
  -1   5   3       2770.93       2825.75        40.76 o                         
   0   5   3        479.20        444.56        28.00 o                         
   1   5   3        612.02        669.86        22.30 o                         
   2   5   3       3784.86       3735.87        49.27 o                         
   3   5   3         63.15         99.84        13.46 o                         
   4   5   3       2160.39       2230.65        36.76 o                         
   5   5   3        521.78        432.98        20.76 o                         
   6   5   3        652.41        620.03        24.50 o                         
   7   5   3        184.40        158.04        18.16 o                         
   8   5   3       1524.56       1510.16        38.45 o                         
   9   5   3         39.33          5.54        17.61 o                         
  10   5   3        555.04        558.72        30.77 o                         
  11   5   3        310.77        343.81        27.59 o                         
  12   5   3          4.05        -11.86        22.52 o                         
  13   5   3        586.76        600.51        37.61 o                         
  14   5   3        295.78        303.98        34.59 o                         
  15   5   3        246.71        266.69        55.58 o                         
  16   5   3        293.81        296.97        43.69 o                         
 -16   6   3        148.96        198.15        44.01 o                         
 -15   6   3        585.68        578.14        54.05 o                         
 -14   6   3       1187.03       1203.87        58.27 o                         
 -13   6   3        145.49        190.52        27.84 o                         
 -12   6   3       1153.42       1096.16        40.76 o                         
 -11   6   3        470.63        457.79        28.88 o                         
 -10   6   3         92.23         67.38        19.47 o                         
  -9   6   3       1579.04       1403.41        39.18 o                         
  -8   6   3        205.02        209.27        20.10 o                         
  -7   6   3       2427.74       2432.34        43.82 o                         
  -6   6   3        832.38        782.93        28.90 o                         
  -5   6   3       2211.51       2239.63        41.20 o                         
  -4   6   3        204.58        211.19        17.48 o                         
  -3   6   3        826.06        872.35        25.69 o                         
  -2   6   3        565.64        639.04        23.80 o                         
  -1   6   3        155.46        174.46        23.41 o                         
   0   6   3       1908.38       1886.03        33.49 o                         
   1   6   3        445.62        425.81        23.62 o                         
   2   6   3       1614.38       1611.45        34.55 o                         
   3   6   3        432.92        485.51        22.63 o                         
   4   6   3        596.74        599.37        28.58 o                         
   5   6   3       2243.60       2187.42        41.09 o                         
   6   6   3        213.62        163.39        15.50 o                         
   7   6   3       1271.65       1256.63        40.33 o                         
   8   6   3        497.21        453.77        27.59 o                         
   9   6   3         73.79         49.37        20.42 o                         
  10   6   3        410.83        401.13        28.25 o                         
  11   6   3          7.38        -23.10        23.10 o                         
  12   6   3        299.92        288.34        33.01 o                         
  13   6   3         79.08         57.49        29.30 o                         
  14   6   3        241.18        244.52        39.26 o                         
  15   6   3          0.50         13.90        36.20 o                         
 -15   7   3        832.83        842.79        85.43 o                         
 -14   7   3         25.05         92.60        34.64 o                         
 -13   7   3       2997.74       3048.33        81.81 o                         
 -12   7   3        708.54        668.46        48.28 o                         
 -11   7   3       3060.54       3140.59        61.32 o                         
 -10   7   3       2559.58       2511.75        53.28 o                         
  -9   7   3       1630.97       1609.07        42.20 o                         
  -8   7   3       3446.65       3463.08        61.49 o                         
  -7   7   3        286.25        307.46        25.39 o                         
  -6   7   3       1823.83       1813.44        41.52 o                         
  -5   7   3         77.08         59.93        20.51 o                         
  -4   7   3        645.79        640.79        26.27 o                         
  -3   7   3        783.18        816.21        33.23 o                         
  -2   7   3         20.65         38.92        16.56 o                         
  -1   7   3       3953.97       4318.27        83.46 o                         
   0   7   3         87.13        148.41        17.67 o                         
   1   7   3       7183.00       7241.53        88.82 o                         
   2   7   3       1214.35       1412.55        42.53 o                         
   3   7   3       7041.43       6954.14        97.07 o                         
   4   7   3       5460.71       5376.30        73.45 o                         
   5   7   3        900.87       1036.73        46.64 o                         
   6   7   3       5507.58       5340.05        77.91 o                         
   7   7   3        252.06        222.68        26.07 o                         
   8   7   3       1753.91       1811.65        52.23 o                         
   9   7   3       1365.29       1348.29        50.20 o                         
  10   7   3        278.96        222.06        31.01 o                         
  11   7   3       1345.52       1304.76        51.96 o                         
  12   7   3         15.00         22.46        31.18 o                         
  13   7   3        734.03        682.48        77.84 o                         
 -13   8   3         23.84         68.91        91.93 o                         
 -12   8   3         86.81         93.97        45.42 o                         
 -11   8   3        232.43        259.83        70.25 o                         
 -10   8   3          0.46         33.67        31.61 o                         
  -9   8   3        296.80        300.07        37.34 o                         
  -8   8   3         68.07         72.52        25.01 o                         
  -7   8   3        258.75        292.06        27.08 o                         
  -6   8   3        201.82        201.15        22.97 o                         
  -5   8   3          4.71        -19.43        19.43 o                         
  -4   8   3        166.59        128.96        22.08 o                         
  -3   8   3          3.12          6.66        19.91 o                         
  -2   8   3         17.98          7.96        23.09 o                         
  -1   8   3          0.29         -8.94        19.81 o                         
   0   8   3          2.22        -18.19        18.19 o                         
   1   8   3        115.18        124.95        21.09 o                         
   2   8   3        494.29        488.17        32.66 o                         
   3   8   3        311.20        311.50        28.49 o                         
   4   8   3         54.58         74.24        26.10 o                         
   5   8   3        832.91        796.55        35.82 o                         
   6   8   3         11.26         13.72        19.01 o                         
   7   8   3         16.53         29.25        20.09 o                         
   8   8   3        334.36        295.83        36.39 o                         
   9   8   3         52.30         39.11        31.55 o                         
  10   8   3        119.11          4.59        35.98 o                         
  11   8   3          1.10        -42.90        42.90 o                         
  12   8   3         59.54        -52.28       125.89 o                         
 -10   9   3        303.54        268.27        71.14 o                         
  -9   9   3        645.99        799.90        68.06 o                         
  -8   9   3       1101.29       1212.45        55.97 o                         
  -7   9   3        253.53        306.87        43.21 o                         
  -6   9   3       1876.19       2019.18        79.58 o                         
  -5   9   3         55.95         52.96        28.09 o                         
  -4   9   3        766.25        792.11        42.64 o                         
  -3   9   3       1242.27       1299.17        72.09 o                         
  -2   9   3         54.16        107.49        25.22 o                         
  -1   9   3       1521.29       1661.65        47.04 o                         
   0   9   3        385.42        368.49        31.37 o                         
   1   9   3       1560.96       1614.58        77.10 o                         
   2   9   3       1072.75       1068.68        43.87 o                         
   3   9   3        476.59        454.86        35.05 o                         
   4   9   3        966.27        908.54        54.63 o                         
   5   9   3        256.20        182.22        33.32 o                         
   6   9   3        957.24        928.10        51.53 o                         
   7   9   3        196.51        145.62        37.78 o                         
   8   9   3        633.65        562.65        46.07 o                         
   9   9   3         53.81         42.11        38.63 o                         
  -6  10   3          3.87         64.21        36.70 o                         
  -5  10   3       1480.21       1584.51       120.29 o                         
  -4  10   3        447.08        466.34        45.03 o                         
  -3  10   3       1133.41       1234.97        74.99 o                         
  -2  10   3       1245.70       1432.12        59.02 o                         
  -1  10   3        280.92        331.03        45.21 o                         
   0  10   3       1548.54       1746.97        63.18 o                         
   1  10   3         16.40         35.96        30.00 o                         
   2  10   3        808.33        801.84        46.53 o                         
   3  10   3        323.50        313.92        40.10 o                         
   4  10   3        272.39        216.23        46.55 o                         
 -20   0   4        765.15        662.12        71.07 o                         
 -19   0   4        272.25        311.64        66.83 o                         
 -18   0   4        697.83        717.36        86.23 o                         
 -17   0   4       1555.83       1487.96        72.54 o                         
 -16   0   4       1018.86       1016.19        58.73 o                         
 -15   0   4       2728.09       2690.44        74.64 o                         
 -14   0   4        785.36        683.17        45.54 o                         
 -13   0   4       2317.42       2418.72        65.13 o                         
 -12   0   4      10772.72      11479.70       170.87 o                         
 -11   0   4       1383.53       1353.11        46.07 o                         
 -10   0   4      15241.39      15928.74       218.34 o                         
  -9   0   4        521.37        659.56        49.54 o                         
  -8   0   4      28777.79      30062.46       407.41 o                         
  -7   0   4       3827.87       3865.82        66.36 o                         
  -6   0   4       9994.32      10447.86       141.71 o                         
  -5   0   4       5570.30       5271.52        76.94 o                         
  -4   0   4        205.58        261.71        16.02 o                         
  -3   0   4        278.72        277.68        16.72 o                         
  -2   0   4      16113.81      15963.09       240.98 o                         
  -1   0   4      20552.34      19785.85       315.90 o                         
   0   0   4        486.67        407.18        17.96 o                         
   1   0   4       9936.66       9016.10       191.38 o                         
   2   0   4      22797.17      20670.30       407.35 o                         
   3   0   4         61.51         66.31         9.47 o                         
   4   0   4     106113.98     106221.77      2198.79 o                         
   5   0   4        691.75        784.57        31.11 o                         
   6   0   4       9483.03       9018.23       140.61 o                         
   7   0   4        271.73        191.69        19.21 o                         
   8   0   4       1983.09       1783.80        44.40 o                         
   9   0   4       8223.70       8426.49       126.82 o                         
  10   0   4        164.48        213.04        25.72 o                         
  11   0   4       4923.74       5015.04        91.80 o                         
  12   0   4        946.07        944.89        46.08 o                         
  13   0   4        806.20        725.65        43.50 o                         
  14   0   4       2767.10       2546.61        75.32 o                         
  15   0   4        113.39         67.78        34.33 o                         
  16   0   4       1336.04       1184.51        69.95 o                         
  17   0   4          3.23        -11.54        46.66 o                         
  18   0   4       1120.66       1382.38       153.15 o                         
 -20   1   4          2.84         59.00        38.37 o                         
 -19   1   4        212.28        251.63        35.85 o                         
 -18   1   4         61.76         88.43        30.51 o                         
 -17   1   4        567.63        531.34        34.64 o                         
 -16   1   4        198.27        135.87        26.73 o                         
 -15   1   4        241.85        254.85        25.34 o                         
 -14   1   4       1768.68       1758.42        43.67 o                         
 -13   1   4        179.35        192.01        23.21 o                         
 -12   1   4       2371.45       2468.44        45.26 o                         
 -11   1   4        737.56        796.04        29.11 o                         
 -10   1   4       1041.59       1110.16        28.64 o                         
  -9   1   4       4022.36       4088.64        52.25 o                         
  -8   1   4       1548.33       1525.64        28.02 o                         
  -7   1   4        383.81        427.97        17.45 o                         
  -6   1   4      17372.82      18085.69       164.13 o                         
  -5   1   4       1751.39       2063.69        29.34 o                         
  -4   1   4        218.51        245.94        12.00 o                         
  -3   1   4       2648.76       2870.17        34.22 o                         
  -2   1   4       2686.31       2656.78        34.75 o                         
  -1   1   4        507.21        496.15        10.56 o                         
   0   1   4        762.08        838.99        16.55 o                         
   1   1   4       1542.73       1571.13        21.97 o                         
   2   1   4       3698.56       3694.01        39.45 o                         
   3   1   4       4915.76       5195.59        65.52 o                         
   4   1   4       1040.22       1041.10        18.85 o                         
   5   1   4       2647.47       2547.50        33.91 o                         
   6   1   4         41.85         34.30        10.29 o                         
   7   1   4        663.66        503.03        19.31 o                         
   8   1   4        866.32        740.09        23.62 o                         
   9   1   4         35.62         -9.00        11.92 o                         
  10   1   4       3299.45       3247.32        47.75 o                         
  11   1   4        134.81        103.99        17.49 o                         
  12   1   4        803.01        734.88        34.88 o                         
  13   1   4         75.26         34.21        19.76 o                         
  14   1   4        472.16        427.74        29.75 o                         
  15   1   4         96.77         60.12        23.83 o                         
  16   1   4         94.35        122.47        31.63 o                         
  17   1   4         27.35         23.43        38.81 o                         
  18   1   4         60.39        182.22        53.68 o                         
 -19   2   4        203.62        228.29        41.57 o                         
 -18   2   4         35.58         71.57        47.64 o                         
 -17   2   4       1303.62       1296.33        48.95 o                         
 -16   2   4         30.48          7.26        22.65 o                         
 -15   2   4        142.53        176.66        24.40 o                         
 -14   2   4        547.50        536.48        29.15 o                         
 -13   2   4        122.50        123.12        22.56 o                         
 -12   2   4       1108.84       1180.70        33.11 o                         
 -11   2   4        856.97        790.50        27.54 o                         
 -10   2   4       5740.82       5968.66        70.27 o                         
  -9   2   4       1808.20       1826.60        37.39 o                         
  -8   2   4       5822.35       5804.24        64.99 o                         
  -7   2   4       2240.64       2432.39        42.37 o                         
  -6   2   4       6119.86       6326.58        70.36 o                         
  -5   2   4       3660.34       3839.54        43.66 o                         
  -4   2   4       8143.34       8466.28        81.31 o                         
  -3   2   4      18186.70      17716.33       158.01 o                         
  -2   2   4       6428.59       6459.62        81.07 o                         
  -1   2   4      17722.04      17813.77       233.75 o                         
   0   2   4       9241.39       8746.26       112.81 o                         
   1   2   4       3357.94       3414.37        39.43 o                         
   2   2   4      14216.60      14061.18       151.98 o                         
   3   2   4       1069.14        918.91        17.46 o                         
   4   2   4       5874.27       6078.92        67.85 o                         
   5   2   4          5.70         -4.81         6.50 o                         
   6   2   4       5557.27       5363.14        62.28 o                         
   7   2   4        712.23        800.20        27.05 o                         
   8   2   4       2264.07       2142.44        41.04 o                         
   9   2   4       2858.83       2918.25        45.46 o                         
  10   2   4       2604.77       2597.14        45.10 o                         
  11   2   4       1451.77       1393.56        37.17 o                         
  12   2   4         36.93        -13.54        20.77 o                         
  13   2   4        232.32        263.88        25.14 o                         
  14   2   4        920.83        967.96        39.18 o                         
  15   2   4        300.65        288.50        29.81 o                         
  16   2   4        994.06       1030.90        72.18 o                         
  17   2   4         17.56         48.21        34.48 o                         
  18   2   4        935.26       1167.50        90.71 o                         
 -19   3   4        722.49        826.99        82.39 o                         
 -18   3   4       1867.87       1849.73        65.20 o                         
 -17   3   4        289.76        350.33        35.92 o                         
 -16   3   4       2536.30       2505.72        57.95 o                         
 -15   3   4        161.63        153.12        23.30 o                         
 -14   3   4       1085.82       1229.83        38.65 o                         
 -13   3   4        151.83        136.79        21.00 o                         
 -12   3   4        599.26        585.86        30.51 o                         
 -11   3   4        422.17        425.03        23.06 o                         
 -10   3   4        137.26        104.29        16.13 o                         
  -9   3   4       1948.62       1979.61        34.56 o                         
  -8   3   4        211.66        191.85        19.33 o                         
  -7   3   4       5064.13       4805.90        59.19 o                         
  -6   3   4       3742.45       3690.97        45.19 o                         
  -5   3   4       5953.19       5775.66        61.66 o                         
  -4   3   4       8206.73       8131.81        80.56 o                         
  -3   3   4         22.82        -11.87        11.87 o                         
  -2   3   4      27744.08      26811.82       248.73 o                         
  -1   3   4       1820.81       1967.45        42.42 o                         
   0   3   4      46685.78      44130.45       538.09 o                         
   1   3   4      16263.94      15868.96       180.40 o                         
   2   3   4       6553.07       6634.89        78.34 o                         
   3   3   4      12263.45      12348.90       127.40 o                         
   4   3   4        141.49        207.02        13.35 o                         
   5   3   4       4692.52       4843.42        62.09 o                         
   6   3   4        302.42        264.67        16.29 o                         
   7   3   4       1888.35       2080.66        39.67 o                         
   8   3   4       4712.56       4651.58        65.92 o                         
   9   3   4       1282.23       1318.72        36.16 o                         
  10   3   4       7542.60       7669.40       100.34 o                         
  11   3   4         78.84         52.51        20.68 o                         
  12   3   4       7286.48       7276.74       119.10 o                         
  13   3   4       1338.45       1313.34        36.79 o                         
  14   3   4       1980.39       1937.39        51.44 o                         
  15   3   4       1561.67       1685.57        79.17 o                         
  16   3   4        568.11        502.15        36.76 o                         
  17   3   4       1261.35       1342.28        78.07 o                         
 -18   4   4          5.13        100.28        39.12 o                         
 -17   4   4         37.80         93.12        31.45 o                         
 -16   4   4         63.38        112.04        27.33 o                         
 -15   4   4          0.75         10.43        25.45 o                         
 -14   4   4          4.67        -14.74        20.38 o                         
 -13   4   4          9.51        -17.03        18.78 o                         
 -12   4   4        249.42        200.59        21.32 o                         
 -11   4   4        296.99        263.99        19.61 o                         
 -10   4   4        172.88        151.31        17.56 o                         
  -9   4   4        300.09        273.99        18.75 o                         
  -8   4   4        185.66        172.58        15.31 o                         
  -7   4   4          8.21         -7.64        10.12 o                         
  -6   4   4       5932.90       6089.46        68.10 o                         
  -5   4   4        738.44        758.22        23.19 o                         
  -4   4   4       1166.11       1135.64        23.05 o                         
  -3   4   4         35.89         13.61        15.45 o                         
  -2   4   4        413.58        531.00        26.77 o                         
  -1   4   4       2604.22       2648.77        36.66 o                         
   0   4   4        592.16        615.01        22.88 o                         
   1   4   4        601.85        533.64        19.80 o                         
   2   4   4        711.84        658.18        23.20 o                         
   3   4   4       2699.78       2778.40        50.40 o                         
   4   4   4        262.20        216.45         9.45 o                         
   5   4   4        130.88        105.76        13.34 o                         
   6   4   4         25.47        -11.42        12.35 o                         
   7   4   4          7.03        -12.61        12.61 o                         
   8   4   4        164.14        136.47        18.30 o                         
   9   4   4        237.17        198.01        21.94 o                         
  10   4   4         59.97         54.81        19.30 o                         
  11   4   4        175.73        181.12        23.63 o                         
  12   4   4        126.66        138.70        24.12 o                         
  13   4   4          0.18         15.65        23.88 o                         
  14   4   4         52.24        102.56        32.72 o                         
  15   4   4          1.02         61.81        38.16 o                         
  16   4   4         36.26         34.07        35.83 o                         
  17   4   4          0.55         46.94        51.05 o                         
 -17   5   4        164.98        171.32        44.13 o                         
 -16   5   4       1558.02       1620.24        55.85 o                         
 -15   5   4         11.02         10.63        40.07 o                         
 -14   5   4       3588.96       3518.29        64.95 o                         
 -13   5   4        338.52        322.67        28.71 o                         
 -12   5   4       1649.43       1511.18        39.12 o                         
 -11   5   4       1286.53       1255.16        34.57 o                         
 -10   5   4        165.72        164.42        19.11 o                         
  -9   5   4       1759.46       1691.46        37.09 o                         
  -8   5   4        781.04        725.63        25.73 o                         
  -7   5   4       2432.21       2463.22        39.22 o                         
  -6   5   4       6133.04       6456.90        76.90 o                         
  -5   5   4        973.81       1040.90        32.01 o                         
  -4   5   4      12673.90      12845.06       140.90 o                         
  -3   5   4         71.40        100.09        17.59 o                         
  -2   5   4       8731.20       8616.65        89.28 o                         
  -1   5   4        599.92        818.73        41.56 o                         
   0   5   4       8563.85       8375.41        86.53 o                         
   1   5   4        299.81        372.30        36.70 o                         
   2   5   4       5292.02       5027.95        63.82 o                         
   3   5   4       3348.22       3249.68        57.93 o                         
   4   5   4         37.96         38.86        11.83 o                         
   5   5   4       3245.27       3294.94        58.01 o                         
   6   5   4       1900.38       1822.50        38.18 o                         
   7   5   4       1312.38       1303.63        45.52 o                         
   8   5   4       3456.71       3421.36        57.56 o                         
   9   5   4        941.15        892.44        35.09 o                         
  10   5   4       1641.20       1588.87        44.00 o                         
  11   5   4         70.05         35.71        22.13 o                         
  12   5   4       1990.56       1988.40        55.11 o                         
  13   5   4        221.80        242.02        31.86 o                         
  14   5   4        664.05        628.63        43.26 o                         
  15   5   4        747.32        735.38        53.64 o                         
  16   5   4        138.37        168.34        57.44 o                         
 -16   6   4          3.58         -4.84        45.17 o                         
 -15   6   4       1193.12       1292.35        54.49 o                         
 -14   6   4        847.35        806.22        41.87 o                         
 -13   6   4       1476.88       1601.17        50.65 o                         
 -12   6   4       1973.61       1993.29        50.66 o                         
 -11   6   4        519.28        579.05        30.92 o                         
 -10   6   4       4654.28       4670.48        74.00 o                         
  -9   6   4         43.34         57.85        22.05 o                         
  -8   6   4       5309.47       5273.74        72.04 o                         
  -7   6   4       1114.92       1099.36        32.52 o                         
  -6   6   4       3771.67       3530.17        55.65 o                         
  -5   6   4        691.18        688.92        27.96 o                         
  -4   6   4        622.90        573.59        22.88 o                         
  -3   6   4        992.99       1006.86        27.30 o                         
  -2   6   4         37.48         48.62        18.75 o                         
  -1   6   4       2999.62       2992.13        46.19 o                         
   0   6   4        383.62        417.72        19.46 o                         
   1   6   4       2868.75       2752.36        44.75 o                         
   2   6   4       2396.68       2327.26        41.87 o                         
   3   6   4       1118.75       1055.70        30.20 o                         
   4   6   4       3355.05       3146.91        75.10 o                         
   5   6   4         78.79         74.46        15.07 o                         
   6   6   4       4167.52       4074.28        71.86 o                         
   7   6   4        484.39        445.89        29.55 o                         
   8   6   4       3160.71       3017.04        71.17 o                         
   9   6   4        975.02       1001.64        40.31 o                         
  10   6   4        461.06        406.78        29.33 o                         
  11   6   4       1586.97       1581.73        48.31 o                         
  12   6   4          1.19         -7.58        26.43 o                         
  13   6   4        643.23        614.98        68.60 o                         
  14   6   4        547.46        606.64        50.47 o                         
  15   6   4        149.56         52.83       109.26 o                         
 -15   7   4         15.34         32.72        56.91 o                         
 -14   7   4        122.13        152.82        46.06 o                         
 -13   7   4          5.86         23.39        64.64 o                         
 -12   7   4        326.49        323.36        35.34 o                         
 -11   7   4          8.43         49.14        24.73 o                         
 -10   7   4          1.98         22.67        22.77 o                         
  -9   7   4         60.53         69.99        21.49 o                         
  -8   7   4          1.30         14.61        20.40 o                         
  -7   7   4         26.76         44.04        19.95 o                         
  -6   7   4         21.64         24.38        18.43 o                         
  -5   7   4        414.15        439.67        24.45 o                         
  -4   7   4          0.38        -17.09        17.09 o                         
  -3   7   4        291.70        270.01        20.80 o                         
  -2   7   4         77.30         70.51        16.91 o                         
  -1   7   4         16.91          2.27        14.76 o                         
   0   7   4          8.34        -10.34        13.80 o                         
   1   7   4         15.99          0.36        14.19 o                         
   2   7   4          1.37         32.86        16.18 o                         
   3   7   4         11.81         32.16        18.38 o                         
   4   7   4        459.46        426.95        25.99 o                         
   5   7   4         32.15         31.80        23.47 o                         
   6   7   4          2.14         -1.71        21.28 o                         
   7   7   4        278.88        283.71        29.25 o                         
   8   7   4        115.04        108.17        30.18 o                         
   9   7   4         47.81         41.25        27.77 o                         
  10   7   4         71.32         67.43        42.33 o                         
  11   7   4         62.31         59.07        29.17 o                         
  12   7   4         20.15         -3.93        31.18 o                         
  13   7   4         18.79         -3.11        53.03 o                         
 -13   8   4        563.68        470.73        61.46 o                         
 -12   8   4       1113.93       1205.76        62.51 o                         
 -11   8   4        686.98        708.35        56.44 o                         
 -10   8   4       1595.34       1568.20        70.51 o                         
  -9   8   4         44.18        128.64        32.67 o                         
  -8   8   4       1678.76       1707.91        54.39 o                         
  -7   8   4        130.67        163.77        24.46 o                         
  -6   8   4       1186.03       1266.02        40.81 o                         
  -5   8   4       1228.46       1255.10        41.05 o                         
  -4   8   4        431.67        483.25        32.50 o                         
  -3   8   4       2432.72       2491.12        51.56 o                         
  -2   8   4          0.29         -8.78        22.94 o                         
  -1   8   4       1541.65       1596.67        39.34 o                         
   0   8   4       1162.57       1192.34        39.70 o                         
   1   8   4        964.08       1018.11        56.81 o                         
   2   8   4       2480.04       2579.73        52.99 o                         
   3   8   4        130.64        195.92        24.93 o                         
   4   8   4       3497.56       3498.95        70.88 o                         
   5   8   4        275.05        313.07        30.29 o                         
   6   8   4       2947.29       2935.74        71.24 o                         
   7   8   4       1444.12       1352.83        53.73 o                         
   8   8   4        819.81        775.73        51.86 o                         
   9   8   4       1573.67       1454.24        65.18 o                         
  10   8   4         63.33         50.42        40.70 o                         
  11   8   4        818.32        754.84        66.19 o                         
 -10   9   4         80.68         79.67        64.71 o                         
  -9   9   4        413.26        416.07        47.69 o                         
  -8   9   4        109.72        141.82        31.34 o                         
  -7   9   4        238.47        331.75        37.50 o                         
  -6   9   4        549.71        641.12        60.78 o                         
  -5   9   4        111.22        191.60        42.06 o                         
  -4   9   4        935.65        956.53        58.70 o                         
  -3   9   4        180.50        262.90        30.94 o                         
  -2   9   4        995.59       1050.09        49.54 o                         
  -1   9   4         73.14        161.17        31.81 o                         
   0   9   4        778.14        979.12        42.49 o                         
   1   9   4        158.67        212.22        38.76 o                         
   2   9   4        579.48        489.50        39.53 o                         
   3   9   4        782.49        800.60        40.97 o                         
   4   9   4        152.58        129.81        33.25 o                         
   5   9   4       1136.84       1099.73        56.31 o                         
   6   9   4         46.65         37.84        51.59 o                         
   7   9   4        686.99        615.06        46.90 o                         
   8   9   4        558.29        436.47        50.05 o                         
  -5  10   4         63.40         52.05        41.39 o                         
  -4  10   4        130.40        182.66        48.48 o                         
  -3  10   4        251.89        326.53        37.56 o                         
  -2  10   4         19.50        101.84        43.60 o                         
  -1  10   4         81.75        110.55        36.96 o                         
   0  10   4        373.98        370.24        43.82 o                         
   1  10   4         16.28         16.09        40.38 o                         
   2  10   4        370.79        344.99        43.29 o                         
   3  10   4          3.45         20.46        36.87 o                         
   4  10   4        280.55        238.33        90.15 o                         
 -20   1   5        491.37        484.96        49.88 o                         
 -19   1   5        926.32        974.35        55.90 o                         
 -18   1   5         63.91        122.83        30.13 o                         
 -17   1   5       1433.64       1411.05        48.70 o                         
 -16   1   5         21.28         -1.90        23.64 o                         
 -15   1   5        889.92        862.50        36.30 o                         
 -14   1   5       1836.80       1748.57        42.72 o                         
 -13   1   5         64.40         62.15        20.79 o                         
 -12   1   5       8725.12       8739.10        98.42 o                         
 -11   1   5        135.79        150.52        17.69 o                         
 -10   1   5      10559.94      10625.33       121.88 o                         
  -9   1   5       2828.08       2977.07        42.84 o                         
  -8   1   5       6089.47       6174.18        68.22 o                         
  -7   1   5      13746.61      14027.08       132.65 o                         
  -6   1   5       3093.96       3097.69        41.19 o                         
  -5   1   5      20188.59      19978.93       179.03 o                         
  -4   1   5       1946.21       2027.39        28.66 o                         
  -3   1   5       5456.93       5437.00        57.63 o                         
  -2   1   5        186.94        171.19         8.58 o                         
  -1   1   5        480.99        504.91        12.04 o                         
   0   1   5       6619.42       7016.96        98.77 o                         
   1   1   5        606.33        593.55        13.17 o                         
   2   1   5       3186.56       3066.88        34.92 o                         
   3   1   5        942.42        896.71        18.69 o                         
   4   1   5       6774.38       6595.03        66.07 o                         
   5   1   5       4549.64       4288.50        50.15 o                         
   6   1   5       2135.84       2010.37        31.63 o                         
   7   1   5      13883.19      14039.70       148.47 o                         
   8   1   5       1913.46       2016.75        37.68 o                         
   9   1   5       6480.50       6669.28        80.07 o                         
  10   1   5         49.31         13.00        15.82 o                         
  11   1   5       2705.80       2663.01        48.24 o                         
  12   1   5        625.07        600.37        29.36 o                         
  13   1   5        279.50        231.04        25.26 o                         
  14   1   5       1651.07       1589.78        46.26 o                         
  15   1   5          1.93        -18.32        24.51 o                         
  16   1   5       1067.53       1054.21        54.13 o                         
  17   1   5        284.03        168.50        46.52 o                         
  18   1   5        516.45        609.41        70.65 o                         
 -19   2   5          0.27         47.15        51.51 o                         
 -18   2   5        803.66        947.16        52.96 o                         
 -17   2   5        118.94        133.05        34.29 o                         
 -16   2   5        857.34        919.89        39.79 o                         
 -15   2   5       1278.55       1285.86        41.49 o                         
 -14   2   5       1532.49       1507.95        40.85 o                         
 -13   2   5       1377.92       1404.78        49.72 o                         
 -12   2   5        188.72        194.88        19.82 o                         
 -11   2   5       4712.11       4706.90        61.97 o                         
 -10   2   5         57.92         50.30        15.89 o                         
  -9   2   5       2627.71       2543.80        40.03 o                         
  -8   2   5       3303.30       3381.71        47.30 o                         
  -7   2   5        260.09        395.24        17.33 o                         
  -6   2   5       9713.46       9860.69        96.60 o                         
  -5   2   5       3745.70       4022.60        49.66 o                         
  -4   2   5       5997.07       6206.15        67.57 o                         
  -3   2   5      23275.63      23120.71       215.97 o                         
  -2   2   5      17270.15      16861.71       179.88 o                         
  -1   2   5      27446.85      26814.84       262.45 o                         
   0   2   5      13881.44      13401.25       169.19 o                         
   1   2   5      14159.59      13733.02       203.01 o                         
   2   2   5       4798.49       4829.96        52.24 o                         
   3   2   5       3594.32       3328.21        37.39 o                         
   4   2   5       1002.33       1075.48        22.65 o                         
   5   2   5       3470.77       3423.64        48.57 o                         
   6   2   5       6993.23       7106.68        75.88 o                         
   7   2   5       2819.91       2810.49        38.92 o                         
   8   2   5       5628.64       5672.61        64.30 o                         
   9   2   5        413.14        396.20        19.47 o                         
  10   2   5       3822.08       3888.34        52.46 o                         
  11   2   5       1157.99       1111.44        38.19 o                         
  12   2   5       1193.90       1136.26        40.16 o                         
  13   2   5       1058.68       1125.74        39.28 o                         
  14   2   5        257.18        256.97        27.29 o                         
  15   2   5        924.59       1074.24        45.98 o                         
  16   2   5         11.61         69.55        38.56 o                         
  17   2   5        761.24        788.83        72.17 o                         
 -19   3   5        149.44        321.68        52.65 o                         
 -18   3   5         39.09        133.06        44.21 o                         
 -17   3   5        251.95        306.28        40.25 o                         
 -16   3   5         72.39         81.51        26.36 o                         
 -15   3   5          5.71         10.60        21.91 o                         
 -14   3   5        255.61        238.54        27.35 o                         
 -13   3   5         39.96        -13.79        17.86 o                         
 -12   3   5        129.63        166.82        20.72 o                         
 -11   3   5         24.37         23.23        15.50 o                         
 -10   3   5        161.50        149.74        15.99 o                         
  -9   3   5          0.20        -10.62        10.62 o                         
  -8   3   5          8.08         -9.62        11.87 o                         
  -7   3   5        837.42        809.23        23.02 o                         
  -6   3   5       1120.64       1134.83        22.25 o                         
  -5   3   5       1617.33       1609.66        26.90 o                         
  -4   3   5       3294.50       3247.15        39.06 o                         
  -3   3   5       3289.34       3336.52        39.22 o                         
  -2   3   5        506.45        498.91        18.79 o                         
  -1   3   5        550.40        504.92        24.17 o                         
   0   3   5       6913.70       7275.52        92.64 o                         
   1   3   5       4023.01       4085.89        44.70 o                         
   2   3   5      11410.03      11224.62       110.84 o                         
   3   3   5        467.38        553.21        16.98 o                         
   4   3   5        300.25        278.55        15.33 o                         
   5   3   5        528.60        570.15        21.91 o                         
   6   3   5         95.17         63.94        13.80 o                         
   7   3   5        318.17        336.43        19.98 o                         
   8   3   5        366.31        339.11        21.79 o                         
   9   3   5        752.18        688.80        30.07 o                         
  10   3   5         65.13         55.95        18.87 o                         
  11   3   5         27.17          9.22        20.29 o                         
  12   3   5         80.69         45.74        22.26 o                         
  13   3   5         96.72         91.90        24.34 o                         
  14   3   5         73.59         60.16        20.22 o                         
  15   3   5         20.11         65.16        33.47 o                         
  16   3   5        156.32        180.44        58.88 o                         
  17   3   5         63.42        230.00        52.34 o                         
 -18   4   5       1602.73       1705.70        90.56 o                         
 -17   4   5        184.53        188.22        38.17 o                         
 -16   4   5       2703.01       2742.25        73.11 o                         
 -15   4   5       1677.16       1668.70        50.80 o                         
 -14   4   5       2832.23       2708.45        53.22 o                         
 -13   4   5       2558.52       2527.24        50.65 o                         
 -12   4   5        460.93        422.18        26.48 o                         
 -11   4   5       2584.81       2597.72        50.79 o                         
 -10   4   5         43.97          8.03        14.21 o                         
  -9   4   5        489.29        485.21        23.61 o                         
  -8   4   5        995.28       1069.32        26.10 o                         
  -7   4   5        962.82       1022.70        26.74 o                         
  -6   4   5       4880.82       4967.95        58.64 o                         
  -5   4   5        176.62        190.79        20.09 o                         
  -4   4   5      11495.14      11374.55       110.84 o                         
  -3   4   5       1721.46       1717.11        38.67 o                         
  -2   4   5      11124.42      11517.26       115.70 o                         
  -1   4   5      12567.35      12434.43       130.85 o                         
   0   4   5       4963.10       5253.67        60.84 o                         
   1   4   5       9979.11       9463.19       104.88 o                         
   2   4   5         26.59         12.71         8.46 o                         
   3   4   5       9749.72       9178.24       108.01 o                         
   4   4   5        262.38        283.87        18.62 o                         
   5   4   5       2696.98       2779.66        46.33 o                         
   6   4   5       2178.37       2166.55        43.05 o                         
   7   4   5        436.16        448.46        24.20 o                         
   8   4   5        855.27        774.17        29.31 o                         
   9   4   5        111.69         79.66        20.03 o                         
  10   4   5       1469.49       1457.41        41.51 o                         
  11   4   5       1724.61       1703.21        46.92 o                         
  12   4   5       2438.18       2472.84        56.22 o                         
  13   4   5       1548.32       1523.38        61.89 o                         
  14   4   5        298.79        277.23        34.20 o                         
  15   4   5       2340.25       2318.22       153.76 o                         
  16   4   5          5.72         59.29        52.11 o                         
 -17   5   5        465.29        547.66        44.79 o                         
 -16   5   5        228.36        231.98        32.77 o                         
 -15   5   5        123.22        151.67        30.41 o                         
 -14   5   5        709.21        776.40        36.48 o                         
 -13   5   5         62.64         29.44        21.24 o                         
 -12   5   5        533.68        539.13        27.86 o                         
 -11   5   5        142.33        108.18        21.48 o                         
 -10   5   5        885.07        927.80        32.71 o                         
  -9   5   5         38.80         19.35        15.41 o                         
  -8   5   5       1184.42       1171.67        29.70 o                         
  -7   5   5        158.80        207.69        15.97 o                         
  -6   5   5       4131.84       4185.10        54.10 o                         
  -5   5   5        834.00        822.63        26.61 o                         
  -4   5   5       1810.72       1751.86        51.65 o                         
  -3   5   5       4150.43       4008.09        52.61 o                         
  -2   5   5        133.64        218.55        17.93 o                         
  -1   5   5       1954.12       1919.73        49.49 o                         
   0   5   5       5551.02       5301.01        60.50 o                         
   1   5   5        149.69        163.51        16.14 o                         
   2   5   5       1677.87       1587.40        31.40 o                         
   3   5   5       2260.24       2046.02        37.26 o                         
   4   5   5        571.89        547.62        21.58 o                         
   5   5   5       1919.94       1908.39        43.30 o                         
   6   5   5        145.69        125.80        18.84 o                         
   7   5   5        375.49        385.31        24.68 o                         
   8   5   5        192.23        153.52        19.22 o                         
   9   5   5        170.75        152.51        22.79 o                         
  10   5   5        351.61        278.86        26.23 o                         
  11   5   5        668.95        687.86        35.93 o                         
  12   5   5         38.80         78.12        29.89 o                         
  13   5   5        225.21        281.80        35.14 o                         
  14   5   5        229.14        273.46        36.80 o                         
  15   5   5         49.27        113.62        37.34 o                         
 -16   6   5        445.70        403.63        42.70 o                         
 -15   6   5        164.66        167.66        33.27 o                         
 -14   6   5        834.98        829.21        45.30 o                         
 -13   6   5        236.46        230.08        29.20 o                         
 -12   6   5        213.98        166.48        25.86 o                         
 -11   6   5       1262.28       1295.88        44.06 o                         
 -10   6   5        122.29        126.89        20.75 o                         
  -9   6   5       2535.17       2397.17        49.72 o                         
  -8   6   5       2077.93       2081.57        49.94 o                         
  -7   6   5        544.71        504.10        25.79 o                         
  -6   6   5       1500.59       1454.46        38.04 o                         
  -5   6   5        144.56        147.74        18.31 o                         
  -4   6   5         30.63         28.10        14.13 o                         
  -3   6   5       2541.81       2529.71        45.01 o                         
  -2   6   5        259.37        282.33        18.14 o                         
  -1   6   5        666.63        639.78        25.13 o                         
   0   6   5        413.53        419.34        19.44 o                         
   1   6   5        591.00        542.90        26.45 o                         
   2   6   5        152.02        146.00        19.63 o                         
   3   6   5       1708.12       1596.27        36.86 o                         
   4   6   5          0.55         -7.08        13.74 o                         
   5   6   5        745.28        706.31        34.30 o                         
   6   6   5        393.25        377.58        27.01 o                         
   7   6   5        718.96        670.40        35.45 o                         
   8   6   5        444.37        436.86        31.91 o                         
   9   6   5        183.34        137.31        23.52 o                         
  10   6   5        341.97        304.20        31.14 o                         
  11   6   5       1255.56       1102.42        47.83 o                         
  12   6   5        157.18        180.68        31.41 o                         
  13   6   5        774.71        675.03        52.58 o                         
  14   6   5          6.53         29.21        43.46 o                         
 -15   7   5        616.96        567.81       131.17 o                         
 -14   7   5        906.61        926.02        93.45 o                         
 -13   7   5        481.02        554.69        54.86 o                         
 -12   7   5       1625.00       1686.28        58.93 o                         
 -11   7   5         24.37         61.27        28.03 o                         
 -10   7   5       3775.19       3698.87        70.65 o                         
  -9   7   5       1896.02       1840.49        58.32 o                         
  -8   7   5       2947.49       2961.94        57.94 o                         
  -7   7   5       4798.24       4644.79        84.61 o                         
  -6   7   5        240.30        244.60        23.77 o                         
  -5   7   5       2606.63       2506.62        46.72 o                         
  -4   7   5        194.34        160.95        20.16 o                         
  -3   7   5       1074.60       1033.71        32.65 o                         
  -2   7   5        183.22        174.85        19.79 o                         
  -1   7   5        204.16        135.66        17.76 o                         
   0   7   5        304.53        276.69        21.21 o                         
   1   7   5        191.92        151.85        18.23 o                         
   2   7   5        965.56        922.19        32.51 o                         
   3   7   5        215.85        167.29        23.56 o                         
   4   7   5       2459.15       2369.52        48.10 o                         
   5   7   5       1545.48       1544.02        32.63 o                         
   6   7   5       2816.89       2779.77        57.27 o                         
   7   7   5       2805.79       2849.44        67.08 o                         
   8   7   5        341.46        338.38        32.47 o                         
   9   7   5       3365.63       3329.92        86.22 o                         
  10   7   5        169.54        182.18        36.12 o                         
  11   7   5       1046.79        985.83        51.14 o                         
  12   7   5        651.20        630.19        54.24 o                         
 -13   8   5         47.26         87.48        71.48 o                         
 -12   8   5         48.66        106.83        62.72 o                         
 -11   8   5        248.34        286.94        56.23 o                         
 -10   8   5          1.84        -34.43        38.44 o                         
  -9   8   5        270.32        303.87        38.32 o                         
  -8   8   5        352.58        388.68        36.45 o                         
  -7   8   5          2.13         10.13        22.29 o                         
  -6   8   5        351.84        344.27        27.53 o                         
  -5   8   5        293.63        294.40        27.92 o                         
  -4   8   5        280.19        299.97        27.43 o                         
  -3   8   5          3.15         -4.00        22.02 o                         
  -2   8   5        232.26        212.79        23.03 o                         
  -1   8   5         33.16         23.93        19.09 o                         
   0   8   5          8.69        -18.40        18.40 o                         
   1   8   5         29.69          5.49        19.31 o                         
   2   8   5         96.19         77.07        23.33 o                         
   3   8   5        353.48        352.39        48.98 o                         
   4   8   5        133.96        116.31        25.84 o                         
   5   8   5        250.95        264.23        36.12 o                         
   6   8   5         12.18         12.63        27.42 o                         
   7   8   5         54.09         70.79        28.40 o                         
   8   8   5        206.92        210.89        38.50 o                         
   9   8   5          0.53        -26.16        33.45 o                         
  10   8   5        112.91         91.98        40.87 o                         
 -10   9   5        332.99        397.88        86.05 o                         
  -9   9   5        434.60        467.28        41.52 o                         
  -8   9   5        762.57        819.71        50.98 o                         
  -7   9   5        350.31        390.22        39.20 o                         
  -6   9   5        508.81        558.67        38.89 o                         
  -5   9   5       1315.80       1335.94        78.60 o                         
  -4   9   5         12.14         59.86        40.73 o                         
  -3   9   5       1583.40       1616.60        48.49 o                         
  -2   9   5        779.54        861.16        52.93 o                         
  -1   9   5        874.08        922.21        42.79 o                         
   0   9   5       2246.65       2225.07        59.14 o                         
   1   9   5         23.41         37.31        38.33 o                         
   2   9   5       1486.45       1381.52        58.14 o                         
   3   9   5        503.48        507.07        38.34 o                         
   4   9   5        886.08        812.51        51.35 o                         
   5   9   5        923.71        901.40        54.85 o                         
   6   9   5        209.97        169.89        42.65 o                         
   7   9   5        749.26        597.58        59.02 o                         
   8   9   5         32.02        -14.49        77.65 o                         
  -4  10   5       1375.93       1544.03        85.17 o                         
  -3  10   5         43.45         50.24        44.78 o                         
  -2  10   5       1191.68       1432.11        73.63 o                         
  -1  10   5        920.79       1017.78        75.88 o                         
   0  10   5        174.16        289.76        39.14 o                         
   1  10   5       1996.40       2160.77        77.85 o                         
   2  10   5         25.00        153.22        43.40 o                         
 -20   0   6         14.88        245.38       107.75 o                         
 -19   0   6       2193.60       2493.76       122.61 o                         
 -18   0   6        290.46        361.25        57.10 o                         
 -17   0   6       1816.42       1717.15        74.43 o                         
 -16   0   6        262.14        219.63        38.53 o                         
 -15   0   6        770.12        718.59        47.21 o                         
 -14   0   6       2318.26       2243.78        72.63 o                         
 -13   0   6        104.72        113.10        29.92 o                         
 -12   0   6       5305.40       5334.28        99.42 o                         
 -11   0   6       2704.98       2713.92        63.51 o                         
 -10   0   6       5853.79       6162.91       112.26 o                         
  -9   0   6      28725.45      29869.56       381.09 o                         
  -8   0   6       1704.02       1613.42        51.03 o                         
  -7   0   6      24092.66      23896.68       305.07 o                         
  -6   0   6        966.02       1011.70        28.87 o                         
  -5   0   6      43744.38      39425.28       544.78 o                         
  -4   0   6         13.27         21.74        13.82 o                         
  -3   0   6       7562.04       6965.44       109.15 o                         
  -2   0   6       3068.06       2738.82        42.26 o                         
  -1   0   6       8645.62       8046.98       139.81 o                         
   0   0   6       6152.01       5722.94        78.17 o                         
   1   0   6        775.57        867.36        23.53 o                         
   2   0   6       4292.26       4066.45        60.32 o                         
   3   0   6        572.05        643.05        21.59 o                         
   4   0   6       2795.92       2651.93        58.11 o                         
   5   0   6       3369.85       2991.26        53.25 o                         
   6   0   6        306.86        339.54        21.11 o                         
   7   0   6      21642.89      21258.00       274.89 o                         
   8   0   6       1105.77        930.89        40.53 o                         
   9   0   6       8329.65       8739.58       169.99 o                         
  10   0   6       5923.86       6209.67       117.56 o                         
  11   0   6       1246.43       1097.82        51.34 o                         
  12   0   6       4223.22       4154.82        96.23 o                         
  13   0   6         32.10         -3.62        30.50 o                         
  14   0   6       2710.20       2644.49        86.05 o                         
  15   0   6        347.49        295.17        46.20 o                         
  16   0   6        242.93        186.23        50.91 o                         
  17   0   6        945.86        822.93        94.93 o                         
 -20   1   6        125.32        250.07        59.76 o                         
 -19   1   6        201.30        329.76        38.83 o                         
 -18   1   6         61.64        149.97        41.28 o                         
 -17   1   6        368.40        395.83        32.87 o                         
 -16   1   6         82.80         51.98        24.37 o                         
 -15   1   6        774.94        750.42        34.04 o                         
 -14   1   6        534.91        516.68        29.48 o                         
 -13   1   6        192.88        218.29        24.33 o                         
 -12   1   6        366.58        345.94        22.26 o                         
 -11   1   6       2550.90       2492.77        43.26 o                         
 -10   1   6         76.99         74.13        15.99 o                         
  -9   1   6        778.43        880.45        28.98 o                         
  -8   1   6       7829.10       8331.41        86.82 o                         
  -7   1   6       1300.56       1404.39        40.27 o                         
  -6   1   6       2711.06       2723.73        50.71 o                         
  -5   1   6       2717.45       2835.45        38.41 o                         
  -4   1   6       1990.86       1866.70        27.48 o                         
  -3   1   6        517.22        581.11        13.58 o                         
  -2   1   6        932.10        803.13        15.72 o                         
  -1   1   6        359.32        398.84        12.67 o                         
   0   1   6       3479.86       3208.69        47.28 o                         
   1   1   6       1766.42       1722.81        25.54 o                         
   2   1   6         42.30         18.71         5.63 o                         
   3   1   6       1077.00       1128.58        19.50 o                         
   4   1   6        226.37        185.55        11.08 o                         
   5   1   6       4571.84       4466.83        53.35 o                         
   6   1   6        200.78        169.26        12.45 o                         
   7   1   6       1869.81       2001.06        34.01 o                         
   8   1   6       2871.51       2966.74        44.31 o                         
   9   1   6        751.64        660.75        25.70 o                         
  10   1   6        238.89        193.95        18.46 o                         
  11   1   6        986.50        872.14        33.74 o                         
  12   1   6         73.48         51.73        21.84 o                         
  13   1   6        589.20        548.33        32.43 o                         
  14   1   6        189.97        163.56        27.16 o                         
  15   1   6         23.99          1.71        36.93 o                         
  16   1   6        207.61        175.11        43.31 o                         
  17   1   6        112.52         42.32        40.40 o                         
 -19   2   6        738.78        804.20        78.17 o                         
 -18   2   6         14.41         22.43        32.61 o                         
 -17   2   6       1090.26       1172.94        65.53 o                         
 -16   2   6        163.33        166.59        26.97 o                         
 -15   2   6        120.18        123.29        25.21 o                         
 -14   2   6        893.24        840.26        35.97 o                         
 -13   2   6         91.36        101.92        19.95 o                         
 -12   2   6        922.28        916.66        31.11 o                         
 -11   2   6       1885.62       1779.67        36.10 o                         
 -10   2   6         37.22         28.43        13.02 o                         
  -9   2   6       2514.34       2382.76        39.67 o                         
  -8   2   6        661.24        691.74        20.91 o                         
  -7   2   6       4752.17       5070.34        61.62 o                         
  -6   2   6        456.86        498.43        19.03 o                         
  -5   2   6      11094.73      11338.38       115.70 o                         
  -4   2   6        106.74        110.50         9.98 o                         
  -3   2   6      15653.99      15711.27       188.79 o                         
  -2   2   6       4234.55       4734.67        52.65 o                         
  -1   2   6        850.24        851.30        36.20 o                         
   0   2   6      20034.41      19957.54       199.32 o                         
   1   2   6       2108.96       2083.24        46.32 o                         
   2   2   6       1604.53       1780.92        27.86 o                         
   3   2   6      10035.60      10064.04        95.25 o                         
   4   2   6         21.65         26.94         9.10 o                         
   5   2   6      14810.07      15096.23       147.95 o                         
   6   2   6       2156.61       2156.48        32.85 o                         
   7   2   6       4451.88       4633.89        56.62 o                         
   8   2   6       1867.49       1877.19        33.54 o                         
   9   2   6        893.22        837.40        26.28 o                         
  10   2   6        183.97        141.91        16.89 o                         
  11   2   6          2.30         -3.05        15.11 o                         
  12   2   6        558.92        509.85        29.48 o                         
  13   2   6         19.76         27.14        17.89 o                         
  14   2   6        781.53        809.03        33.76 o                         
  15   2   6          9.63         31.74        23.07 o                         
  16   2   6        404.79        413.92        47.31 o                         
  17   2   6        358.22        497.78        69.46 o                         
 -19   3   6         87.44        104.98        37.93 o                         
 -18   3   6        893.25       1120.83        79.07 o                         
 -17   3   6       1355.97       1419.60        82.56 o                         
 -16   3   6        869.02       1012.79        57.94 o                         
 -15   3   6       3949.95       3890.91        68.11 o                         
 -14   3   6        460.01        484.31        33.84 o                         
 -13   3   6       6055.85       5900.19        78.56 o                         
 -12   3   6        961.44        911.23        34.44 o                         
 -11   3   6       5256.99       5315.65        70.74 o                         
 -10   3   6       1948.23       2022.25        38.78 o                         
  -9   3   6        793.56        808.72        24.67 o                         
  -8   3   6       1397.61       1473.49        29.61 o                         
  -7   3   6        326.88        334.10        20.07 o                         
  -6   3   6       2515.80       2711.66        36.89 o                         
  -5   3   6       4248.74       4254.81        49.49 o                         
  -4   3   6      13470.89      13492.30       126.96 o                         
  -3   3   6      18007.61      19226.18       209.61 o                         
  -2   3   6       6719.87       7172.04       229.92 o                         
  -1   3   6      34013.74      33413.64       422.32 o                         
   0   3   6       1284.34       1424.97        54.62 o                         
   1   3   6      18136.63      17824.39       191.06 o                         
   2   3   6       4755.31       4639.89        56.65 o                         
   3   3   6      11314.79      10862.99       108.77 o                         
   4   3   6       7118.81       6898.07        75.13 o                         
   5   3   6       1281.64       1307.91        30.37 o                         
   6   3   6       9450.95       9187.56       112.25 o                         
   7   3   6        249.53        215.65        18.37 o                         
   8   3   6       1152.75       1220.77        34.51 o                         
   9   3   6       1437.39       1291.39        38.35 o                         
  10   3   6        323.57        287.68        25.31 o                         
  11   3   6       1162.33       1126.78        40.41 o                         
  12   3   6         65.93         39.39        23.56 o                         
  13   3   6       1460.46       1536.54        50.62 o                         
  14   3   6          6.85         22.76        25.59 o                         
  15   3   6       1750.84       1751.00       103.51 o                         
  16   3   6        795.57        804.57       120.76 o                         
 -18   4   6          0.14         67.13        36.41 o                         
 -17   4   6         13.56         78.60        30.13 o                         
 -16   4   6         15.47         13.42        34.78 o                         
 -15   4   6        178.19        172.72        26.04 o                         
 -14   4   6         11.03          1.73        20.89 o                         
 -13   4   6         32.28         30.99        18.79 o                         
 -12   4   6         11.77         -3.42        20.99 o                         
 -11   4   6        345.03        350.60        21.67 o                         
 -10   4   6          0.33        -14.01        14.01 o                         
  -9   4   6          0.08         -5.81        13.07 o                         
  -8   4   6        554.46        566.69        21.07 o                         
  -7   4   6         47.70         17.84        10.72 o                         
  -6   4   6       2347.70       2492.72        38.04 o                         
  -5   4   6       1775.97       1669.25        34.24 o                         
  -4   4   6       1464.00       1430.27        28.07 o                         
  -3   4   6       3069.18       3037.87        42.45 o                         
  -2   4   6        149.55        132.74        10.74 o                         
  -1   4   6         16.50         -0.38         8.73 o                         
   0   4   6        124.41        109.46        10.04 o                         
   1   4   6       2389.04       2397.52        36.01 o                         
   2   4   6        440.26        449.78        15.70 o                         
   3   4   6        891.70        843.84        20.64 o                         
   4   4   6        405.67        385.90        15.59 o                         
   5   4   6        883.75        886.61        29.59 o                         
   6   4   6        337.84        303.65        20.78 o                         
   7   4   6         13.77          3.93        14.51 o                         
   8   4   6        298.11        245.96        22.44 o                         
   9   4   6       1038.05        986.01        35.91 o                         
  10   4   6        181.66        173.08        23.92 o                         
  11   4   6        161.10        159.19        24.81 o                         
  12   4   6          3.07        -15.15        24.55 o                         
  13   4   6          0.36         25.18        25.80 o                         
  14   4   6         57.45         87.27        30.66 o                         
  15   4   6          5.79         58.61        36.46 o                         
  16   4   6         35.56        178.39        73.08 o                         
 -17   5   6        718.28        696.69        56.44 o                         
 -16   5   6        314.34        375.19        41.93 o                         
 -15   5   6       1227.62       1212.07        55.89 o                         
 -14   5   6         22.42         49.81        24.83 o                         
 -13   5   6       2253.88       2311.00        49.58 o                         
 -12   5   6         81.86         72.67        20.41 o                         
 -11   5   6       3154.38       3074.17        55.62 o                         
 -10   5   6       1138.00       1074.74        32.64 o                         
  -9   5   6       2003.44       1986.08        38.52 o                         
  -8   5   6       2858.96       2879.00        46.14 o                         
  -7   5   6         38.60         24.30        12.87 o                         
  -6   5   6       1451.90       1428.92        30.62 o                         
  -5   5   6       2602.44       2599.82        46.41 o                         
  -4   5   6        792.55        742.47        26.12 o                         
  -3   5   6       8922.66       8783.79        95.47 o                         
  -2   5   6        346.81        545.80        45.30 o                         
  -1   5   6       7968.98       7733.62        92.34 o                         
   0   5   6          6.71        188.10        33.50 o                         
   1   5   6       7390.98       7187.13        87.85 o                         
   2   5   6       2892.29       3024.57        44.46 o                         
   3   5   6       5961.58       5912.73        65.82 o                         
   4   5   6       2747.03       2693.47        42.45 o                         
   5   5   6       1267.20       1284.76        36.74 o                         
   6   5   6       2664.99       2725.59        55.43 o                         
   7   5   6         67.97         50.07        16.34 o                         
   8   5   6       1242.30       1214.19        38.30 o                         
   9   5   6       2017.86       1969.79        49.22 o                         
  10   5   6        978.27        990.24        46.90 o                         
  11   5   6       2392.67       2345.08        61.56 o                         
  12   5   6         19.32         27.40        37.45 o                         
  13   5   6       1737.52       1715.67        60.97 o                         
  14   5   6        297.55        281.23        38.19 o                         
  15   5   6        766.99        786.82       107.03 o                         
 -16   6   6        361.71        353.48        40.53 o                         
 -15   6   6        237.82        217.89        39.84 o                         
 -14   6   6        791.42        838.53        65.26 o                         
 -13   6   6         48.20          3.24        23.91 o                         
 -12   6   6       1177.66       1141.41        41.03 o                         
 -11   6   6       1482.81       1404.74        41.81 o                         
 -10   6   6       1894.88       2029.48        52.02 o                         
  -9   6   6       3558.66       3561.20        58.19 o                         
  -8   6   6         72.16         57.02        18.04 o                         
  -7   6   6       3352.13       3223.88        86.58 o                         
  -6   6   6        395.76        396.70        25.44 o                         
  -5   6   6       1055.43       1027.03        32.82 o                         
  -4   6   6       2326.24       2360.33        41.89 o                         
  -3   6   6       1588.37       1564.55        36.91 o                         
  -2   6   6       1645.95       1651.75        38.15 o                         
  -1   6   6        224.28        214.79        17.57 o                         
   0   6   6       1091.86        988.00        31.87 o                         
   1   6   6        234.27        240.57        18.32 o                         
   2   6   6        209.15        198.79        18.83 o                         
   3   6   6       1520.03       1393.21        32.14 o                         
   4   6   6         79.82         75.09        15.11 o                         
   5   6   6       1586.74       1629.75        44.06 o                         
   6   6   6         19.32         13.77        20.21 o                         
   7   6   6       3140.53       3153.93        65.82 o                         
   8   6   6        468.67        465.40        34.06 o                         
   9   6   6       2850.21       2839.60        63.43 o                         
  10   6   6       1204.73       1266.15        52.96 o                         
  11   6   6        562.95        546.68        40.88 o                         
  12   6   6       1260.21       1267.21        64.34 o                         
  13   6   6         30.67         20.28        33.12 o                         
 -14   7   6          0.74         -7.26        47.00 o                         
 -13   7   6         55.83         37.79        30.38 o                         
 -12   7   6          0.23         -0.82        28.55 o                         
 -11   7   6        162.22        123.31        29.72 o                         
 -10   7   6         25.11         25.25        33.53 o                         
  -9   7   6        297.93        252.93        31.36 o                         
  -8   7   6         38.72         55.73        24.82 o                         
  -7   7   6        187.56        193.80        25.35 o                         
  -6   7   6         38.66         56.97        19.78 o                         
  -5   7   6         23.42         46.17        18.87 o                         
  -4   7   6        104.81        115.50        19.43 o                         
  -3   7   6         84.92         34.11        18.93 o                         
  -2   7   6         24.65          8.01        16.72 o                         
  -1   7   6         95.22         69.65        16.61 o                         
   0   7   6         32.18         -4.51        16.47 o                         
   1   7   6         42.47         20.40        16.57 o                         
   2   7   6          2.46        -17.95        17.95 o                         
   3   7   6          1.28         -6.62        21.27 o                         
   4   7   6         39.54         26.34        15.87 o                         
   5   7   6         52.19         68.90        20.50 o                         
   6   7   6        152.23        164.02        25.00 o                         
   7   7   6         51.81         57.32        25.69 o                         
   8   7   6        100.61        103.10        31.58 o                         
   9   7   6        192.75        131.05        35.16 o                         
  10   7   6         22.01          4.16        36.68 o                         
  11   7   6        117.93         62.11        36.65 o                         
  12   7   6          2.01        -34.56        45.49 o                         
 -12   8   6        705.46        653.46        58.09 o                         
 -11   8   6        419.34        488.53        48.53 o                         
 -10   8   6        702.56        816.41        56.17 o                         
  -9   8   6       1498.63       1626.52        58.76 o                         
  -8   8   6        458.05        570.19        40.64 o                         
  -7   8   6       3613.26       3709.95        71.06 o                         
  -6   8   6         52.60        127.66        26.35 o                         
  -5   8   6       4797.26       4730.90        81.65 o                         
  -4   8   6       1421.92       1520.42        63.83 o                         
  -3   8   6       2150.94       2139.86        52.03 o                         
  -2   8   6       2603.28       2645.44        52.33 o                         
  -1   8   6        342.30        356.02        25.71 o                         
   0   8   6       2027.65       1999.10        49.22 o                         
   1   8   6        182.85        173.18        25.87 o                         
   2   8   6       1384.71       1285.70        44.02 o                         
   3   8   6       1933.74       1903.59        61.37 o                         
   4   8   6        680.03        667.74        37.14 o                         
   5   8   6       2419.12       2327.90        55.71 o                         
   6   8   6         93.50         88.38        27.18 o                         
   7   8   6       2172.24       2131.08        71.98 o                         
   8   8   6        634.05        582.93        53.06 o                         
   9   8   6       1250.10       1152.76        72.53 o                         
  10   8   6        686.82        654.65        62.47 o                         
  -9   9   6        223.41        201.43        39.29 o                         
  -8   9   6        529.98        513.09        45.48 o                         
  -7   9   6          1.74         44.00        35.81 o                         
  -6   9   6        796.68        830.87        44.72 o                         
  -5   9   6        228.42        265.75        33.47 o                         
  -4   9   6        287.20        379.88        36.14 o                         
  -3   9   6        776.47        790.99        61.85 o                         
  -2   9   6         16.31         89.22        26.81 o                         
  -1   9   6       1346.17       1512.53        57.49 o                         
   0   9   6         69.20        147.43        30.36 o                         
   1   9   6        937.31        999.23        50.92 o                         
   2   9   6         65.60         94.57        54.37 o                         
   3   9   6        712.97        679.70        52.91 o                         
   4   9   6         83.86         67.81        40.69 o                         
   5   9   6        119.88         66.95        60.78 o                         
   6   9   6        534.32        526.97        46.98 o                         
   7   9   6          9.84        -85.35        85.35 o                         
  -2  10   6         89.54        129.53        39.34 o                         
  -1  10   6        141.18        168.22        43.59 o                         
   0  10   6        192.06        198.65        54.89 o                         
 -19   1   7       1675.57       1892.16       109.92 o                         
 -18   1   7        525.60        606.12        45.61 o                         
 -17   1   7        656.90        682.56        37.80 o                         
 -16   1   7        695.60        711.25        35.55 o                         
 -15   1   7          0.00        -17.85        24.73 o                         
 -14   1   7       1304.78       1279.33        38.25 o                         
 -13   1   7        307.14        310.75        23.62 o                         
 -12   1   7        774.14        784.74        30.11 o                         
 -11   1   7       3194.55       3284.46        49.75 o                         
 -10   1   7        162.85        191.41        16.78 o                         
  -9   1   7       6112.39       6447.07        76.23 o                         
  -8   1   7        755.35        708.59        20.75 o                         
  -7   1   7       6340.48       6326.94        97.48 o                         
  -6   1   7       6760.38       6999.44        78.29 o                         
  -5   1   7       6893.87       6928.36        75.78 o                         
  -4   1   7       9747.05       9446.23        96.79 o                         
  -3   1   7         52.26         71.26        11.62 o                         
  -2   1   7      15690.83      15307.73       191.23 o                         
  -1   1   7         11.11         20.94         8.34 o                         
   0   1   7       2869.39       2969.83        38.96 o                         
   1   1   7       3040.36       2789.21        37.23 o                         
   2   1   7       1495.05       1400.24        23.10 o                         
   3   1   7       4907.32       4710.70        52.52 o                         
   4   1   7        125.80        106.03        10.00 o                         
   5   1   7       3709.81       3548.16        46.01 o                         
   6   1   7       5682.66       5766.65        63.98 o                         
   7   1   7       5098.47       5139.96        60.03 o                         
   8   1   7       6078.03       6091.84        73.42 o                         
   9   1   7       1064.60        949.85        28.91 o                         
  10   1   7       5624.34       5601.06        75.79 o                         
  11   1   7         60.29         41.64        17.35 o                         
  12   1   7       5360.54       5214.98        73.33 o                         
  13   1   7        577.57        612.66        32.03 o                         
  14   1   7       1518.29       1466.50        63.93 o                         
  15   1   7        715.43        670.28        39.23 o                         
  16   1   7         50.89         54.46        46.61 o                         
  17   1   7        586.26        406.33        63.79 o                         
 -19   2   7        327.45        413.62        78.89 o                         
 -18   2   7         19.11        103.49        38.14 o                         
 -17   2   7        928.25        983.61        53.19 o                         
 -16   2   7        176.96        177.01        27.79 o                         
 -15   2   7       1776.06       1778.24        48.50 o                         
 -14   2   7        712.25        648.77        30.86 o                         
 -13   2   7       1416.13       1402.61        37.40 o                         
 -12   2   7       1319.33       1309.72        41.29 o                         
 -11   2   7       2967.46       2899.96        46.08 o                         
 -10   2   7       1844.19       1811.03        34.81 o                         
  -9   2   7        809.87        782.96        29.42 o                         
  -8   2   7       6367.40       6131.23        73.32 o                         
  -7   2   7         10.57         15.93         8.62 o                         
  -6   2   7        869.86        790.45        25.69 o                         
  -5   2   7      10095.14       9931.42       103.71 o                         
  -4   2   7        361.62        353.15        16.98 o                         
  -3   2   7      12723.91      12612.68       124.43 o                         
  -2   2   7        141.69        111.37        16.63 o                         
  -1   2   7      10393.51      10942.68       158.63 o                         
   0   2   7       2504.12       2710.47        52.08 o                         
   1   2   7       7684.89       7880.71        88.63 o                         
   2   2   7      10490.06      10377.21       128.20 o                         
   3   2   7       2393.70       2312.60        34.36 o                         
   4   2   7       7722.02       7784.20        82.81 o                         
   5   2   7        108.15         76.11        10.38 o                         
   6   2   7       5398.77       5431.94        60.91 o                         
   7   2   7        771.09        752.20        22.29 o                         
   8   2   7       3540.54       3479.27        48.76 o                         
   9   2   7       1688.48       1692.73        33.67 o                         
  10   2   7        339.29        283.13        21.25 o                         
  11   2   7       1756.62       1719.33        37.24 o                         
  12   2   7        484.97        464.15        26.19 o                         
  13   2   7        947.39        963.58        34.59 o                         
  14   2   7       1004.75        929.03        37.33 o                         
  15   2   7         87.97         69.74        28.62 o                         
  16   2   7        763.34        821.03       129.33 o                         
 -19   3   7        116.84        158.02        45.64 o                         
 -18   3   7        119.30        176.96        59.12 o                         
 -17   3   7        102.06        161.69        38.70 o                         
 -16   3   7        591.12        637.17        36.78 o                         
 -15   3   7          4.23         39.33        22.36 o                         
 -14   3   7        766.88        792.89        36.53 o                         
 -13   3   7        133.08        131.11        21.60 o                         
 -12   3   7         32.67         39.41        17.31 o                         
 -11   3   7        189.97        199.78        18.11 o                         
 -10   3   7        216.70        234.92        18.86 o                         
  -9   3   7         85.97         88.86        13.17 o                         
  -8   3   7       1024.67       1067.25        26.18 o                         
  -7   3   7       2251.53       2231.02        36.51 o                         
  -6   3   7        546.09        556.30        20.75 o                         
  -5   3   7       3806.22       3738.81        58.45 o                         
  -4   3   7          0.48          7.82         8.11 o                         
  -3   3   7       3048.15       3183.03        41.78 o                         
  -2   3   7       1777.48       1920.20        26.57 o                         
  -1   3   7        484.16        512.62        41.00 o                         
   0   3   7       7132.20       6979.78       113.44 o                         
   1   3   7         50.60         46.62        13.26 o                         
   2   3   7        662.36        669.13        18.09 o                         
   3   3   7       2926.18       2818.79        38.02 o                         
   4   3   7         16.08          7.18         9.51 o                         
   5   3   7       1065.64       1077.76        23.26 o                         
   6   3   7       1431.62       1349.37        31.58 o                         
   7   3   7        624.85        587.55        26.82 o                         
   8   3   7        111.33         68.76        18.24 o                         
   9   3   7        107.47         82.45        20.18 o                         
  10   3   7          0.49        -18.45        18.45 o                         
  11   3   7          6.30        -19.01        20.10 o                         
  12   3   7         28.60        -11.34        20.90 o                         
  13   3   7         84.31         57.12        30.65 o                         
  14   3   7          0.84         18.72        42.69 o                         
  15   3   7         49.12         91.25        57.49 o                         
  16   3   7         41.93        248.62        66.33 o                         
 -18   4   7        166.24        222.06        46.92 o                         
 -17   4   7       1512.31       1466.26       101.38 o                         
 -16   4   7          0.03         39.19        32.96 o                         
 -15   4   7       3710.08       3494.48        64.42 o                         
 -14   4   7        691.91        705.94        34.09 o                         
 -13   4   7       4907.90       4728.09        75.99 o                         
 -12   4   7       4080.32       3997.96        59.51 o                         
 -11   4   7       1206.02       1223.83        34.66 o                         
 -10   4   7       5373.27       5383.14        72.48 o                         
  -9   4   7         18.50         30.22        15.37 o                         
  -8   4   7       4867.21       4823.54        60.80 o                         
  -7   4   7        444.82        429.95        18.27 o                         
  -6   4   7       3513.71       3403.22        45.53 o                         
  -5   4   7       1237.02       1224.64        24.72 o                         
  -4   4   7        620.64        568.20        21.54 o                         
  -3   4   7       4733.82       4875.93        63.10 o                         
  -2   4   7        769.44        843.08        48.75 o                         
  -1   4   7       9329.01       9163.84       100.55 o                         
   0   4   7       5984.55       6012.15        66.85 o                         
   1   4   7       9659.04       9696.52       108.76 o                         
   2   4   7      13084.70      12633.22       121.03 o                         
   3   4   7       6065.18       5972.12        68.64 o                         
   4   4   7      10330.82      10020.34       104.56 o                         
   5   4   7        240.94        212.14        18.03 o                         
   6   4   7       4557.35       4552.14        64.60 o                         
   7   4   7       1020.69        973.62        42.78 o                         
   8   4   7        214.45        196.82        21.43 o                         
   9   4   7       1935.08       1865.92        56.87 o                         
  10   4   7        163.91        110.75        23.30 o                         
  11   4   7        868.58        765.06        38.25 o                         
  12   4   7        195.67        202.75        28.98 o                         
  13   4   7        978.47        948.20        49.41 o                         
  14   4   7        854.31        936.43        52.37 o                         
  15   4   7        357.41        345.03        41.88 o                         
 -17   5   7        302.49        309.26        46.94 o                         
 -16   5   7        569.34        607.00        43.59 o                         
 -15   5   7         24.92         20.56        27.37 o                         
 -14   5   7        636.98        597.94        35.54 o                         
 -13   5   7        461.38        411.44        30.78 o                         
 -12   5   7        264.48        272.38        26.08 o                         
 -11   5   7        572.51        576.07        29.51 o                         
 -10   5   7         20.95         -3.24        16.52 o                         
  -9   5   7       1019.69       1027.53        30.09 o                         
  -8   5   7          0.52        -13.31        13.31 o                         
  -7   5   7        982.31       1033.77        28.67 o                         
  -6   5   7         60.72         36.72        13.15 o                         
  -5   5   7        577.61        539.29        23.86 o                         
  -4   5   7        453.57        456.96        27.71 o                         
  -3   5   7       1829.76       1714.83        31.56 o                         
  -2   5   7       1459.63       1460.39        32.89 o                         
  -1   5   7        220.25        265.24        17.01 o                         
   0   5   7       3861.11       3727.63        50.80 o                         
   1   5   7        972.98        973.68        25.01 o                         
   2   5   7       2638.42       2633.90        41.70 o                         
   3   5   7       2954.30       2874.54        40.93 o                         
   4   5   7        168.38        146.67        12.95 o                         
   5   5   7        918.60        900.49        30.85 o                         
   6   5   7       2365.58       2217.19        58.76 o                         
   7   5   7         22.36         28.67        18.67 o                         
   8   5   7       1920.68       1959.62        46.74 o                         
   9   5   7         44.06         48.98        21.09 o                         
  10   5   7        735.32        780.12        41.96 o                         
  11   5   7         11.14         37.59        25.02 o                         
  12   5   7        341.96        282.34        34.28 o                         
  13   5   7          9.12         -7.01        29.56 o                         
  14   5   7        179.22        187.60        36.55 o                         
 -16   6   7         56.09         68.23        36.86 o                         
 -15   6   7        155.98        205.59        47.43 o                         
 -14   6   7        157.74        144.61        35.74 o                         
 -13   6   7        282.32        283.55        37.95 o                         
 -12   6   7        160.92        147.91        24.95 o                         
 -11   6   7       1044.54       1029.41        47.53 o                         
 -10   6   7        559.04        594.70        31.65 o                         
  -9   6   7        420.01        398.54        31.01 o                         
  -8   6   7       1037.99        989.36        31.91 o                         
  -7   6   7         15.42         33.01        20.35 o                         
  -6   6   7        944.05        886.85        41.18 o                         
  -5   6   7        776.18        769.70        28.41 o                         
  -4   6   7         34.81         33.85        15.12 o                         
  -3   6   7       1597.43       1564.55        35.75 o                         
  -2   6   7        437.73        463.91        25.60 o                         
  -1   6   7        530.82        477.78        24.06 o                         
   0   6   7       1233.12       1133.51        29.61 o                         
   1   6   7        262.23        244.02        17.28 o                         
   2   6   7        552.68        511.23        23.48 o                         
   3   6   7         44.35         38.35        14.47 o                         
   4   6   7        667.62        585.95        24.11 o                         
   5   6   7        355.68        279.89        22.52 o                         
   6   6   7       1323.57       1295.38        42.54 o                         
   7   6   7         14.90         32.85        22.24 o                         
   8   6   7        599.31        592.88        36.42 o                         
   9   6   7        885.07        883.74        44.51 o                         
  10   6   7         15.87         -4.26        25.27 o                         
  11   6   7        800.60        759.96        46.54 o                         
  12   6   7        199.64        189.74        33.57 o                         
  13   6   7        339.05        334.86        47.03 o                         
 -14   7   7        467.02        450.81        49.60 o                         
 -13   7   7         69.44          9.94        34.25 o                         
 -12   7   7        476.86        508.27        38.42 o                         
 -11   7   7        761.05        793.85        56.35 o                         
 -10   7   7         88.85        137.10        26.91 o                         
  -9   7   7       2980.99       3067.20        66.98 o                         
  -8   7   7        538.96        611.35        42.67 o                         
  -7   7   7       4578.39       4603.80        80.22 o                         
  -6   7   7       3134.68       3161.46        56.31 o                         
  -5   7   7       3457.29       3343.97        57.13 o                         
  -4   7   7       5048.31       4917.85        81.73 o                         
  -3   7   7        459.29        473.30        27.84 o                         
  -2   7   7       2492.28       2414.55        48.67 o                         
  -1   7   7        123.69        152.33        19.52 o                         
   0   7   7        888.13        895.87        32.78 o                         
   1   7   7        613.85        552.80        28.55 o                         
   2   7   7         98.07         72.59        16.40 o                         
   3   7   7       1417.74       1348.77        38.68 o                         
   4   7   7         57.41         20.76        18.65 o                         
   5   7   7       2212.76       2134.15        57.30 o                         
   6   7   7        111.19        155.64        23.28 o                         
   7   7   7       2762.49       2677.33        70.32 o                         
   8   7   7       1308.35       1282.97        60.35 o                         
   9   7   7        723.54        734.34        48.28 o                         
  10   7   7       2108.93       1937.21        88.70 o                         
  11   7   7          0.12         32.22        37.35 o                         
 -12   8   7          5.58         12.71        44.39 o                         
 -11   8   7        194.12        177.37        51.29 o                         
 -10   8   7         90.90        129.35        37.26 o                         
  -9   8   7         48.45         32.40        37.99 o                         
  -8   8   7        219.86        275.18        31.10 o                         
  -7   8   7         51.13         74.45        26.38 o                         
  -6   8   7        280.66        347.48        33.42 o                         
  -5   8   7        350.47        371.19        30.67 o                         
  -4   8   7         54.23         59.75        24.02 o                         
  -3   8   7        472.06        532.22        37.93 o                         
  -2   8   7         27.75         48.49        21.34 o                         
  -1   8   7        183.82        190.07        24.76 o                         
   0   8   7          2.43        -11.67        20.78 o                         
   1   8   7         15.75          7.40        29.58 o                         
   2   8   7          1.92        -19.14        33.73 o                         
   3   8   7        105.85         59.85        22.84 o                         
   4   8   7          7.69        -19.42        19.51 o                         
   5   8   7         95.11         46.71        29.45 o                         
   6   8   7        458.03        381.43        61.28 o                         
   7   8   7         59.08        101.70        43.82 o                         
   8   8   7        272.59        229.18        45.20 o                         
   9   8   7         29.44         17.13        67.45 o                         
  -8   9   7        292.02        304.55        37.54 o                         
  -7   9   7        304.49        304.69        40.80 o                         
  -6   9   7        687.38        659.87        44.03 o                         
  -5   9   7        651.71        728.46        54.32 o                         
  -4   9   7        851.14        915.39        45.45 o                         
  -3   9   7        290.25        342.94        36.54 o                         
  -2   9   7       1487.76       1570.83        55.64 o                         
  -1   9   7          0.43          0.00        38.81 o                         
   0   9   7        921.00        997.82        56.46 o                         
   1   9   7        420.38        421.47        44.21 o                         
   2   9   7        260.26        301.08        55.44 o                         
   3   9   7       1089.26       1029.87        48.75 o                         
   4   9   7         86.21         98.74        38.08 o                         
   5   9   7       1152.42       1109.50        63.67 o                         
   6   9   7        819.61        391.54       118.42 o                         
 -19   0   8        111.99        263.70        56.05 o                         
 -18   0   8       2179.25       2285.38        96.73 o                         
 -17   0   8        178.41        196.92        44.06 o                         
 -16   0   8       2127.89       2162.89        78.89 o                         
 -15   0   8        703.12        594.89        47.02 o                         
 -14   0   8       1293.58       1271.14        55.56 o                         
 -13   0   8        271.41        324.00        39.40 o                         
 -12   0   8        664.76        592.43        41.84 o                         
 -11   0   8        615.17        687.79        43.44 o                         
 -10   0   8        457.82        475.52        32.05 o                         
  -9   0   8       1638.67       1590.40        46.58 o                         
  -8   0   8       7134.19       7430.74       112.55 o                         
  -7   0   8       6865.36       6493.11        99.06 o                         
  -6   0   8      15035.22      15005.38       227.04 o                         
  -5   0   8       1390.37       1195.87        36.89 o                         
  -4   0   8      25455.84      24237.54       304.73 o                         
  -3   0   8      10026.81       9892.95       142.18 o                         
  -2   0   8      22233.96      21980.69       584.48 o                         
  -1   0   8       4134.11       4215.33        62.54 o                         
   0   0   8       2146.63       2066.99        36.72 o                         
   1   0   8       4814.12       4886.89        72.02 o                         
   2   0   8        130.47        121.64        15.01 o                         
   3   0   8        276.33        246.09        22.02 o                         
   4   0   8       1892.53       1700.99        40.96 o                         
   5   0   8       3078.54       3090.15        57.52 o                         
   6   0   8       3177.17       3382.75        67.43 o                         
   7   0   8        533.38        521.91        30.04 o                         
   8   0   8       7164.19       7400.43       115.76 o                         
   9   0   8         56.70         16.70        22.69 o                         
  10   0   8       6167.18       5841.42       101.31 o                         
  11   0   8        415.78        402.97        35.81 o                         
  12   0   8       3612.42       3592.82        84.91 o                         
  13   0   8       2566.32       2745.24        72.55 o                         
  14   0   8        202.06        314.12        40.67 o                         
  15   0   8       1992.36       2079.55       132.03 o                         
  16   0   8         49.56         72.48        48.39 o                         
 -19   1   8        301.87        393.11        71.31 o                         
 -18   1   8        316.57        357.81        40.19 o                         
 -17   1   8        347.25        393.47        32.72 o                         
 -16   1   8        644.03        593.72        34.01 o                         
 -15   1   8          6.87         14.35        29.38 o                         
 -14   1   8        733.63        723.99        34.14 o                         
 -13   1   8         32.55          1.52        18.51 o                         
 -12   1   8        189.55        174.72        20.40 o                         
 -11   1   8          6.18          1.41        14.71 o                         
 -10   1   8        758.56        751.42        24.81 o                         
  -9   1   8        340.53        356.32        18.38 o                         
  -8   1   8       4641.89       4565.74        54.86 o                         
  -7   1   8        173.44        194.87        17.68 o                         
  -6   1   8       3251.88       3155.91        44.14 o                         
  -5   1   8       4873.16       4849.20        57.77 o                         
  -4   1   8        210.02        223.49        12.25 o                         
  -3   1   8       1185.38       1282.51        21.48 o                         
  -2   1   8       4028.70       3843.91        52.42 o                         
  -1   1   8       1119.82       1146.48        23.68 o                         
   0   1   8       1787.30       1779.34        25.29 o                         
   1   1   8          0.08         -5.29         5.29 o                         
   2   1   8       2438.80       2417.29        33.82 o                         
   3   1   8          2.01         -6.71         6.71 o                         
   4   1   8       1892.60       1867.98        30.04 o                         
   5   1   8        133.61        111.55        11.81 o                         
   6   1   8       2151.16       2134.89        34.06 o                         
   7   1   8        755.00        674.41        22.33 o                         
   8   1   8       1043.09        916.70        26.37 o                         
   9   1   8       1149.66       1054.54        31.43 o                         
  10   1   8        171.52        163.40        18.26 o                         
  11   1   8        927.69        888.36        31.42 o                         
  12   1   8        385.51        448.03        25.94 o                         
  13   1   8          5.10         17.08        20.63 o                         
  14   1   8        847.29        939.73        41.60 o                         
  15   1   8         82.94         61.57        51.61 o                         
  16   1   8        302.37        323.43        41.66 o                         
 -19   2   8        394.07        439.23        45.84 o                         
 -18   2   8        729.34        810.22        86.20 o                         
 -17   2   8         75.49         73.33        42.19 o                         
 -16   2   8       1716.96       1673.60        50.91 o                         
 -15   2   8        237.71        203.40        24.65 o                         
 -14   2   8       1243.15       1270.26        44.95 o                         
 -13   2   8       2230.66       2135.86        44.31 o                         
 -12   2   8          7.18          3.11        16.56 o                         
 -11   2   8       1107.55       1182.71        34.19 o                         
 -10   2   8        992.13        961.76        34.68 o                         
  -9   2   8        588.20        618.22        20.95 o                         
  -8   2   8       4361.75       4320.54        64.19 o                         
  -7   2   8          0.93         -1.93        15.74 o                         
  -6   2   8       6067.15       5961.05        70.72 o                         
  -5   2   8        713.52        637.06        20.38 o                         
  -4   2   8       1699.65       1739.32        27.97 o                         
  -3   2   8        376.06        388.10        29.31 o                         
  -2   2   8       3689.74       3750.15        87.30 o                         
  -1   2   8        189.44        256.98        27.83 o                         
   0   2   8       4104.87       4132.42        53.45 o                         
   1   2   8       2807.92       2883.28        43.51 o                         
   2   2   8        789.19        678.83        16.31 o                         
   3   2   8       6921.87       6808.60        73.83 o                         
   4   2   8       3558.67       3376.52        44.10 o                         
   5   2   8        929.85        944.41        23.51 o                         
   6   2   8       4443.31       4400.62        53.46 o                         
   7   2   8         62.84         33.45        12.60 o                         
   8   2   8       1451.81       1406.55        30.19 o                         
   9   2   8        910.65        876.43        26.55 o                         
  10   2   8       1781.45       1711.58        35.31 o                         
  11   2   8       1045.22       1056.03        32.45 o                         
  12   2   8        766.21        716.37        30.13 o                         
  13   2   8        340.02        325.86        36.23 o                         
  14   2   8        154.93        111.79        26.76 o                         
  15   2   8        303.20        298.52        55.78 o                         
  16   2   8          2.42        111.86        60.14 o                         
 -18   3   8          1.95        102.74        34.36 o                         
 -17   3   8       1734.09       1665.79        86.67 o                         
 -16   3   8        381.11        409.51        42.49 o                         
 -15   3   8       2511.88       2514.76        62.76 o                         
 -14   3   8       4277.10       4022.79        63.81 o                         
 -13   3   8        906.54       1004.32        34.10 o                         
 -12   3   8       7800.99       7665.00        91.66 o                         
 -11   3   8        106.14        116.89        15.83 o                         
 -10   3   8       6534.12       6574.84        83.02 o                         
  -9   3   8       2153.68       2176.70        38.77 o                         
  -8   3   8       7151.27       7381.40        88.60 o                         
  -7   3   8       5861.35       5910.40        73.57 o                         
  -6   3   8        260.44        273.05        17.88 o                         
  -5   3   8       6401.25       6431.93        75.04 o                         
  -4   3   8        440.22        447.75        16.75 o                         
  -3   3   8       3431.02       3609.97        48.33 o                         
  -2   3   8       1282.83       1173.56        31.86 o                         
  -1   3   8       1725.35       1733.01        47.01 o                         
   0   3   8       3002.61       2982.43        46.60 o                         
   1   3   8        139.69        118.93        16.07 o                         
   2   3   8      14175.33      13723.22       128.89 o                         
   3   3   8       1991.49       1975.24        31.10 o                         
   4   3   8      14831.51      14308.25       150.81 o                         
   5   3   8       4741.71       4585.21        57.21 o                         
   6   3   8       2186.62       2163.06        33.19 o                         
   7   3   8       1096.38       1119.60        26.79 o                         
   8   3   8        120.53         92.65        18.34 o                         
   9   3   8       1263.00       1233.43        37.77 o                         
  10   3   8         18.88        -19.44        19.44 o                         
  11   3   8        272.85        291.18        26.87 o                         
  12   3   8        577.71        578.76        41.70 o                         
  13   3   8        101.72        104.37        27.72 o                         
  14   3   8        999.33       1027.21        95.97 o                         
  15   3   8          9.18         79.02        50.35 o                         
 -18   4   8         21.59         75.76        36.90 o                         
 -17   4   8         57.27         81.81        31.98 o                         
 -16   4   8        128.17         60.50        36.74 o                         
 -15   4   8          5.01         -1.84        25.27 o                         
 -14   4   8         57.68         43.63        29.49 o                         
 -13   4   8        196.06        212.87        23.97 o                         
 -12   4   8         24.90         31.31        17.22 o                         
 -11   4   8         20.83         46.08        16.72 o                         
 -10   4   8          7.60         27.92        14.09 o                         
  -9   4   8         51.27         50.98        14.38 o                         
  -8   4   8         10.63          6.96        11.92 o                         
  -7   4   8         11.46          3.57        11.15 o                         
  -6   4   8         45.07         12.49        10.62 o                         
  -5   4   8        126.31        118.86        13.51 o                         
  -4   4   8         29.44         -9.30        13.04 o                         
  -3   4   8          5.11         -4.40         8.72 o                         
  -2   4   8        351.63        317.16        14.39 o                         
  -1   4   8        375.40        359.35        14.19 o                         
   0   4   8        867.29        847.01        24.31 o                         
   1   4   8        170.11        186.64        13.38 o                         
   2   4   8        326.35        387.29        18.97 o                         
   3   4   8       1872.08       1729.21        29.02 o                         
   4   4   8        569.82        509.44        19.37 o                         
   5   4   8         62.28         71.96        15.99 o                         
   6   4   8        226.70        209.36        20.08 o                         
   7   4   8        728.60        717.29        28.82 o                         
   8   4   8        293.16        306.42        23.31 o                         
   9   4   8          1.02        -10.92        19.07 o                         
  10   4   8         35.81         44.26        21.53 o                         
  11   4   8         18.57         10.11        21.87 o                         
  12   4   8         11.73         15.00        24.94 o                         
  13   4   8         11.69         36.37        41.49 o                         
  14   4   8          1.38         -0.42        33.33 o                         
 -17   5   8        376.91        442.55        82.83 o                         
 -16   5   8        410.48        433.21        43.68 o                         
 -15   5   8         65.54         56.09        28.72 o                         
 -14   5   8        965.88        871.43        49.33 o                         
 -13   5   8         44.35          7.07        25.94 o                         
 -12   5   8       2620.21       2548.87        53.65 o                         
 -11   5   8         14.23          9.10        17.65 o                         
 -10   5   8       4385.88       4266.91        75.55 o                         
  -9   5   8         31.30         20.68        18.50 o                         
  -8   5   8       2279.24       2064.38        39.12 o                         
  -7   5   8          3.05        -11.33        13.12 o                         
  -6   5   8        488.86        384.16        23.82 o                         
  -5   5   8        828.50        879.03        27.54 o                         
  -4   5   8        148.97        140.48        15.81 o                         
  -3   5   8       2596.83       2607.41        46.63 o                         
  -2   5   8       2145.40       2243.68        41.61 o                         
  -1   5   8        715.93        749.41        22.23 o                         
   0   5   8       6406.23       6313.42        70.28 o                         
   1   5   8        149.05        190.00        17.54 o                         
   2   5   8       3437.88       3389.78        49.30 o                         
   3   5   8        101.49         96.14        15.22 o                         
   4   5   8       3645.36       3496.33        46.97 o                         
   5   5   8        392.68        424.58        25.18 o                         
   6   5   8       2092.78       2056.61        46.90 o                         
   7   5   8       1898.33       1862.74        46.59 o                         
   8   5   8          1.78          7.51        27.12 o                         
   9   5   8       2587.26       2610.63        57.62 o                         
  10   5   8        182.50        156.77        28.50 o                         
  11   5   8        805.58        725.55        42.77 o                         
  12   5   8        924.24        867.34        49.30 o                         
  13   5   8        305.74        311.00        38.81 o                         
 -15   6   8         23.35         20.29        48.10 o                         
 -14   6   8        367.58        381.65        33.01 o                         
 -13   6   8        427.90        414.16        31.81 o                         
 -12   6   8         61.60         50.31        24.37 o                         
 -11   6   8        636.45        662.39        35.24 o                         
 -10   6   8        289.95        235.88        23.21 o                         
  -9   6   8        820.07        855.78        32.15 o                         
  -8   6   8       1428.10       1326.47        40.18 o                         
  -7   6   8        202.48        212.21        25.46 o                         
  -6   6   8       4250.58       4176.07        73.24 o                         
  -5   6   8         19.23         20.48        16.51 o                         
  -4   6   8       3093.84       2970.97        69.35 o                         
  -3   6   8        957.57        979.20        32.11 o                         
  -2   6   8       1403.35       1382.92        34.70 o                         
  -1   6   8        848.61        832.91        26.93 o                         
   0   6   8        325.97        354.14        19.47 o                         
   1   6   8       1032.38       1034.34        27.31 o                         
   2   6   8        152.21        137.16        15.46 o                         
   3   6   8       1424.71       1352.19        33.32 o                         
   4   6   8        400.52        416.63        22.80 o                         
   5   6   8        505.99        452.91        26.59 o                         
   6   6   8       1344.26       1331.99        42.67 o                         
   7   6   8         71.95         48.15        23.44 o                         
   8   6   8       1849.47       1822.32        52.04 o                         
   9   6   8         56.04         49.56        28.95 o                         
  10   6   8       1502.30       1396.55        61.06 o                         
  11   6   8        489.23        546.20        42.44 o                         
  12   6   8        888.58        919.35        70.39 o                         
 -14   7   8         47.32        121.50        38.02 o                         
 -13   7   8          4.60         21.51        33.15 o                         
 -12   7   8        114.94         82.74        32.04 o                         
 -11   7   8         43.54         71.67        32.13 o                         
 -10   7   8        247.57        197.31        36.04 o                         
  -9   7   8         73.00         63.93        28.86 o                         
  -8   7   8        295.14        253.63        29.45 o                         
  -7   7   8         15.25         -4.47        21.65 o                         
  -6   7   8        112.99        131.20        22.87 o                         
  -5   7   8        141.00        149.98        23.85 o                         
  -4   7   8        170.26        184.51        28.11 o                         
  -3   7   8         33.84         19.05        20.28 o                         
  -2   7   8        381.43        386.61        25.14 o                         
  -1   7   8         13.39         17.36        17.80 o                         
   0   7   8        505.77        486.24        26.68 o                         
   1   7   8         49.35         31.32        17.13 o                         
   2   7   8         52.57         17.26        16.79 o                         
   3   7   8        122.90         40.78        19.10 o                         
   4   7   8          8.40        -18.14        18.14 o                         
   5   7   8          2.19        -15.13        25.68 o                         
   6   7   8          9.13        -27.04        27.04 o                         
   7   7   8         38.65         46.40        24.77 o                         
   8   7   8          9.83         -8.51        25.93 o                         
   9   7   8         90.90        112.92        36.96 o                         
  10   7   8          3.90        -32.47        32.47 o                         
 -11   8   8        732.79        696.76        68.61 o                         
 -10   8   8        214.37        181.26        38.43 o                         
  -9   8   8        771.42        758.25        62.81 o                         
  -8   8   8       1164.79       1147.73        49.39 o                         
  -7   8   8        639.89        639.74        50.29 o                         
  -6   8   8       2111.76       2209.97        55.90 o                         
  -5   8   8        114.88        120.68        25.43 o                         
  -4   8   8       2728.53       2763.37        59.40 o                         
  -3   8   8        286.31        362.76        31.96 o                         
  -2   8   8       2615.41       2550.45        62.77 o                         
  -1   8   8       1270.24       1304.22        47.87 o                         
   0   8   8        700.80        695.78        36.80 o                         
   1   8   8       1524.20       1381.09        41.91 o                         
   2   8   8         32.97         58.07        21.27 o                         
   3   8   8        846.23        742.02        37.12 o                         
   4   8   8        166.15        133.71        22.64 o                         
   5   8   8        372.29        287.10        44.61 o                         
   6   8   8        816.77        775.13        53.31 o                         
   7   8   8        100.67         73.56        30.80 o                         
   8   8   8       1116.38       1153.38        68.86 o                         
  -8   9   8        628.17        701.48       149.36 o                         
  -7   9   8        373.34        440.99        40.31 o                         
  -6   9   8        229.62        271.29        41.64 o                         
  -5   9   8        514.59        475.70        42.57 o                         
  -4   9   8        107.17        121.37        33.80 o                         
  -3   9   8        284.51        285.55        35.91 o                         
  -2   9   8        913.89        987.01        79.83 o                         
  -1   9   8        183.01        225.06        39.98 o                         
   0   9   8        911.96        848.90        59.46 o                         
   1   9   8         36.70         76.63        30.42 o                         
   2   9   8        565.54        579.03        61.36 o                         
   3   9   8          6.59         -8.50        31.81 o                         
   4   9   8        212.80        183.04        48.36 o                         
 -19   1   9         31.26        185.39        84.63 o                         
 -18   1   9       1374.44       1491.43        90.47 o                         
 -17   1   9        966.10       1065.11        71.03 o                         
 -16   1   9       1352.96       1316.57        52.67 o                         
 -15   1   9       1808.18       1774.37        45.71 o                         
 -14   1   9        559.74        578.17        31.04 o                         
 -13   1   9       2203.89       2243.72        45.38 o                         
 -12   1   9          0.29        -10.66        19.67 o                         
 -11   1   9       2206.05       2209.20        43.46 o                         
 -10   1   9        790.42        792.73        27.72 o                         
  -9   1   9        112.85        156.58        14.11 o                         
  -8   1   9       5818.97       5614.28        76.84 o                         
  -7   1   9        246.43        254.47        18.13 o                         
  -6   1   9       8162.63       8223.86        94.73 o                         
  -5   1   9       3157.02       3049.12        42.13 o                         
  -4   1   9       4104.10       4270.94        63.27 o                         
  -3   1   9      17656.42      16881.69       215.55 o                         
  -2   1   9       2926.03       2963.96        79.61 o                         
  -1   1   9      20613.80      20199.41       204.96 o                         
   0   1   9          2.00          4.07         4.70 o                         
   1   1   9       8816.84       8640.49        83.92 o                         
   2   1   9       1121.90       1172.34        25.85 o                         
   3   1   9        578.81        554.46        17.97 o                         
   4   1   9       3692.80       3738.59        47.75 o                         
   5   1   9        158.71        160.36        13.52 o                         
   6   1   9       3045.51       2859.85        41.08 o                         
   7   1   9        696.41        631.69        23.70 o                         
   8   1   9       2518.74       2475.31        41.02 o                         
   9   1   9       3031.37       2959.89        46.93 o                         
  10   1   9       1140.73       1109.46        32.80 o                         
  11   1   9       3825.00       3841.14        57.91 o                         
  12   1   9        393.38        435.90        26.35 o                         
  13   1   9       1641.93       1674.62        74.65 o                         
  14   1   9         37.51         77.78        39.02 o                         
  15   1   9       1015.12       1256.17        77.21 o                         
 -19   2   9        637.21        932.34       152.87 o                         
 -18   2   9        150.44        191.42        51.91 o                         
 -17   2   9        518.61        574.96        45.34 o                         
 -16   2   9        464.65        465.56        34.47 o                         
 -15   2   9         16.64         25.68        25.02 o                         
 -14   2   9       2006.39       2052.64        45.93 o                         
 -13   2   9        396.76        448.94        25.83 o                         
 -12   2   9       2586.73       2566.20        44.85 o                         
 -11   2   9       1434.23       1473.72        33.39 o                         
 -10   2   9       3427.41       3382.58        53.66 o                         
  -9   2   9       1364.67       1446.66        38.43 o                         
  -8   2   9       2354.55       2300.62        45.57 o                         
  -7   2   9       5068.76       5168.57        65.87 o                         
  -6   2   9       1534.51       1604.37        30.73 o                         
  -5   2   9       8364.35       8179.71        89.51 o                         
  -4   2   9        240.79        211.36        11.41 o                         
  -3   2   9       1067.70       1123.62        43.34 o                         
  -2   2   9       3311.59       3297.39        63.22 o                         
  -1   2   9         44.27         74.38        14.67 o                         
   0   2   9       5305.30       5585.31        69.01 o                         
   1   2   9       4530.31       4511.97        67.57 o                         
   2   2   9       3344.99       3520.15        46.43 o                         
   3   2   9       4228.54       4046.54        51.38 o                         
   4   2   9       1643.84       1467.15        29.08 o                         
   5   2   9       2036.28       2063.61        34.51 o                         
   6   2   9        377.45        356.74        18.32 o                         
   7   2   9       1015.98        948.45        26.14 o                         
   8   2   9        182.57        165.86        16.38 o                         
   9   2   9        649.62        669.99        26.94 o                         
  10   2   9        937.33        892.56        30.24 o                         
  11   2   9        132.04        169.16        21.61 o                         
  12   2   9        946.47        926.22        32.87 o                         
  13   2   9         55.38         37.52        20.79 o                         
  14   2   9        548.84        575.52        68.37 o                         
  15   2   9        240.30        308.46        53.12 o                         
 -18   3   9         39.36         96.58        66.41 o                         
 -17   3   9         90.76        113.91        37.63 o                         
 -16   3   9        271.35        226.58        29.59 o                         
 -15   3   9        366.46        358.62        31.18 o                         
 -14   3   9        258.05        295.77        29.91 o                         
 -13   3   9        309.79        348.92        24.85 o                         
 -12   3   9         70.96         31.17        22.55 o                         
 -11   3   9         46.61         25.67        13.88 o                         
 -10   3   9        865.63        927.83        37.55 o                         
  -9   3   9         23.70         40.80        19.21 o                         
  -8   3   9       1570.39       1588.12        36.01 o                         
  -7   3   9        357.37        398.03        21.24 o                         
  -6   3   9        783.77        750.92        25.45 o                         
  -5   3   9        482.33        486.25        19.16 o                         
  -4   3   9          2.84         12.92        17.93 o                         
  -3   3   9        702.70        724.08        18.49 o                         
  -2   3   9        451.63        464.76        21.80 o                         
  -1   3   9        138.13        161.91        15.66 o                         
   0   3   9        979.32       1031.78        28.64 o                         
   1   3   9        915.85       1001.67        27.83 o                         
   2   3   9          6.07         20.92        14.72 o                         
   3   3   9       1071.83       1071.51        24.94 o                         
   4   3   9        897.29        882.00        23.50 o                         
   5   3   9          9.30        -13.42        13.42 o                         
   6   3   9       1581.31       1502.74        29.17 o                         
   7   3   9          9.29        -13.11        13.48 o                         
   8   3   9        175.17        137.63        16.00 o                         
   9   3   9        202.90        195.27        22.18 o                         
  10   3   9         12.80        -17.93        19.48 o                         
  11   3   9        100.40        114.17        23.88 o                         
  12   3   9         47.88         36.37        25.65 o                         
  13   3   9        103.27         86.20        42.24 o                         
  14   3   9          5.19         38.06        65.91 o                         
 -17   4   9        501.95        519.29        60.50 o                         
 -16   4   9        642.98        625.12        46.26 o                         
 -15   4   9        115.09        134.96        31.08 o                         
 -14   4   9       3210.87       2931.27        76.50 o                         
 -13   4   9        245.18        176.37        28.95 o                         
 -12   4   9       7011.65       6700.93        83.76 o                         
 -11   4   9       3355.63       3289.66        55.54 o                         
 -10   4   9       7141.09       6992.72        89.73 o                         
  -9   4   9       8085.56       8128.30        95.62 o                         
  -8   4   9        501.86        623.90        28.51 o                         
  -7   4   9       7955.14       7914.12        94.45 o                         
  -6   4   9       1148.91       1118.92        29.65 o                         
  -5   4   9       3864.72       3953.67        60.95 o                         
  -4   4   9       1304.13       1336.28        25.99 o                         
  -3   4   9       1111.09       1146.85        24.40 o                         
  -2   4   9       3491.36       3497.28        47.38 o                         
  -1   4   9         12.34         16.33        13.11 o                         
   0   4   9       7676.25       7721.96        89.32 o                         
   1   4   9        414.78        400.42        21.08 o                         
   2   4   9       5174.39       5141.58        63.51 o                         
   3   4   9       4199.68       4096.46        51.40 o                         
   4   4   9       2521.45       2455.27        40.83 o                         
   5   4   9       5302.83       5069.67        69.41 o                         
   6   4   9         55.96         59.23        16.49 o                         
   7   4   9       6843.29       6678.45        87.65 o                         
   8   4   9        244.85        270.70        23.07 o                         
   9   4   9       2778.16       2588.99        53.88 o                         
  10   4   9        671.23        675.35        34.89 o                         
  11   4   9         46.30         45.22        25.09 o                         
  12   4   9        749.62        721.07        52.63 o                         
  13   4   9         10.97         -3.54        28.44 o                         
  14   4   9        451.47        377.60        39.80 o                         
 -16   5   9        667.40        496.01        87.21 o                         
 -15   5   9        100.27         87.58        51.70 o                         
 -14   5   9        134.89        151.60        28.33 o                         
 -13   5   9        802.75        784.60        34.08 o                         
 -12   5   9         67.63         54.66        21.10 o                         
 -11   5   9        588.04        540.75        28.89 o                         
 -10   5   9        944.11        844.46        30.69 o                         
  -9   5   9         63.08         58.22        16.57 o                         
  -8   5   9       1198.40       1075.28        30.55 o                         
  -7   5   9       1258.10       1219.41        31.04 o                         
  -6   5   9        483.89        463.70        27.56 o                         
  -5   5   9       1178.35       1087.18        36.96 o                         
  -4   5   9         35.68         45.23        14.42 o                         
  -3   5   9        901.00        888.91        25.87 o                         
  -2   5   9        181.24        197.08        15.30 o                         
  -1   5   9       1016.05        978.59        27.97 o                         
   0   5   9        161.41        171.43        13.36 o                         
   1   5   9       2019.19       1877.22        32.36 o                         
   2   5   9         11.80         -2.19        11.19 o                         
   3   5   9        823.42        734.95        25.63 o                         
   4   5   9       1092.33        978.81        24.16 o                         
   5   5   9         19.51         22.09        16.96 o                         
   6   5   9       1432.19       1376.07        40.32 o                         
   7   5   9        148.54        129.64        22.53 o                         
   8   5   9       1110.59       1093.11        42.57 o                         
   9   5   9        793.97        733.36        41.20 o                         
  10   5   9         74.83         50.79        24.80 o                         
  11   5   9        545.93        547.40        37.59 o                         
  12   5   9          9.83         46.79        29.75 o                         
  13   5   9        170.35        264.54        62.91 o                         
 -15   6   9         97.36         27.18        46.68 o                         
 -14   6   9        328.13        313.95        42.32 o                         
 -13   6   9        215.32        181.00        39.61 o                         
 -12   6   9        150.12        175.19        29.60 o                         
 -11   6   9        106.13        110.41        28.60 o                         
 -10   6   9        183.88        158.01        23.98 o                         
  -9   6   9          7.07        -17.85        17.85 o                         
  -8   6   9        188.75        165.27        25.80 o                         
  -7   6   9        588.82        564.32        33.61 o                         
  -6   6   9         16.96         22.43        17.72 o                         
  -5   6   9       3629.34       3454.09        59.06 o                         
  -4   6   9        250.67        247.17        21.90 o                         
  -3   6   9        870.71        794.13        32.14 o                         
  -2   6   9        853.20        828.58        26.14 o                         
  -1   6   9        167.82        184.51        18.67 o                         
   0   6   9       1146.35       1117.64        28.68 o                         
   1   6   9       1900.43       1815.84        35.19 o                         
   2   6   9        591.59        564.34        23.65 o                         
   3   6   9       1538.47       1456.79        35.52 o                         
   4   6   9        164.13        135.34        15.49 o                         
   5   6   9        682.65        668.24        30.47 o                         
   6   6   9         78.14         71.50        22.08 o                         
   7   6   9        928.73        866.35        43.12 o                         
   8   6   9          1.01        -20.56        25.06 o                         
   9   6   9        517.39        548.07        42.01 o                         
  10   6   9         21.88         42.92        37.11 o                         
  11   6   9        207.53        200.60        37.43 o                         
 -13   7   9        611.11        560.29        52.00 o                         
 -12   7   9         12.05         32.93        38.47 o                         
 -11   7   9        520.63        538.01        51.56 o                         
 -10   7   9        270.89        274.10        46.59 o                         
  -9   7   9        374.24        389.61        40.46 o                         
  -8   7   9       1071.53       1038.84        50.02 o                         
  -7   7   9         10.40         45.97        22.96 o                         
  -6   7   9       4564.52       4560.33        85.13 o                         
  -5   7   9       1009.72       1124.47        42.30 o                         
  -4   7   9       4983.19       5093.78        81.79 o                         
  -3   7   9       4050.85       4221.83        70.59 o                         
  -2   7   9       1483.03       1626.02        40.47 o                         
  -1   7   9       4696.11       4812.17        65.32 o                         
   0   7   9        157.63        222.18        27.85 o                         
   1   7   9       3513.19       3422.82        52.83 o                         
   2   7   9        839.52        784.01        31.58 o                         
   3   7   9        614.63        572.11        26.39 o                         
   4   7   9       1030.12        954.12        43.37 o                         
   5   7   9         16.08         18.50        29.32 o                         
   6   7   9       1316.00       1248.95        55.39 o                         
   7   7   9         71.35         66.89        27.37 o                         
   8   7   9        958.60        852.01        48.95 o                         
   9   7   9        407.91        355.34        53.71 o                         
 -10   8   9         13.27         -1.89        82.71 o                         
  -9   8   9         59.90         44.30        30.49 o                         
  -8   8   9        143.63        138.02        30.26 o                         
  -7   8   9        213.99        224.88        37.02 o                         
  -6   8   9        207.14        198.76        43.39 o                         
  -5   8   9        330.53        290.39        31.74 o                         
  -4   8   9        114.01        126.23        28.15 o                         
  -3   8   9        463.79        468.24        36.61 o                         
  -2   8   9        452.78        419.21        32.67 o                         
  -1   8   9         15.64         17.69        21.39 o                         
   0   8   9        418.52        461.77        29.68 o                         
   1   8   9         62.32         67.14        23.12 o                         
   2   8   9          0.12          1.60        24.75 o                         
   3   8   9        114.40         64.48        29.38 o                         
   4   8   9         11.23        -21.14        25.73 o                         
   5   8   9         99.93         72.52        35.12 o                         
   6   8   9        127.19         28.03        35.46 o                         
   7   8   9         54.03        -25.50        37.94 o                         
  -6   9   9        600.16        617.78        70.87 o                         
  -5   9   9        469.18        550.81        61.98 o                         
  -4   9   9        380.90        276.47        54.01 o                         
  -3   9   9        230.71        217.20        58.89 o                         
  -2   9   9        160.36        107.51        47.49 o                         
  -1   9   9        287.30        232.05        41.67 o                         
   0   9   9         11.38          6.19        33.56 o                         
   1   9   9        742.26        651.27        46.40 o                         
   2   9   9         43.69         25.45        56.41 o                         
 -19   0  10        775.44        839.28        84.59 o                         
 -18   0  10        124.07        273.60        77.56 o                         
 -17   0  10       3711.53       3736.95       155.81 o                         
 -16   0  10          0.48         26.49        35.82 o                         
 -15   0  10       2166.23       2240.53        72.00 o                         
 -14   0  10        170.21        174.53        36.42 o                         
 -13   0  10       1082.38        991.49        70.51 o                         
 -12   0  10        165.37        198.15        30.06 o                         
 -11   0  10        371.31        369.78        30.53 o                         
 -10   0  10        385.73        397.01        32.42 o                         
  -9   0  10         35.23          7.82        18.19 o                         
  -8   0  10       1035.13       1101.04        35.54 o                         
  -7   0  10         69.28         80.55        15.48 o                         
  -6   0  10       1343.41       1305.32        43.48 o                         
  -5   0  10      13356.17      13046.15       175.81 o                         
  -4   0  10       2854.95       2877.91        67.60 o                         
  -3   0  10      32156.20      31273.79       578.93 o                         
  -2   0  10         54.92        135.99        56.44 o                         
  -1   0  10      38607.72      36013.02       505.71 o                         
   0   0  10       7278.95       7080.74       133.90 o                         
   1   0  10       8628.75       8593.17       120.18 o                         
   2   0  10      10874.01      10646.34       212.49 o                         
   3   0  10        606.69        550.47        33.65 o                         
   4   0  10      11088.40      10982.50       167.96 o                         
   5   0  10       1375.39       1314.17        38.95 o                         
   6   0  10       4588.90       4676.07        81.69 o                         
   7   0  10       1989.95       1958.56        51.21 o                         
   8   0  10        510.93        514.44        37.74 o                         
   9   0  10       2719.29       2580.81        85.73 o                         
  10   0  10          9.67         -4.49        25.15 o                         
  11   0  10       3673.17       3838.60       108.31 o                         
  12   0  10        141.85        152.59        32.61 o                         
  13   0  10       1414.84       1393.04        66.25 o                         
  14   0  10        868.01        876.01        77.06 o                         
 -19   1  10        139.97        312.48        42.42 o                         
 -18   1  10        219.38        343.89        38.71 o                         
 -17   1  10          3.41         65.68        31.81 o                         
 -16   1  10        357.02        411.88        33.54 o                         
 -15   1  10        401.37        355.45        29.56 o                         
 -14   1  10        177.70        179.77        22.95 o                         
 -13   1  10        686.26        673.31        28.65 o                         
 -12   1  10          3.79        -18.45        23.06 o                         
 -11   1  10        968.46        903.98        29.76 o                         
 -10   1  10         34.39         72.90        17.39 o                         
  -9   1  10         29.40         40.94        15.92 o                         
  -8   1  10        402.79        361.86        23.07 o                         
  -7   1  10       2017.39       2014.58        39.89 o                         
  -6   1  10         43.33         46.72        11.27 o                         
  -5   1  10       3913.03       3648.47        48.11 o                         
  -4   1  10       1490.81       1557.05        28.34 o                         
  -3   1  10       1180.47       1293.77        50.11 o                         
  -2   1  10       4820.11       4749.09        72.99 o                         
  -1   1  10         20.81         22.92         9.26 o                         
   0   1  10       3048.51       3078.38        36.55 o                         
   1   1  10       1281.61       1193.14        20.04 o                         
   2   1  10         10.37         -5.68         9.27 o                         
   3   1  10       1136.89       1144.00        31.25 o                         
   4   1  10        931.14        905.52        31.68 o                         
   5   1  10       2373.78       2268.20        37.45 o                         
   6   1  10        546.73        538.69        21.68 o                         
   7   1  10        781.40        677.62        24.47 o                         
   8   1  10         26.41          8.90        14.88 o                         
   9   1  10        427.10        438.91        23.42 o                         
  10   1  10        161.44        151.24        20.03 o                         
  11   1  10         43.12         45.01        19.91 o                         
  12   1  10        437.53        453.08        29.01 o                         
  13   1  10        111.62        154.11        27.17 o                         
  14   1  10        182.93        176.91        35.32 o                         
 -18   2  10         57.59        122.95        75.45 o                         
 -17   2  10       1014.07       1071.30        52.73 o                         
 -16   2  10        204.58        249.56        37.96 o                         
 -15   2  10       2185.75       2092.93        49.12 o                         
 -14   2  10         11.86         13.52        27.15 o                         
 -13   2  10       2858.77       2823.88        49.87 o                         
 -12   2  10        427.59        469.50        26.61 o                         
 -11   2  10       1090.72       1098.99        50.70 o                         
 -10   2  10       3296.17       3288.70        60.33 o                         
  -9   2  10        253.06        290.39        24.32 o                         
  -8   2  10       3191.82       3274.90        51.30 o                         
  -7   2  10       3040.57       2918.34        45.78 o                         
  -6   2  10        114.42        102.54        12.38 o                         
  -5   2  10       4070.53       3991.05        51.66 o                         
  -4   2  10        411.72        466.28        30.08 o                         
  -3   2  10       4175.66       4245.59        70.87 o                         
  -2   2  10         13.85         34.20        13.38 o                         
  -1   2  10       1022.14       1042.05        24.68 o                         
   0   2  10          6.75         -7.40        10.37 o                         
   1   2  10       3024.04       3044.56        48.07 o                         
   2   2  10        262.99        266.68        17.64 o                         
   3   2  10       1064.08       1008.61        22.89 o                         
   4   2  10       2126.04       2048.22        35.57 o                         
   5   2  10        497.55        412.90        21.92 o                         
   6   2  10       2087.14       1965.63        34.61 o                         
   7   2  10        201.06        201.75        16.58 o                         
   8   2  10        688.43        660.75        25.94 o                         
   9   2  10       3633.65       3469.65        57.15 o                         
  10   2  10          0.01        -16.72        16.72 o                         
  11   2  10       1412.23       1401.75        43.74 o                         
  12   2  10        184.63        223.29        22.55 o                         
  13   2  10        418.28        379.84        37.40 o                         
  14   2  10        264.39        393.28        40.16 o                         
 -18   3  10        282.34        348.76        98.66 o                         
 -17   3  10        127.78        111.98        54.95 o                         
 -16   3  10        639.36        585.65        49.07 o                         
 -15   3  10         30.11        -30.54        30.54 o                         
 -14   3  10       1941.40       1848.43        68.66 o                         
 -13   3  10        870.15        772.88        38.91 o                         
 -12   3  10       2191.21       2167.51        57.79 o                         
 -11   3  10       6730.58       6526.71        95.34 o                         
 -10   3  10        857.76        953.02        40.25 o                         
  -9   3  10      13473.86      13269.52       145.02 o                         
  -8   3  10       1611.21       1683.85        46.00 o                         
  -7   3  10       9018.77       8918.21       102.12 o                         
  -6   3  10       2171.43       2069.86        37.06 o                         
  -5   3  10       2890.92       2706.77        46.34 o                         
  -4   3  10        948.81        880.98        24.13 o                         
  -3   3  10        211.52        210.88        25.18 o                         
  -2   3  10       1921.59       1967.23        41.84 o                         
  -1   3  10       1321.57       1402.44        47.26 o                         
   0   3  10       3215.49       3170.21        51.11 o                         
   1   3  10       3162.83       3159.01        51.81 o                         
   2   3  10        649.93        662.40        36.89 o                         
   3   3  10       4252.98       4207.42        49.60 o                         
   4   3  10          2.44         -5.03        10.02 o                         
   5   3  10       4016.39       3909.73        58.18 o                         
   6   3  10        388.30        385.77        22.40 o                         
   7   3  10       5182.69       5078.59        65.43 o                         
   8   3  10       2238.70       2282.52        38.21 o                         
   9   3  10        450.93        480.94        24.32 o                         
  10   3  10       2700.71       2747.30        55.88 o                         
  11   3  10        174.01        198.06        28.73 o                         
  12   3  10        809.23        832.40        64.59 o                         
  13   3  10        225.98        219.00        32.38 o                         
 -17   4  10          4.86         48.78        65.99 o                         
 -16   4  10          8.09         -5.90        59.32 o                         
 -15   4  10         62.35         33.03        41.75 o                         
 -14   4  10          8.67          8.62        29.01 o                         
 -13   4  10        175.13        114.35        31.45 o                         
 -12   4  10          0.89          7.71        25.38 o                         
 -11   4  10        209.50        225.27        33.82 o                         
 -10   4  10         45.65         57.21        21.82 o                         
  -9   4  10        493.37        496.95        27.40 o                         
  -8   4  10         61.26         68.53        17.96 o                         
  -7   4  10       3617.39       3549.90        68.57 o                         
  -6   4  10        300.62        310.48        18.81 o                         
  -5   4  10        334.05        311.05        30.52 o                         
  -4   4  10          0.53         -0.97        11.22 o                         
  -3   4  10         56.77         41.63        17.23 o                         
  -2   4  10         20.89         -8.40        15.85 o                         
  -1   4  10         86.70        114.69        17.24 o                         
   0   4  10         37.18         21.14        15.94 o                         
   1   4  10         50.59         28.15        16.05 o                         
   2   4  10         23.01          3.08        15.31 o                         
   3   4  10          5.31          0.86        11.01 o                         
   4   4  10          1.58        -10.64        10.64 o                         
   5   4  10          6.81        -11.89        11.89 o                         
   6   4  10        894.85        847.38        28.43 o                         
   7   4  10         47.23         78.87        19.70 o                         
   8   4  10       1372.14       1366.65        39.20 o                         
   9   4  10        192.13        202.39        26.81 o                         
  10   4  10          0.63         35.69        25.61 o                         
  11   4  10         44.16         68.93        26.35 o                         
  12   4  10          6.19          8.70        31.73 o                         
  13   4  10          7.69         63.05        51.54 o                         
 -16   5  10        557.73        424.71        90.16 o                         
 -15   5  10        232.89        205.31        41.97 o                         
 -14   5  10        556.04        542.30        56.29 o                         
 -13   5  10        593.42        646.66        48.09 o                         
 -12   5  10        223.75        207.05        31.58 o                         
 -11   5  10        987.30        991.40        43.80 o                         
 -10   5  10          7.28        -19.67        19.67 o                         
  -9   5  10       2049.86       2074.77        47.94 o                         
  -8   5  10          5.62         11.82        17.92 o                         
  -7   5  10       4421.79       4519.10        74.26 o                         
  -6   5  10        180.35        211.07        21.07 o                         
  -5   5  10       3677.98       3591.50        49.75 o                         
  -4   5  10        995.95       1085.81        28.16 o                         
  -3   5  10        470.50        436.30        29.17 o                         
  -2   5  10       2350.34       2418.20        39.20 o                         
  -1   5  10        208.95        228.88        19.37 o                         
   0   5  10       1995.83       2028.91        37.00 o                         
   1   5  10       1947.39       1983.84        36.10 o                         
   2   5  10        418.76        371.14        16.85 o                         
   3   5  10       3872.66       3799.37        54.26 o                         
   4   5  10         11.98          3.09        13.66 o                         
   5   5  10       3081.72       3096.81        52.58 o                         
   6   5  10       1526.59       1592.67        41.75 o                         
   7   5  10       1778.81       1854.38        48.04 o                         
   8   5  10        871.05        873.63        42.06 o                         
   9   5  10        287.79        254.84        31.06 o                         
  10   5  10        852.87        849.36        48.49 o                         
  11   5  10          0.79        -11.05        30.75 o                         
  12   5  10        699.72        659.94        44.65 o                         
 -14   6  10          0.16         21.17        46.76 o                         
 -13   6  10       1024.28        978.73        99.38 o                         
 -12   6  10        136.88        186.54        37.89 o                         
 -11   6  10        568.71        543.68        43.90 o                         
 -10   6  10        517.53        517.84        34.58 o                         
  -9   6  10         76.05         61.29        31.32 o                         
  -8   6  10       1183.30       1068.02        46.87 o                         
  -7   6  10        357.91        325.59        31.18 o                         
  -6   6  10       2532.55       2562.05        52.30 o                         
  -5   6  10       1725.98       1701.57        44.42 o                         
  -4   6  10        521.31        568.73        28.51 o                         
  -3   6  10       3508.63       3567.57        56.02 o                         
  -2   6  10         77.39        135.03        19.46 o                         
  -1   6  10       3548.91       3472.38        50.61 o                         
   0   6  10       1680.65       1725.66        57.46 o                         
   1   6  10       2919.80       2818.34        44.39 o                         
   2   6  10       1661.14       1581.32        34.04 o                         
   3   6  10        563.56        489.08        22.54 o                         
   4   6  10       1595.67       1475.59        40.99 o                         
   5   6  10         25.74         18.76        23.14 o                         
   6   6  10        788.14        708.40        34.67 o                         
   7   6  10        599.33        582.87        36.22 o                         
   8   6  10        134.53        128.24        28.90 o                         
   9   6  10        857.62        794.49        54.18 o                         
  10   6  10          0.11         69.26        40.46 o                         
 -12   7  10          2.21        -25.21        47.12 o                         
 -11   7  10         69.65         42.06        57.03 o                         
 -10   7  10         93.86         -3.16        59.10 o                         
  -9   7  10         66.65         46.27        40.30 o                         
  -8   7  10        158.27        107.11        30.64 o                         
  -7   7  10        122.57         63.29        30.21 o                         
  -6   7  10        112.92        103.82        25.82 o                         
  -5   7  10          6.71         -3.80        21.71 o                         
  -4   7  10        105.08        111.01        22.35 o                         
  -3   7  10        268.72        266.13        22.78 o                         
  -2   7  10        197.68        234.80        21.75 o                         
  -1   7  10         99.22         99.48        19.72 o                         
   0   7  10         20.03         28.28        18.61 o                         
   1   7  10         97.94         91.30        20.89 o                         
   2   7  10         30.43         49.36        17.76 o                         
   3   7  10         74.46         70.32        18.57 o                         
   4   7  10         72.66         76.12        28.76 o                         
   5   7  10        145.09         86.93        31.45 o                         
   6   7  10         33.95          4.96        30.15 o                         
   7   7  10        122.38         90.94        30.98 o                         
   8   7  10          0.42         -3.61        38.44 o                         
  -9   8  10         22.41         25.47        37.15 o                         
  -8   8  10        819.42        793.28        57.83 o                         
  -7   8  10        259.07        307.98        35.54 o                         
  -6   8  10        406.59        401.63        40.84 o                         
  -5   8  10        883.61       1006.78        56.54 o                         
  -4   8  10         92.07        123.36        27.75 o                         
  -3   8  10       2007.99       1977.63        54.75 o                         
  -2   8  10         86.26        137.27        25.76 o                         
  -1   8  10       2502.79       2443.98        53.62 o                         
   0   8  10        666.30        781.01        36.20 o                         
   1   8  10       1398.26       1319.64        43.44 o                         
   2   8  10       1079.85       1129.52        63.91 o                         
   3   8  10        149.31         90.50        34.89 o                         
   4   8  10       1088.27       1125.44        90.58 o                         
   5   8  10         20.01         23.30        46.13 o                         
  -3   9  10        185.27        112.00        96.83 o                         
  -2   9  10        671.76        657.38        73.50 o                         
  -1   9  10          5.59        -25.60        76.81 o                         
 -18   1  11         57.75        132.47        49.46 o                         
 -17   1  11       2327.15       2426.93       115.93 o                         
 -16   1  11        552.88        516.28        42.81 o                         
 -15   1  11       2044.72       2018.34        49.66 o                         
 -14   1  11       1731.40       1666.41        47.82 o                         
 -13   1  11        718.90        797.43        37.79 o                         
 -12   1  11       2532.76       2528.44        50.48 o                         
 -11   1  11          3.54          0.80        25.49 o                         
 -10   1  11       3121.61       3107.16        61.58 o                         
  -9   1  11        168.97        167.48        20.10 o                         
  -8   1  11        891.34        856.91        32.59 o                         
  -7   1  11       1801.08       1889.86        35.90 o                         
  -6   1  11         73.41        113.96        13.07 o                         
  -5   1  11       8527.70       8698.76        95.05 o                         
  -4   1  11        307.61        299.96        17.81 o                         
  -3   1  11       5901.52       5584.88        63.13 o                         
  -2   1  11       2972.88       3049.31        46.44 o                         
  -1   1  11       2051.78       2131.59        60.99 o                         
   0   1  11       7814.06       8106.97        94.32 o                         
   1   1  11        367.79        352.31        15.89 o                         
   2   1  11      10873.03      10686.92       108.88 o                         
   3   1  11         51.52         35.81        14.29 o                         
   4   1  11       5576.70       5510.70        73.85 o                         
   5   1  11        391.32        373.46        18.82 o                         
   6   1  11        489.18        494.36        22.13 o                         
   7   1  11       1803.64       1766.84        35.79 o                         
   8   1  11          2.52        -15.26        15.26 o                         
   9   1  11       1524.02       1504.81        37.00 o                         
  10   1  11         97.34        101.91        24.62 o                         
  11   1  11        864.37        857.75        37.02 o                         
  12   1  11        722.81        779.53        46.54 o                         
  13   1  11        312.99        334.72        37.48 o                         
 -18   2  11        732.62        760.38        73.40 o                         
 -17   2  11          0.46          8.52        42.86 o                         
 -16   2  11        800.22        772.13        51.16 o                         
 -15   2  11        456.38        367.04        36.52 o                         
 -14   2  11        242.94        262.97        30.95 o                         
 -13   2  11       1658.54       1628.68        48.20 o                         
 -12   2  11        443.72        394.82        29.10 o                         
 -11   2  11       3519.06       3450.40        65.15 o                         
 -10   2  11        811.23        825.21        36.33 o                         
  -9   2  11       2836.18       2856.76        54.17 o                         
  -8   2  11        919.75        960.67        29.96 o                         
  -7   2  11       4279.92       4248.18        60.99 o                         
  -6   2  11       1408.69       1483.33        35.39 o                         
  -5   2  11       1465.40       1541.52        30.96 o                         
  -4   2  11       3665.03       3719.96        61.26 o                         
  -3   2  11        120.64        165.63        20.27 o                         
  -2   2  11       1514.19       1483.50        29.75 o                         
  -1   2  11       1586.67       1618.16        32.15 o                         
   0   2  11        652.18        682.68        22.83 o                         
   1   2  11       4216.30       4103.02        60.37 o                         
   2   2  11         91.69         86.11        15.00 o                         
   3   2  11       3349.91       3443.80        49.16 o                         
   4   2  11        732.00        648.48        21.27 o                         
   5   2  11        459.74        450.32        21.86 o                         
   6   2  11       2664.79       2693.72        42.31 o                         
   7   2  11          2.12        -14.41        14.41 o                         
   8   2  11       1204.47       1184.78        33.10 o                         
   9   2  11         43.14         61.97        18.22 o                         
  10   2  11        944.92       1031.58        33.52 o                         
  11   2  11        210.66        257.57        22.91 o                         
  12   2  11        710.94        748.24        48.43 o                         
  13   2  11        434.37        382.35        40.84 o                         
 -17   3  11         11.30         -5.02        71.57 o                         
 -16   3  11         27.64        -40.09        58.76 o                         
 -15   3  11         15.71        -32.83        32.83 o                         
 -14   3  11        126.13        125.64        33.46 o                         
 -13   3  11         74.50        -19.08        26.52 o                         
 -12   3  11        699.88        636.34        35.12 o                         
 -11   3  11        114.89        115.99        27.94 o                         
 -10   3  11        849.09        819.42        36.43 o                         
  -9   3  11          0.59         -7.01        17.06 o                         
  -8   3  11          1.19         15.67        15.42 o                         
  -7   3  11        163.14        197.16        24.86 o                         
  -6   3  11        777.19        786.74        33.05 o                         
  -5   3  11        788.02        814.51        24.73 o                         
  -4   3  11       1245.89       1180.24        50.52 o                         
  -3   3  11        505.71        542.27        37.16 o                         
  -2   3  11        623.51        613.66        22.87 o                         
  -1   3  11          2.21        -16.95        16.95 o                         
   0   3  11        131.02        110.68        19.01 o                         
   1   3  11          0.67        -14.41        14.41 o                         
   2   3  11        109.51         70.61        17.57 o                         
   3   3  11          0.64        -15.01        15.01 o                         
   4   3  11        781.27        792.51        20.12 o                         
   5   3  11         80.83         70.32        13.25 o                         
   6   3  11         99.02        100.02        16.23 o                         
   7   3  11        636.75        669.95        27.17 o                         
   8   3  11         12.83         22.81        15.51 o                         
   9   3  11        824.47        876.53        28.23 o                         
  10   3  11        134.47        180.57        28.48 o                         
  11   3  11        133.98        169.08        28.43 o                         
  12   3  11        227.24        240.49        40.78 o                         
  13   3  11         22.17         88.20        59.46 o                         
 -16   4  11        486.37        399.19        49.25 o                         
 -15   4  11        172.86         57.03        72.60 o                         
 -14   4  11        282.19        217.66        38.29 o                         
 -13   4  11        893.96        869.05        44.83 o                         
 -12   4  11          8.88        -20.23        26.95 o                         
 -11   4  11       3995.63       3811.12        70.75 o                         
 -10   4  11        518.68        541.67        32.81 o                         
  -9   4  11       4979.90       4839.06        71.58 o                         
  -8   4  11       4006.63       3922.66        61.16 o                         
  -7   4  11       1385.77       1365.95        38.21 o                         
  -6   4  11       6058.82       6083.36        85.14 o                         
  -5   4  11          0.07         21.93        17.38 o                         
  -4   4  11       4913.09       4833.64        99.53 o                         
  -3   4  11        644.31        660.56        27.94 o                         
  -2   4  11       1556.69       1556.39        42.04 o                         
  -1   4  11        254.24        299.16        21.15 o                         
   0   4  11          6.78         -7.70        17.44 o                         
   1   4  11        527.64        525.61        28.80 o                         
   2   4  11        260.48        248.45        21.30 o                         
   3   4  11       1988.08       1887.89        41.55 o                         
   4   4  11        647.99        612.29        18.66 o                         
   5   4  11       2381.11       2269.07        44.25 o                         
   6   4  11       3339.35       3295.37        48.30 o                         
   7   4  11       1740.13       1797.77        44.67 o                         
   8   4  11       3044.64       3098.64        61.49 o                         
   9   4  11         30.22         62.05        25.15 o                         
  10   4  11       1856.70       1903.02        58.07 o                         
  11   4  11        391.92        431.34        34.92 o                         
  12   4  11        525.71        619.07        64.56 o                         
 -15   5  11        356.52        306.95        87.66 o                         
 -14   5  11        113.87         61.81        43.96 o                         
 -13   5  11        301.15        347.44        57.15 o                         
 -12   5  11        420.47        430.21        38.58 o                         
 -11   5  11         11.45         -1.66        25.95 o                         
 -10   5  11        766.13        793.63        37.75 o                         
  -9   5  11        599.76        578.42        30.29 o                         
  -8   5  11        393.66        408.81        25.75 o                         
  -7   5  11       1190.48       1146.57        44.41 o                         
  -6   5  11         68.18         93.56        17.34 o                         
  -5   5  11       1465.19       1423.47        35.31 o                         
  -4   5  11       1709.93       1690.83        31.75 o                         
  -3   5  11        645.90        682.88        35.72 o                         
  -2   5  11       1559.19       1478.23        40.50 o                         
  -1   5  11          7.95          4.21        18.38 o                         
   0   5  11        510.40        463.23        26.90 o                         
   1   5  11        224.04        202.90        22.35 o                         
   2   5  11        538.09        517.98        29.17 o                         
   3   5  11        101.37         89.36        12.71 o                         
   4   5  11       1384.53       1352.63        31.28 o                         
   5   5  11        158.55        185.29        16.46 o                         
   6   5  11       1556.26       1529.50        39.93 o                         
   7   5  11        694.34        759.01        35.23 o                         
   8   5  11         89.57        110.66        24.20 o                         
   9   5  11        477.55        485.16        73.42 o                         
  10   5  11        126.72        112.51        33.16 o                         
  11   5  11        276.08        257.58        50.65 o                         
 -14   6  11         28.82         32.21        55.85 o                         
 -13   6  11        403.98        627.72        69.19 o                         
 -12   6  11        245.78        231.00        42.99 o                         
 -11   6  11        235.41        249.89        36.10 o                         
 -10   6  11        483.37        355.22        50.07 o                         
  -9   6  11         45.07         42.83        30.54 o                         
  -8   6  11        522.54        491.28        38.65 o                         
  -7   6  11        217.60        182.69        22.86 o                         
  -6   6  11        726.46        734.62        32.98 o                         
  -5   6  11        212.50        177.90        19.69 o                         
  -4   6  11       1028.01        962.09        33.61 o                         
  -3   6  11         11.52         33.39        14.29 o                         
  -2   6  11       2199.42       2124.97        37.44 o                         
  -1   6  11        580.84        692.71        30.86 o                         
   0   6  11        281.29        325.85        19.89 o                         
   1   6  11       1621.53       1550.41        31.27 o                         
   2   6  11        258.08        287.59        18.30 o                         
   3   6  11        800.33        760.01        24.66 o                         
   4   6  11       1272.86       1146.82        31.46 o                         
   5   6  11        142.87        151.67        25.00 o                         
   6   6  11        979.87       1000.14        47.55 o                         
   7   6  11         23.75         40.98        27.35 o                         
   8   6  11        370.59        288.03        50.62 o                         
   9   6  11         17.32         18.16        37.65 o                         
 -11   7  11          0.00          8.44        49.70 o                         
 -10   7  11        316.29        222.79        51.80 o                         
  -9   7  11         68.99        -30.75        41.60 o                         
  -8   7  11        342.49        342.00        39.09 o                         
  -7   7  11        244.16        203.70        30.04 o                         
  -6   7  11        118.64        128.96        26.53 o                         
  -5   7  11       1274.20       1321.03        44.55 o                         
  -4   7  11         87.25         73.47        23.39 o                         
  -3   7  11       2986.99       2919.88        72.12 o                         
  -2   7  11       1350.98       1466.86        44.20 o                         
  -1   7  11       2381.87       2408.55        57.34 o                         
   0   7  11       3502.32       3459.05        57.91 o                         
   1   7  11        324.59        334.66        25.46 o                         
   2   7  11       2914.46       2809.05        50.74 o                         
   3   7  11        306.47        325.71        28.13 o                         
   4   7  11       1509.35       1465.34        48.63 o                         
   5   7  11       1053.18       1056.75        76.53 o                         
   6   7  11         99.03         68.17        38.33 o                         
   7   7  11        874.31        863.15        87.55 o                         
  -8   8  11         38.29         19.50        38.91 o                         
  -7   8  11         98.63         29.06        39.34 o                         
  -6   8  11          1.08         14.51        41.27 o                         
  -5   8  11         64.63          3.24        31.87 o                         
  -4   8  11        130.68        106.25        29.46 o                         
  -3   8  11         21.26         33.90        30.63 o                         
  -2   8  11        217.98        214.15        30.81 o                         
  -1   8  11         75.56         60.80        29.60 o                         
   0   8  11         93.17        134.38        36.22 o                         
   1   8  11        175.89        180.98        37.70 o                         
   2   8  11          8.40         -8.70        37.86 o                         
   3   8  11        123.10         95.56        41.33 o                         
 -18   0  12        269.71        235.68        68.08 o                         
 -17   0  12        803.90        797.30        64.61 o                         
 -16   0  12       2337.81       2275.33        92.53 o                         
 -15   0  12        137.85        165.23        46.97 o                         
 -14   0  12       5958.94       5931.77       113.40 o                         
 -13   0  12        124.54        122.79        30.95 o                         
 -12   0  12       4344.55       4478.21        88.74 o                         
 -11   0  12        849.93        758.30        65.60 o                         
 -10   0  12       1406.56       1362.17        70.22 o                         
  -9   0  12        769.48        710.59        33.33 o                         
  -8   0  12        257.44        262.89        30.36 o                         
  -7   0  12       2215.38       2237.36        62.09 o                         
  -6   0  12        584.96        578.94        34.89 o                         
  -5   0  12       3613.99       3546.91        63.26 o                         
  -4   0  12       2670.51       2713.93        61.13 o                         
  -3   0  12       4091.12       4323.04       102.36 o                         
  -2   0  12      10280.25       9857.31       137.53 o                         
  -1   0  12        872.28        847.89        69.11 o                         
   0   0  12      15949.61      15794.43       208.89 o                         
   1   0  12       2463.84       2433.02        79.44 o                         
   2   0  12      14235.61      14269.50       204.11 o                         
   3   0  12       7053.26       7161.58       139.19 o                         
   4   0  12       1843.23       1833.91        61.34 o                         
   5   0  12       7720.13       7568.87       136.17 o                         
   6   0  12        478.18        429.12        29.61 o                         
   7   0  12       2078.81       2103.04        56.54 o                         
   8   0  12        719.28        725.15        41.85 o                         
   9   0  12        626.17        628.51        41.47 o                         
  10   0  12        521.84        490.16        45.79 o                         
  11   0  12          2.45         25.26        32.08 o                         
  12   0  12        926.12        831.67        70.40 o                         
  13   0  12         14.79         57.15        50.40 o                         
 -18   1  12        392.29        552.80        88.11 o                         
 -17   1  12          4.63         38.71        52.60 o                         
 -16   1  12        344.04        365.61        42.33 o                         
 -15   1  12        348.76        256.07        36.07 o                         
 -14   1  12         23.95          8.00        27.62 o                         
 -13   1  12       1082.00        992.73        43.37 o                         
 -12   1  12        333.73        298.67        28.69 o                         
 -11   1  12        156.73        131.53        22.00 o                         
 -10   1  12        410.70        370.59        24.08 o                         
  -9   1  12         23.27         35.42        21.06 o                         
  -8   1  12        344.18        345.96        26.64 o                         
  -7   1  12         14.59         14.43        17.71 o                         
  -6   1  12        194.86        217.08        17.29 o                         
  -5   1  12        201.55        189.61        13.70 o                         
  -4   1  12       1116.80       1059.02        29.60 o                         
  -3   1  12         25.77         47.37         8.77 o                         
  -2   1  12        992.67        828.46        23.09 o                         
  -1   1  12        562.30        570.05        20.90 o                         
   0   1  12          0.26        -11.21        11.21 o                         
   1   1  12        552.99        498.06        19.14 o                         
   2   1  12       1195.21       1168.76        23.96 o                         
   3   1  12        266.47        302.50        16.46 o                         
   4   1  12       2127.55       2098.28        45.87 o                         
   5   1  12        559.69        527.58        24.66 o                         
   6   1  12        509.38        541.73        26.49 o                         
   7   1  12        777.97        709.86        26.97 o                         
   8   1  12          9.49        -16.30        16.30 o                         
   9   1  12        199.66        142.36        22.07 o                         
  10   1  12         27.97         10.75        19.79 o                         
  11   1  12        198.91        176.07        34.33 o                         
  12   1  12         22.74         76.30        26.21 o                         
 -17   2  12        118.46        100.66        61.68 o                         
 -16   2  12        573.27        519.31        47.56 o                         
 -15   2  12         63.74         15.98        33.49 o                         
 -14   2  12       1430.62       1267.55        49.39 o                         
 -13   2  12          9.03        -24.69        24.69 o                         
 -12   2  12       2471.88       2355.54        52.28 o                         
 -11   2  12        264.27        192.31        29.05 o                         
 -10   2  12       1731.25       1630.10        44.67 o                         
  -9   2  12       2265.24       2257.04        48.27 o                         
  -8   2  12        214.51        221.84        18.95 o                         
  -7   2  12       2672.76       2708.05        45.40 o                         
  -6   2  12        274.13        250.60        16.32 o                         
  -5   2  12       2080.01       2021.98        38.62 o                         
  -4   2  12       2966.40       2954.71        67.31 o                         
  -3   2  12        192.49        274.18        36.21 o                         
  -2   2  12       4111.27       4112.67        68.87 o                         
  -1   2  12       1442.43       1454.32        33.15 o                         
   0   2  12       1504.80       1511.81        35.29 o                         
   1   2  12        226.28        208.57        18.22 o                         
   2   2  12        986.21       1004.07        35.73 o                         
   3   2  12          3.57          0.30        15.07 o                         
   4   2  12       1592.33       1523.53        33.67 o                         
   5   2  12        201.63        188.53        15.96 o                         
   6   2  12        538.19        462.71        22.90 o                         
   7   2  12       1968.89       1900.72        40.09 o                         
   8   2  12         21.00         12.41        16.71 o                         
   9   2  12        734.29        737.50        40.46 o                         
  10   2  12        274.96        293.14        24.21 o                         
  11   2  12        123.72        125.67        30.35 o                         
  12   2  12        809.59        811.69        53.49 o                         
 -17   3  12        150.54         70.74        63.83 o                         
 -16   3  12        366.70        293.62        49.06 o                         
 -15   3  12        602.67        540.84        49.83 o                         
 -14   3  12         42.46         13.41        32.66 o                         
 -13   3  12       1575.71       1493.99        68.58 o                         
 -12   3  12         95.54         83.75        25.64 o                         
 -11   3  12       1877.84       1661.42        50.17 o                         
 -10   3  12       1726.86       1691.00        46.83 o                         
  -9   3  12        566.84        589.69        30.08 o                         
  -8   3  12       5556.72       5637.25        75.20 o                         
  -7   3  12        120.38        203.98        23.28 o                         
  -6   3  12       6867.36       6938.42        86.23 o                         
  -5   3  12       1537.68       1701.86        46.92 o                         
  -4   3  12       4927.98       5118.33        90.41 o                         
  -3   3  12       5099.69       5523.77        93.16 o                         
  -2   3  12        428.54        471.82        29.74 o                         
  -1   3  12       2137.50       2330.48        43.63 o                         
   0   3  12          5.08         -4.79        18.51 o                         
   1   3  12        596.30        616.29        28.57 o                         
   2   3  12        109.53        114.13        18.56 o                         
   3   3  12        304.73        305.87        22.36 o                         
   4   3  12       1116.48       1088.28        53.15 o                         
   5   3  12         40.63         50.13        13.66 o                         
   6   3  12       4565.65       4423.09        60.68 o                         
   7   3  12        351.76        384.71        22.78 o                         
   8   3  12       2878.92       2893.33        48.88 o                         
   9   3  12       1282.63       1383.08        34.46 o                         
  10   3  12       1173.53       1280.04        52.25 o                         
  11   3  12        902.69        971.92        66.40 o                         
 -16   4  12          8.08        106.23        51.63 o                         
 -15   4  12         64.09        -13.72        68.90 o                         
 -14   4  12          9.70        -37.01        37.01 o                         
 -13   4  12         14.42        -20.92        27.41 o                         
 -12   4  12         12.42        -22.45        33.71 o                         
 -11   4  12         52.91          5.07        26.94 o                         
 -10   4  12          3.73        -20.18        20.18 o                         
  -9   4  12        185.29        130.41        20.48 o                         
  -8   4  12          5.09         -9.83        18.31 o                         
  -7   4  12         76.32         24.60        20.29 o                         
  -6   4  12         92.16         72.07        26.03 o                         
  -5   4  12        115.22        143.38        29.52 o                         
  -4   4  12        931.47        858.38        43.47 o                         
  -3   4  12         11.22         26.06        18.10 o                         
  -2   4  12        104.30         85.97        17.18 o                         
  -1   4  12        156.65        122.90        18.57 o                         
   0   4  12        307.98        296.78        22.56 o                         
   1   4  12         11.14         -6.63        16.87 o                         
   2   4  12          1.52        -17.47        17.47 o                         
   3   4  12         48.34         13.91        18.74 o                         
   4   4  12        394.80        373.90        25.49 o                         
   5   4  12         45.54         57.40        17.05 o                         
   6   4  12        451.36        444.97        26.24 o                         
   7   4  12        162.53        126.33        16.84 o                         
   8   4  12          0.59         37.35        27.43 o                         
   9   4  12         64.60         83.37        26.42 o                         
  10   4  12          3.03         80.93        37.84 o                         
  11   4  12         33.27         90.78        38.24 o                         
 -14   5  12          0.13          7.57        59.20 o                         
 -13   5  12        735.33        728.60        92.37 o                         
 -12   5  12        465.60        415.51        45.03 o                         
 -11   5  12        369.20        390.10        35.38 o                         
 -10   5  12       1636.38       1596.49        49.03 o                         
  -9   5  12         63.53        106.73        21.63 o                         
  -8   5  12       5473.15       5396.98        87.02 o                         
  -7   5  12          3.81         41.64        23.87 o                         
  -6   5  12       5208.71       5093.42        70.58 o                         
  -5   5  12         88.60        104.47        16.01 o                         
  -4   5  12       2369.98       2235.63        81.80 o                         
  -3   5  12        679.41        743.62        32.72 o                         
  -2   5  12       1063.98       1113.95        37.68 o                         
  -1   5  12       2349.57       2471.57        52.53 o                         
   0   5  12         31.71         54.55        20.10 o                         
   1   5  12       3029.89       3125.37        57.94 o                         
   2   5  12       1074.32       1042.32        37.54 o                         
   3   5  12        576.00        603.55        32.93 o                         
   4   5  12       2862.89       2787.96        53.57 o                         
   5   5  12         20.24         67.95        20.18 o                         
   6   5  12       1565.26       1566.07        38.35 o                         
   7   5  12         19.26         75.53        19.55 o                         
   8   5  12        598.84        651.91        45.05 o                         
   9   5  12        418.30        424.01        45.78 o                         
 -13   6  12          1.10         38.42        87.27 o                         
 -12   6  12       1363.68       1447.25        80.33 o                         
 -11   6  12        176.58        199.07        45.88 o                         
 -10   6  12        847.12        794.53        63.37 o                         
  -9   6  12        693.17        672.21        50.45 o                         
  -8   6  12        445.80        390.87        35.91 o                         
  -7   6  12       1317.76       1195.65        41.47 o                         
  -6   6  12         38.83        -11.70        26.57 o                         
  -5   6  12       1545.70       1411.72        48.05 o                         
  -4   6  12       1173.59       1061.87        46.05 o                         
  -3   6  12        658.28        588.68        34.11 o                         
  -2   6  12       3309.82       3323.11        68.03 o                         
  -1   6  12         70.62        213.69        31.92 o                         
   0   6  12       3092.29       3086.08        66.01 o                         
   1   6  12        187.14        221.27        26.86 o                         
   2   6  12       1922.13       1852.80        49.49 o                         
   3   6  12       1109.85       1121.17        46.52 o                         
   4   6  12        762.74        711.20        23.00 o                         
   5   6  12       1123.21       1184.59        44.18 o                         
   6   6  12          0.30         -7.36        33.52 o                         
   7   6  12        598.45        514.43        49.05 o                         
   8   6  12         76.51         87.87        48.00 o                         
 -10   7  12         48.01         57.05        78.53 o                         
  -9   7  12        163.90        127.49        38.18 o                         
  -8   7  12        128.65        117.03        34.66 o                         
  -7   7  12        114.88         71.66        29.70 o                         
  -6   7  12         19.86         -6.11        24.42 o                         
  -5   7  12         27.98        -20.69        21.39 o                         
  -4   7  12         18.06        -19.46        19.46 o                         
  -3   7  12          6.67        -24.73        24.73 o                         
  -2   7  12          0.02         20.10        21.28 o                         
  -1   7  12         25.67         30.77        30.28 o                         
   0   7  12         12.58         17.30        29.77 o                         
   1   7  12         23.97         22.37        29.10 o                         
   2   7  12         25.73         41.91        29.31 o                         
   3   7  12          5.76         37.77        36.87 o                         
   4   7  12        121.44         91.87        39.44 o                         
   5   7  12         37.13         31.01        37.98 o                         
  -6   8  12        129.11        171.12        60.24 o                         
  -5   8  12        391.98        366.28        63.92 o                         
  -4   8  12        508.05        478.80        55.25 o                         
  -3   8  12        136.90        174.37        47.04 o                         
  -2   8  12       1411.55       1493.45        94.06 o                         
  -1   8  12          6.40         69.26        39.71 o                         
   0   8  12       1707.66       1766.77       107.33 o                         
   1   8  12        226.57        223.66        49.30 o                         
 -17   1  13          5.05         84.92        42.36 o                         
 -16   1  13       1439.86       1340.83        68.69 o                         
 -15   1  13        225.29        193.00        34.99 o                         
 -14   1  13       1860.68       1771.62        65.61 o                         
 -13   1  13       1626.29       1433.11        56.05 o                         
 -12   1  13       1293.31       1230.26        44.95 o                         
 -11   1  13       4251.92       4054.83        65.65 o                         
 -10   1  13        656.94        661.63        30.30 o                         
  -9   1  13       4840.69       4990.75        84.73 o                         
  -8   1  13         30.36         68.93        22.49 o                         
  -7   1  13       3497.68       3444.19        51.81 o                         
  -6   1  13        921.76        949.30        26.09 o                         
  -5   1  13        768.01        751.72        26.52 o                         
  -4   1  13       1985.04       1973.45        34.74 o                         
  -3   1  13         21.76         32.34        28.15 o                         
  -2   1  13       5061.67       5206.86        72.03 o                         
  -1   1  13        785.40        748.16        48.48 o                         
   0   1  13       3963.36       4085.06        72.18 o                         
   1   1  13       5564.76       5491.61        74.43 o                         
   2   1  13       1847.82       1803.41        30.20 o                         
   3   1  13       7075.24       7285.63        84.18 o                         
   4   1  13        170.06        161.90        18.74 o                         
   5   1  13       3559.24       3487.63        62.64 o                         
   6   1  13        103.01        102.30        17.81 o                         
   7   1  13       1511.97       1478.04        38.60 o                         
   8   1  13        672.87        701.80        29.55 o                         
   9   1  13        296.94        345.70        25.29 o                         
  10   1  13        891.99        903.71        37.85 o                         
  11   1  13        118.73        110.19        36.47 o                         
 -16   2  13        239.99        169.10        59.90 o                         
 -15   2  13        945.54        911.18        55.71 o                         
 -14   2  13          0.43        -14.27        34.43 o                         
 -13   2  13        990.40        927.79        42.78 o                         
 -12   2  13        377.87        317.33        29.42 o                         
 -11   2  13         36.71          7.77        21.09 o                         
 -10   2  13       2164.26       2185.77        51.59 o                         
  -9   2  13        376.33        410.85        37.52 o                         
  -8   2  13       2882.44       2891.26        49.01 o                         
  -7   2  13       1116.15       1077.35        28.40 o                         
  -6   2  13       1177.76       1214.33        29.84 o                         
  -5   2  13       1667.33       1633.41        52.51 o                         
  -4   2  13        870.94        938.25        78.72 o                         
  -3   2  13       3438.34       3580.27        62.75 o                         
  -2   2  13        558.60        606.17        43.65 o                         
  -1   2  13       5041.25       5119.78        76.45 o                         
   0   2  13          9.61         11.57        15.52 o                         
   1   2  13       1388.20       1326.55        35.39 o                         
   2   2  13       1981.39       1986.63        43.53 o                         
   3   2  13          1.02         28.48        18.84 o                         
   4   2  13       2572.20       2521.59        43.45 o                         
   5   2  13        539.67        547.79        28.70 o                         
   6   2  13       1257.09       1235.45        32.86 o                         
   7   2  13       1120.04       1108.22        34.13 o                         
   8   2  13        471.25        422.44        26.50 o                         
   9   2  13       1664.59       1753.03        44.52 o                         
  10   2  13         38.16         72.67        23.67 o                         
  11   2  13        743.34        753.03        54.94 o                         
 -16   3  13         57.66         -0.45        68.45 o                         
 -15   3  13         71.16         64.13        71.47 o                         
 -14   3  13         62.24        -16.40        31.42 o                         
 -13   3  13         16.39          4.14        36.82 o                         
 -12   3  13        194.18        140.51        29.68 o                         
 -11   3  13         42.47         -2.40        28.31 o                         
 -10   3  13        571.36        548.35        31.64 o                         
  -9   3  13          2.21        -20.95        20.95 o                         
  -8   3  13        273.46        258.09        19.62 o                         
  -7   3  13         85.94         89.08        18.21 o                         
  -6   3  13        142.86        170.81        27.02 o                         
  -5   3  13        471.37        585.38        46.34 o                         
  -4   3  13        696.68        763.12        47.71 o                         
  -3   3  13         56.30         87.33        22.19 o                         
  -2   3  13        437.78        476.13        23.50 o                         
  -1   3  13        214.29        280.35        22.86 o                         
   0   3  13          2.97         14.40        22.18 o                         
   1   3  13        154.30        129.35        20.61 o                         
   2   3  13          0.22        -16.95        16.95 o                         
   3   3  13         44.90         26.05        20.36 o                         
   4   3  13          9.03        -13.14        24.71 o                         
   5   3  13         87.04         88.41        14.72 o                         
   6   3  13         97.47        116.14        17.29 o                         
   7   3  13        223.34        271.42        20.85 o                         
   8   3  13         65.23         86.36        18.89 o                         
   9   3  13         19.85         49.93        42.80 o                         
  10   3  13        208.30        269.83        36.21 o                         
 -15   4  13        712.56        861.10        68.63 o                         
 -14   4  13          9.19         32.30        73.91 o                         
 -13   4  13        311.73        261.94        36.50 o                         
 -12   4  13        114.22         80.98        39.06 o                         
 -11   4  13         98.62         80.79        26.71 o                         
 -10   4  13       1135.19       1106.01        40.89 o                         
  -9   4  13          4.82         11.06        18.09 o                         
  -8   4  13       3665.33       3649.40        58.50 o                         
  -7   4  13        712.59        747.25        31.91 o                         
  -6   4  13       3372.94       3307.80        69.77 o                         
  -5   4  13       4404.10       4616.90        95.05 o                         
  -4   4  13        578.72        804.63        56.33 o                         
  -3   4  13       4856.48       5121.79        85.10 o                         
  -2   4  13         58.28        137.11        24.86 o                         
  -1   4  13       2345.60       2515.14        51.02 o                         
   0   4  13        810.04        863.81        35.38 o                         
   1   4  13        536.93        545.39        38.41 o                         
   2   4  13       1456.45       1518.92        41.94 o                         
   3   4  13         24.06          9.26        20.83 o                         
   4   4  13       1887.88       1911.81        50.32 o                         
   5   4  13         80.78        113.14        26.04 o                         
   6   4  13        974.42        927.71        25.39 o                         
   7   4  13        881.07        932.48        28.03 o                         
   8   4  13        392.52        445.18        37.84 o                         
   9   4  13       2239.31       2397.59        95.38 o                         
 -14   5  13        193.02          6.13        99.16 o                         
 -13   5  13         57.23         42.61        48.76 o                         
 -12   5  13        466.49        506.96        74.57 o                         
 -11   5  13         81.71         15.29        64.08 o                         
 -10   5  13        266.65        238.50        38.43 o                         
  -9   5  13        806.43        819.29        49.17 o                         
  -8   5  13         47.72         50.06        26.36 o                         
  -7   5  13       1618.11       1554.27        36.34 o                         
  -6   5  13        253.66        250.90        38.13 o                         
  -5   5  13        892.43        960.30        57.20 o                         
  -4   5  13       1139.89       1115.22        56.33 o                         
  -3   5  13          7.56          3.78        25.32 o                         
  -2   5  13       1049.39       1006.31        40.32 o                         
  -1   5  13        380.60        390.49        28.20 o                         
   0   5  13        302.39        297.79        26.44 o                         
   1   5  13        954.30        987.83        39.01 o                         
   2   5  13         55.62         32.32        21.74 o                         
   3   5  13        683.04        709.71        35.14 o                         
   4   5  13        133.00        157.09        26.64 o                         
   5   5  13        466.49        447.72        31.58 o                         
   6   5  13         97.91        111.45        34.08 o                         
   7   5  13        312.84        264.93        40.82 o                         
   8   5  13         51.87         63.34        37.97 o                         
 -12   6  13        420.41        595.35        86.23 o                         
 -11   6  13          6.13         63.82        93.16 o                         
 -10   6  13        925.25        960.46       104.25 o                         
  -9   6  13        240.42        293.31        54.63 o                         
  -8   6  13        575.71        532.57        46.66 o                         
  -7   6  13        323.81        290.02        26.13 o                         
  -6   6  13         52.95         13.28        17.33 o                         
  -5   6  13        519.31        511.99        51.12 o                         
  -4   6  13        152.57         95.06        33.07 o                         
  -3   6  13        816.63        822.55        51.53 o                         
  -2   6  13         83.34        115.89        32.58 o                         
  -1   6  13       1212.92       1278.95        52.75 o                         
   0   6  13          2.00         43.30        25.64 o                         
   1   6  13        660.01        663.71        45.03 o                         
   2   6  13        345.39        298.39        32.39 o                         
   3   6  13          6.51         48.00        26.44 o                         
   4   6  13       1068.47       1081.98        63.98 o                         
   5   6  13        199.73        193.65        40.80 o                         
   6   6  13        322.15        316.84        44.62 o                         
  -9   7  13       1150.59       1084.70       117.96 o                         
  -8   7  13         18.22         57.58        76.38 o                         
  -7   7  13        413.98        326.67        56.23 o                         
  -6   7  13        253.14        189.16        52.35 o                         
  -5   7  13        109.31          1.59        43.48 o                         
  -4   7  13        560.71        456.04        51.87 o                         
  -3   7  13         20.11          9.85        40.33 o                         
  -2   7  13       1911.43       1887.51        82.00 o                         
  -1   7  13         79.87        173.88        35.42 o                         
   0   7  13       2100.23       2081.08        65.88 o                         
   1   7  13       1187.94       1391.95        82.86 o                         
   2   7  13        888.79        984.80        63.61 o                         
   3   7  13       2330.96       2455.42        92.96 o                         
 -16   0  14        839.52        827.79       131.74 o                         
 -15   0  14       1125.24        891.68       115.40 o                         
 -14   0  14        624.81        591.85       121.62 o                         
 -13   0  14       5848.95       5824.38       149.29 o                         
 -12   0  14        171.09        297.40        61.30 o                         
 -11   0  14       6999.55       6683.51       164.44 o                         
 -10   0  14        214.51        222.05        41.10 o                         
  -9   0  14       3597.56       3599.67       118.62 o                         
  -8   0  14       3283.51       3188.57        93.47 o                         
  -7   0  14        935.11        957.76        47.35 o                         
  -6   0  14       1448.73       1334.24        49.96 o                         
  -5   0  14        286.80        246.83        25.44 o                         
  -4   0  14        165.37        132.57        16.66 o                         
  -3   0  14          3.83        -13.16        13.16 o                         
  -2   0  14        484.09        433.89        28.73 o                         
  -1   0  14       1511.06       1420.35        36.40 o                         
   0   0  14       1276.73       1274.05        55.13 o                         
   1   0  14       5794.48       5871.86       116.54 o                         
   2   0  14        425.59        460.39        27.16 o                         
   3   0  14       5292.43       5213.92       163.58 o                         
   4   0  14        584.76        631.39        36.15 o                         
   5   0  14       2206.27       2003.37        73.09 o                         
   6   0  14       1304.54       1264.48        86.42 o                         
   7   0  14        455.89        444.26        79.33 o                         
   8   0  14       1863.27       1947.22        79.84 o                         
   9   0  14        167.29        175.93        39.44 o                         
  10   0  14        794.00        848.63        61.72 o                         
 -16   1  14         72.49          3.44        43.66 o                         
 -15   1  14        762.52        665.63        50.58 o                         
 -14   1  14        109.64         87.42        46.59 o                         
 -13   1  14        809.61        798.57        49.59 o                         
 -12   1  14        873.78        855.52        62.03 o                         
 -11   1  14          6.56        -10.25        20.82 o                         
 -10   1  14       1065.14       1039.89        46.65 o                         
  -9   1  14       1002.51       1011.01        38.90 o                         
  -8   1  14          3.26         18.56        22.62 o                         
  -7   1  14       1804.53       1916.96        45.89 o                         
  -6   1  14        567.29        493.19        30.53 o                         
  -5   1  14        183.37        165.76        17.73 o                         
  -4   1  14        146.11        148.99        12.82 o                         
  -3   1  14        180.42        194.45        17.75 o                         
  -2   1  14        125.70         99.63        21.73 o                         
  -1   1  14        365.39        338.61        19.60 o                         
   0   1  14        215.59        236.38        21.84 o                         
   1   1  14        192.26        229.58        18.19 o                         
   2   1  14        372.51        337.61        18.38 o                         
   3   1  14         17.28         15.02        12.04 o                         
   4   1  14        141.55        122.25        14.62 o                         
   5   1  14        248.70        233.41        23.44 o                         
   6   1  14          1.53         10.25        23.93 o                         
   7   1  14        562.59        547.46        34.06 o                         
   8   1  14        119.67        164.04        25.32 o                         
   9   1  14        692.22        731.69        33.13 o                         
  10   1  14        212.56        221.25        28.38 o                         
 -16   2  14         63.27        -36.02        52.63 o                         
 -15   2  14        766.10        575.62        48.77 o                         
 -14   2  14         29.64         17.16        30.95 o                         
 -13   2  14       1088.15       1052.13        46.55 o                         
 -12   2  14          3.59         -9.16        25.34 o                         
 -11   2  14       1254.41       1168.99        43.17 o                         
 -10   2  14         43.95         25.93        37.31 o                         
  -9   2  14       1189.68       1083.67        37.18 o                         
  -8   2  14        179.42        205.57        26.87 o                         
  -7   2  14       1877.08       1827.42        52.27 o                         
  -6   2  14       2092.27       2094.60        65.62 o                         
  -5   2  14        186.76        244.90        33.24 o                         
  -4   2  14       2142.63       2347.00        60.91 o                         
  -3   2  14        943.36        996.02        37.85 o                         
  -2   2  14        672.26        814.99        35.38 o                         
  -1   2  14       2432.01       2436.33        45.13 o                         
   0   2  14         11.75         44.98        22.24 o                         
   1   2  14       2831.59       2932.04        76.03 o                         
   2   2  14         27.78         12.59        19.20 o                         
   3   2  14        635.04        698.89        32.01 o                         
   4   2  14        425.72        460.99        29.37 o                         
   5   2  14        526.48        570.95        27.21 o                         
   6   2  14        634.94        685.47        35.64 o                         
   7   2  14        430.26        373.16        29.40 o                         
   8   2  14        307.28        392.66        29.07 o                         
   9   2  14        126.74        160.06        28.09 o                         
  10   2  14        651.93        723.07        53.89 o                         
 -15   3  14        457.32        356.56        69.53 o                         
 -14   3  14        301.00        246.39        37.22 o                         
 -13   3  14         50.67         34.45        30.59 o                         
 -12   3  14        141.64        110.94        40.51 o                         
 -11   3  14          2.17        -25.13        25.13 o                         
 -10   3  14        312.91        274.87        25.30 o                         
  -9   3  14         55.39         38.50        16.77 o                         
  -8   3  14        495.41        484.21        22.69 o                         
  -7   3  14       2070.05       2024.03        42.71 o                         
  -6   3  14        190.76        275.22        34.73 o                         
  -5   3  14       5975.25       6032.85       107.00 o                         
  -4   3  14        158.03        224.06        52.64 o                         
  -3   3  14       4305.59       4513.10        82.29 o                         
  -2   3  14        778.17        903.09        51.75 o                         
  -1   3  14       2329.57       2534.20        48.15 o                         
   0   3  14       1793.39       2007.63        52.64 o                         
   1   3  14        234.24        226.44        27.08 o                         
   2   3  14       1643.50       1703.32        44.43 o                         
   3   3  14        518.09        516.79        31.46 o                         
   4   3  14       1115.75       1162.64        42.32 o                         
   5   3  14        932.95        920.68        41.14 o                         
   6   3  14        270.06        275.67        21.57 o                         
   7   3  14       1297.19       1296.24        38.29 o                         
   8   3  14         30.49         29.30        39.89 o                         
   9   3  14       1696.54       1763.75        81.59 o                         
 -14   4  14         12.07         -0.23        53.28 o                         
 -13   4  14          4.73         -9.97        40.16 o                         
 -12   4  14          3.95        -18.47        40.19 o                         
 -11   4  14         37.55          6.90        25.28 o                         
 -10   4  14        157.79        107.64        32.59 o                         
  -9   4  14        408.38        378.45        26.83 o                         
  -8   4  14        239.59        216.80        23.86 o                         
  -7   4  14        488.89        470.06        38.67 o                         
  -6   4  14         23.88         -8.79        34.48 o                         
  -5   4  14          3.10        -32.22        33.08 o                         
  -4   4  14         92.46         72.08        32.50 o                         
  -3   4  14        136.37        125.35        26.09 o                         
  -2   4  14        168.21        189.77        27.63 o                         
  -1   4  14         72.63        117.30        20.69 o                         
   0   4  14        282.95        308.31        25.34 o                         
   1   4  14         25.86         42.47        22.95 o                         
   2   4  14          0.04        -20.66        22.44 o                         
   3   4  14         19.09         10.34        22.34 o                         
   4   4  14         12.17         15.53        24.36 o                         
   5   4  14          0.59        -24.46        24.46 o                         
   6   4  14         72.34         17.77        27.09 o                         
   7   4  14          6.43        -13.03        31.09 o                         
   8   4  14          0.07         95.34        41.69 o                         
 -12   5  14       1067.83       1223.10        77.26 o                         
 -11   5  14        140.56        173.04        65.91 o                         
 -10   5  14       1168.39       1185.74        74.53 o                         
  -9   5  14        949.72        838.71        49.15 o                         
  -8   5  14        263.82        259.44        21.54 o                         
  -7   5  14       1659.99       1532.42        73.64 o                         
  -6   5  14         48.26        -12.43        37.63 o                         
  -5   5  14       2600.28       2546.49        81.02 o                         
  -4   5  14         81.33         89.85        31.05 o                         
  -3   5  14       2287.65       2228.46        63.93 o                         
  -2   5  14        650.33        747.55        43.92 o                         
  -1   5  14       1023.95       1152.25        49.25 o                         
   0   5  14       1306.75       1307.10        46.61 o                         
   1   5  14        185.15        226.53        27.00 o                         
   2   5  14       1319.13       1383.64        45.46 o                         
   3   5  14         38.96         68.02        24.75 o                         
   4   5  14        915.55       1045.47        65.60 o                         
   5   5  14        353.52        349.77        37.29 o                         
   6   5  14        143.91        172.45        48.35 o                         
 -10   6  14        230.61        103.33        78.38 o                         
  -9   6  14       1290.93       1451.48        89.74 o                         
  -8   6  14        698.63        607.47        75.54 o                         
  -7   6  14        231.95        296.95        52.88 o                         
  -6   6  14        892.16        796.46        59.96 o                         
  -5   6  14         14.34        -13.21        43.27 o                         
  -4   6  14        859.55        789.19        49.04 o                         
  -3   6  14        142.96        175.70        34.10 o                         
  -2   6  14        894.88        920.07        50.21 o                         
  -1   6  14        807.48        927.18        64.01 o                         
   0   6  14        130.79        157.42        28.53 o                         
   1   6  14       1620.95       1662.49        99.45 o                         
   2   6  14         23.83        107.85        32.09 o                         
   3   6  14       1371.14       1354.46        66.01 o                         
   4   6  14        317.79        344.16        45.46 o                         
  -6   7  14          0.14        -54.87        54.87 o                         
  -5   7  14         97.27         63.46        55.74 o                         
  -4   7  14          0.11        -43.80        43.80 o                         
  -3   7  14         24.55          6.01        62.77 o                         
  -2   7  14          0.71        -30.92        40.28 o                         
  -1   7  14          0.03        -51.70        78.57 o                         
   0   7  14          0.29        -15.78        93.09 o                         
 -15   1  15       1201.31       1115.93        75.88 o                         
 -14   1  15         12.22         25.73        36.34 o                         
 -13   1  15       2466.66       2449.62        72.09 o                         
 -12   1  15        720.39        635.97        43.41 o                         
 -11   1  15       2040.98       2040.31        68.61 o                         
 -10   1  15       3135.93       3049.15        65.03 o                         
  -9   1  15        923.84       1000.51        43.11 o                         
  -8   1  15       4774.94       4723.78        81.88 o                         
  -7   1  15        173.50        222.06        28.34 o                         
  -6   1  15       3139.40       3227.14        60.80 o                         
  -5   1  15        228.02        252.79        18.74 o                         
  -4   1  15       1145.99       1265.15        39.25 o                         
  -3   1  15       1799.81       1765.93        46.22 o                         
  -2   1  15         19.62         53.73        19.12 o                         
  -1   1  15       2668.59       2666.01        47.13 o                         
   0   1  15        120.05        104.32        19.37 o                         
   1   1  15       1493.43       1492.63        36.99 o                         
   2   1  15        632.55        667.64        34.98 o                         
   3   1  15        592.19        561.24        36.62 o                         
   4   1  15       2620.02       2663.26        45.75 o                         
   5   1  15        342.43        350.98        28.33 o                         
   6   1  15       2864.46       2775.74        59.87 o                         
   7   1  15          0.36         42.97        29.12 o                         
   8   1  15        990.19       1053.24        60.69 o                         
   9   1  15        382.74        305.31        41.11 o                         
 -15   2  15        532.71        263.07       109.49 o                         
 -14   2  15        575.93        523.71        71.13 o                         
 -13   2  15        134.53         95.00        30.80 o                         
 -12   2  15        564.05        432.68        38.60 o                         
 -11   2  15        237.91        140.80        35.23 o                         
 -10   2  15        162.17        171.85        27.77 o                         
  -9   2  15       1055.32        989.75        36.38 o                         
  -8   2  15        424.04        460.20        29.60 o                         
  -7   2  15       1834.20       1798.94        55.25 o                         
  -6   2  15       1173.90       1168.15        53.52 o                         
  -5   2  15       1571.39       1639.44        58.13 o                         
  -4   2  15       1689.88       1791.08        57.23 o                         
  -3   2  15        547.01        671.56        50.04 o                         
  -2   2  15       1747.21       1763.39        46.63 o                         
  -1   2  15          4.95          0.76        19.78 o                         
   0   2  15       1219.65       1324.51        38.69 o                         
   1   2  15        134.68        163.93        23.18 o                         
   2   2  15        732.90        748.36        33.37 o                         
   3   2  15        846.80        904.56        37.10 o                         
   4   2  15        600.27        669.98        36.04 o                         
   5   2  15       1819.98       1925.33        52.61 o                         
   6   2  15         24.50         76.65        18.94 o                         
   7   2  15       1473.31       1513.66        54.83 o                         
   8   2  15        271.73        352.87        38.56 o                         
 -14   3  15         24.45         67.79        68.43 o                         
 -13   3  15          8.04         14.17        38.25 o                         
 -12   3  15         12.38         23.75        48.27 o                         
 -11   3  15          5.57        -22.97        27.42 o                         
 -10   3  15         58.53         17.84        25.08 o                         
  -9   3  15         59.41          2.24        31.43 o                         
  -8   3  15        277.70        225.63        22.29 o                         
  -7   3  15        528.77        475.13        42.15 o                         
  -6   3  15        209.74        174.64        46.12 o                         
  -5   3  15        155.95        123.94        36.98 o                         
  -4   3  15        135.02        138.02        27.20 o                         
  -3   3  15         71.37         92.33        25.38 o                         
  -2   3  15         97.13        121.59        25.23 o                         
  -1   3  15        643.42        786.84        34.47 o                         
   0   3  15         80.90        123.39        25.18 o                         
   1   3  15        385.94        414.97        28.24 o                         
   2   3  15        326.15        347.36        27.53 o                         
   3   3  15          6.44         36.49        23.01 o                         
   4   3  15        254.66        262.29        28.54 o                         
   5   3  15         10.17         27.88        26.02 o                         
   6   3  15         18.50         37.07        27.44 o                         
   7   3  15          1.79         30.95        52.28 o                         
 -13   4  15          1.71        -52.63        88.54 o                         
 -12   4  15        689.34        808.14        88.71 o                         
 -11   4  15        215.88        103.98        75.14 o                         
 -10   4  15        305.16        361.39        32.56 o                         
  -9   4  15        490.66        523.90        34.63 o                         
  -8   4  15         60.39         36.98        36.80 o                         
  -7   4  15       1752.46       1683.06        75.98 o                         
  -6   4  15        189.08        176.71        42.98 o                         
  -5   4  15       3011.40       3228.80        89.09 o                         
  -4   4  15       1680.97       1774.00        59.14 o                         
  -3   4  15       1500.39       1710.02        57.63 o                         
  -2   4  15       4429.82       4856.85        91.73 o                         
  -1   4  15        114.69        220.06        36.96 o                         
   0   4  15       4094.86       4263.94       102.44 o                         
   1   4  15        350.75        317.06        33.34 o                         
   2   4  15       1465.26       1516.18        65.78 o                         
   3   4  15        635.73        685.31        39.14 o                         
   4   4  15        175.86        189.27        30.46 o                         
   5   4  15        560.16        566.55        45.86 o                         
   6   4  15        107.24         98.56        32.61 o                         
 -11   5  15        304.10        290.68       153.23 o                         
 -10   5  15         97.03        119.81        58.22 o                         
  -9   5  15        422.50        524.48        89.15 o                         
  -8   5  15        139.55        120.28        68.68 o                         
  -7   5  15        436.99        449.70        55.49 o                         
  -6   5  15        900.19        890.13        70.67 o                         
  -5   5  15         60.61         92.63        34.01 o                         
  -4   5  15       1214.91       1175.05        55.53 o                         
  -3   5  15        188.63        224.88        35.83 o                         
  -2   5  15        194.08        216.15        33.83 o                         
  -1   5  15        937.17       1005.92        53.01 o                         
   0   5  15        265.01        337.57        34.96 o                         
   1   5  15        711.82        736.71        39.36 o                         
   2   5  15        346.63        352.98        31.80 o                         
   3   5  15         98.30         69.46        39.83 o                         
   4   5  15        160.11        219.44        54.02 o                         
  -8   6  15         13.41        -13.68        76.07 o                         
  -7   6  15        462.21        493.41        76.35 o                         
  -6   6  15        534.23        519.04        58.66 o                         
  -5   6  15         91.96         82.31        47.41 o                         
  -4   6  15        600.96        531.38        53.39 o                         
  -3   6  15          7.07        -41.92        41.92 o                         
  -2   6  15        487.27        451.80        57.44 o                         
  -1   6  15         36.74         36.32        47.15 o                         
   0   6  15        247.77        297.86        57.19 o                         
   1   6  15          0.11         37.62        40.18 o                         
   2   6  15        417.68        380.87        77.88 o                         
 -14   0  16        273.93        215.21       116.82 o                         
 -13   0  16       1356.51       1395.25        85.07 o                         
 -12   0  16       2784.26       3008.67       105.31 o                         
 -11   0  16        586.82        732.66        67.24 o                         
 -10   0  16       7158.41       7467.24       221.58 o                         
  -9   0  16          0.23        117.05        35.32 o                         
  -8   0  16       5457.24       5327.63       118.89 o                         
  -7   0  16        441.54        417.13        52.84 o                         
  -6   0  16       1720.56       1685.59        78.02 o                         
  -5   0  16       2190.79       2247.14        61.36 o                         
  -4   0  16        182.23        257.66        23.40 o                         
  -3   0  16       2038.17       2241.83        56.75 o                         
  -2   0  16        220.94        192.16        23.94 o                         
  -1   0  16        620.82        576.23        29.87 o                         
   0   0  16        181.96        178.41        26.17 o                         
   1   0  16        661.00        619.54        35.12 o                         
   2   0  16        340.78        346.73        27.23 o                         
   3   0  16        565.75        555.24        35.23 o                         
   4   0  16       1491.65       1553.92        51.53 o                         
   5   0  16          2.23         58.21        39.85 o                         
   6   0  16       2269.70       2345.72       101.28 o                         
   7   0  16       1203.59       1359.87        88.41 o                         
 -14   1  16        448.96        442.28        51.05 o                         
 -13   1  16          0.39        -27.47        35.31 o                         
 -12   1  16        620.44        602.62        46.91 o                         
 -11   1  16        532.66        478.39        44.64 o                         
 -10   1  16        160.60        172.09        27.68 o                         
  -9   1  16       1301.57       1326.63        46.27 o                         
  -8   1  16        236.07        256.23        25.61 o                         
  -7   1  16        578.53        577.95        54.43 o                         
  -6   1  16        861.53        812.95        26.25 o                         
  -5   1  16         16.88         35.46        22.20 o                         
  -4   1  16       1167.46       1215.26        43.09 o                         
  -3   1  16        270.92        265.88        25.40 o                         
  -2   1  16        189.48        179.79        18.30 o                         
  -1   1  16        323.20        312.25        21.61 o                         
   0   1  16         83.63         63.10        21.10 o                         
   1   1  16          5.89        -17.28        17.28 o                         
   2   1  16        405.79        398.07        38.77 o                         
   3   1  16         34.92         47.27        21.75 o                         
   4   1  16        330.20        310.00        24.12 o                         
   5   1  16        390.47        381.40        29.53 o                         
   6   1  16         10.85         38.07        32.63 o                         
   7   1  16        486.58        525.28        52.82 o                         
 -13   2  16         58.81         -4.06        47.64 o                         
 -12   2  16        394.21        262.98        56.33 o                         
 -11   2  16          6.12        -31.72        50.89 o                         
 -10   2  16        644.79        680.91        55.60 o                         
  -9   2  16         28.73          5.28        27.95 o                         
  -8   2  16       1212.92       1217.86        40.87 o                         
  -7   2  16          1.15        -41.88        49.82 o                         
  -6   2  16       1247.62       1154.42        60.30 o                         
  -5   2  16        524.17        585.38        37.42 o                         
  -4   2  16       1551.67       1668.20        86.02 o                         
  -3   2  16       1696.34       1815.67        62.36 o                         
  -2   2  16        327.13        372.09        35.72 o                         
  -1   2  16       2051.92       2170.07        62.78 o                         
   0   2  16        883.37        875.81        39.99 o                         
   1   2  16        176.44        224.16        24.32 o                         
   2   2  16       2502.76       2582.87        55.84 o                         
   3   2  16        216.67        238.96        27.69 o                         
   4   2  16       1805.62       1937.41        54.05 o                         
   5   2  16        312.47        338.54        31.39 o                         
   6   2  16        345.69        332.18        35.04 o                         
 -12   3  16        345.32        344.41        47.95 o                         
 -11   3  16        660.84        622.68        68.10 o                         
 -10   3  16         65.55         17.19        49.73 o                         
  -9   3  16        499.28        479.51        48.21 o                         
  -8   3  16         27.73        -26.45        35.69 o                         
  -7   3  16        663.15        606.27        56.57 o                         
  -6   3  16        624.79        514.12        57.02 o                         
  -5   3  16        551.80        605.37        42.53 o                         
  -4   3  16       2583.92       2741.28        68.45 o                         
  -3   3  16        166.41        241.82        35.41 o                         
  -2   3  16       4965.76       5245.46        95.78 o                         
  -1   3  16        761.51       1072.58        49.17 o                         
   0   3  16       3436.58       3664.12        77.35 o                         
   1   3  16       3274.75       3401.70        75.16 o                         
   2   3  16        862.16        990.23        47.60 o                         
   3   3  16       2314.96       2483.60        61.51 o                         
   4   3  16          3.39         40.88        29.08 o                         
   5   3  16        980.76       1103.93        77.82 o                         
   6   3  16        434.45        445.78        43.42 o                         
 -11   4  16         95.36        110.55        70.44 o                         
 -10   4  16          0.76        -47.49        68.37 o                         
  -9   4  16        185.40        118.05        44.83 o                         
  -8   4  16          4.17        -49.05        49.05 o                         
  -7   4  16        116.51         38.03        46.71 o                         
  -6   4  16        222.52        212.01        47.73 o                         
  -5   4  16         17.19         29.39        41.11 o                         
  -4   4  16        475.29        474.14        48.13 o                         
  -3   4  16        117.82         72.20        32.29 o                         
  -2   4  16        105.51        164.24        35.31 o                         
  -1   4  16        476.63        479.70        44.71 o                         
   0   4  16        114.06        202.93        33.57 o                         
   1   4  16        136.68        180.76        36.12 o                         
   2   4  16         50.12         63.51        35.63 o                         
   3   4  16          0.00        -14.48        46.52 o                         
   4   4  16          7.79         70.27        51.30 o                         
  -9   5  16        452.22        471.24       175.98 o                         
  -8   5  16        261.56        246.10        60.96 o                         
  -7   5  16        339.46        337.13        65.89 o                         
  -6   5  16       1122.06       1067.85        72.77 o                         
  -5   5  16         65.93         83.20        43.09 o                         
  -4   5  16       2014.74       2176.56        72.81 o                         
  -3   5  16         52.21        120.94        35.52 o                         
  -2   5  16       1415.84       1532.86        64.93 o                         
  -1   5  16        157.07        216.67        47.57 o                         
   0   5  16        513.33        550.18        91.46 o                         
   1   5  16        538.07        596.54        61.07 o                         
   2   5  16        329.87        505.95        90.91 o                         
 -12   1  17        689.10        610.25        83.31 o                         
 -11   1  17         54.36        108.29        46.97 o                         
 -10   1  17       1284.90       1378.01        66.97 o                         
  -9   1  17        735.61        823.29        48.76 o                         
  -8   1  17       1152.10       1126.84        68.83 o                         
  -7   1  17       2143.03       2110.12        61.67 o                         
  -6   1  17        300.23        465.46        45.68 o                         
  -5   1  17       2807.86       2811.85        66.09 o                         
  -4   1  17          0.08        105.50        29.53 o                         
  -3   1  17       1360.39       1399.63        45.18 o                         
  -2   1  17        127.29        179.00        31.31 o                         
  -1   1  17        449.62        366.39        29.71 o                         
   0   1  17        269.72        278.16        23.38 o                         
   1   1  17          0.04         29.88        20.26 o                         
   2   1  17        913.41        984.45        45.46 o                         
   3   1  17        319.51        286.65        30.81 o                         
   4   1  17        807.48        850.35        44.90 o                         
   5   1  17        739.06        724.13        55.07 o                         
 -12   2  17        156.13        153.63        66.02 o                         
 -11   2  17        485.76        422.90        63.27 o                         
 -10   2  17          1.16        -39.09        61.60 o                         
  -9   2  17        596.91        575.88        73.15 o                         
  -8   2  17        422.46        479.00       122.66 o                         
  -7   2  17        152.60         92.90        43.96 o                         
  -6   2  17       1215.28       1269.65        54.75 o                         
  -5   2  17        199.38        231.65        32.82 o                         
  -4   2  17        998.95       1046.39        46.85 o                         
  -3   2  17        714.33        799.04        63.54 o                         
  -2   2  17        327.66        340.80        32.05 o                         
  -1   2  17        888.64        993.86        61.18 o                         
   0   2  17        128.82        152.55        28.43 o                         
   1   2  17       1599.36       1857.64        54.52 o                         
   2   2  17          4.62         46.90        31.18 o                         
   3   2  17       1492.39       1733.36        60.34 o                         
   4   2  17         88.35         63.21        29.44 o                         
 -10   3  17        100.95         47.50        70.21 o                         
  -9   3  17        207.61        185.56        51.52 o                         
  -8   3  17         38.55        -47.95        47.95 o                         
  -7   3  17         54.96        -46.35        46.35 o                         
  -6   3  17         66.78         29.19        37.58 o                         
  -5   3  17         51.41         25.80        56.56 o                         
  -4   3  17         82.33         98.87        32.46 o                         
  -3   3  17        243.48        294.59        35.34 o                         
  -2   3  17        122.28        187.28        36.43 o                         
  -1   3  17        451.91        619.94        44.92 o                         
   0   3  17        447.07        500.98        50.08 o                         
   1   3  17         35.86         82.04        34.61 o                         
   2   3  17        409.31        429.91        35.07 o                         
   3   3  17         50.96        101.35        34.19 o                         
  -8   4  17        470.01        318.62        92.88 o                         
  -7   4  17        180.75         50.58        52.58 o                         
  -6   4  17        627.39        623.92        65.99 o                         
  -5   4  17          0.08         -8.04        35.37 o                         
  -4   4  17       1203.10       1114.93        68.28 o                         
  -3   4  17        330.70        286.87        47.86 o                         
  -2   4  17       1711.94       1867.56        88.21 o                         
  -1   4  17       1609.02       1760.88        78.78 o                         
   0   4  17        784.02        851.84        58.94 o                         
   1   4  17       2564.07       2710.75       114.14 o                         
 -10   0  18        603.83        441.68       193.10 o                         
  -9   0  18       2035.45       2149.51       273.12 o                         
  -8   0  18        171.45        389.40       173.90 o                         
  -7   0  18       4201.17       4156.07       304.06 o                         
  -6   0  18        421.89        682.69       172.83 o                         
  -5   0  18       3004.31       3277.08       263.51 o                         
  -4   0  18       2478.18       2875.94       245.38 o                         
  -3   0  18        550.00        748.83       172.83 o                         
  -2   0  18       1483.36       1499.90       220.84 o                         
  -1   0  18         66.56        108.58        41.72 o                         
   0   0  18        378.49        332.53        49.22 o                         
   1   0  18        168.98        164.97        82.68 o                         
   2   0  18        268.52        292.50        54.80 o                         
   3   0  18        671.75        661.73       111.97 o                         
 -10   1  18         55.63        -96.02        96.02 o                         
  -9   1  18        516.15        363.09        76.49 o                         
  -8   1  18        441.67        320.87        88.57 o                         
  -7   1  18        109.47         50.02        59.29 o                         
  -6   1  18        645.83        480.15        67.61 o                         
  -5   1  18        420.89        503.94       115.35 o                         
  -4   1  18         13.21         93.19        96.08 o                         
  -3   1  18        888.84        839.69        53.57 o                         
  -2   1  18         83.80         46.63        32.47 o                         
  -1   1  18        396.49        367.83        50.30 o                         
   0   1  18         38.13         59.85        32.05 o                         
   1   1  18        315.91        332.45        36.69 o                         
   2   1  18         57.58         16.43        44.35 o                         
  -9   2  18        737.18        630.76       134.93 o                         
  -8   2  18         16.90        -26.09       117.15 o                         
  -7   2  18        537.86        428.61       115.21 o                         
  -6   2  18         21.26          7.18        37.66 o                         
  -5   2  18        528.52        419.54        49.46 o                         
  -4   2  18         40.46         49.42        47.72 o                         
  -3   2  18        667.57        704.60        49.78 o                         
  -2   2  18        539.72        712.82        67.00 o                         
  -1   2  18        131.08        119.69        38.43 o                         
   0   2  18        688.57        658.27        52.37 o                         
   1   2  18        161.43        195.07        41.64 o                         
   2   2  18        589.98        709.10        53.56 o                         
  -7   3  18          1.52        121.45       183.50 o                         
  -6   3  18        575.68        471.24        58.87 o                         
  -5   3  18        262.67        222.03        43.43 o                         
  -4   3  18        399.96        368.94        50.34 o                         
  -3   3  18       1292.59       1430.33       111.94 o                         
  -2   3  18        107.96        167.87        48.92 o                         
  -1   3  18       2457.08       2475.23        97.86 o                         
   0   3  18         46.52        116.06        40.53 o                         
  -6   1  19       1098.93       1471.29       167.39 o                         
  -5   1  19        793.85       1015.08       151.02 o                         
  -4   1  19       1671.78       1894.54       189.28 o                         
  -3   1  19        119.28        257.77       114.89 o                         
  -2   1  19       1547.33       1825.65       130.12 o                         
                                                                                
